# Supplementary material for: Photoreflectance/scattering measurements of spider silks informed by standard optics
Source: R Soc Open Sci. 2020 Apr 22;7(4):192174. doi: 10.1098/rsos.192174 (PMC7211891; doi:10.1098/rsos.192174)
Supplement: Eriphora transmarina Reflectance-Scattering Measurement Data [file rsos192174supp1.xlsx]

## Sheet: Sheet1
Eriophora Transmarina Measurements 12 June 2018								Columns - in groups of three - are wavelength (nm), reflectance signal (%), normalised reflectance											RSOS Photoreflectance/Scattering Measurements of Spider Silks Informed by Standard Optics
1			2			3			4			5			6			7	Sean J. Blamires, Douglas J. Little, Thomas E. White, Deb M. Kane
299.98	3.442	0.6569	299.98	3.279	0.6229	299.98	3.845	0.7343	299.98	3.681	0.7157	299.98	6.208	0.73	299.98	8.574	0.7135	299.98	4.47	0.721
300.18	3.426	0.6538	300.18	3.268	0.6208	300.18	3.836	0.7326	300.18	3.643	0.7083	300.18	6.205	0.7297	300.18	8.55	0.7115	300.18	4.472	0.7213
300.39	3.457	0.6597	300.39	3.304	0.6277	300.39	3.827	0.7309	300.39	3.63	0.7058	300.39	6.17	0.7255	300.39	8.549	0.7114	300.39	4.473	0.7215
300.6	3.477	0.6635	300.6	3.295	0.6259	300.6	3.788	0.7235	300.6	3.601	0.7002	300.6	6.19	0.7279	300.6	8.563	0.7126	300.6	4.482	0.7229
300.81	3.524	0.6725	300.81	3.342	0.6349	300.81	3.842	0.7338	300.81	3.683	0.7161	300.81	6.235	0.7332	300.81	8.6	0.7157	300.81	4.49	0.7242
301.01	3.53	0.6737	301.01	3.369	0.64	301.01	3.872	0.7395	301.01	3.683	0.7161	301.01	6.256	0.7357	301.01	8.57	0.7132	301.01	4.46	0.7194
301.22	3.494	0.6668	301.22	3.387	0.6434	301.22	3.914	0.7475	301.22	3.689	0.7173	301.22	6.264	0.7366	301.22	8.565	0.7127	301.22	4.514	0.7281
301.43	3.51	0.6698	301.43	3.397	0.6453	301.43	3.887	0.7424	301.43	3.701	0.7196	301.43	6.272	0.7375	301.43	8.543	0.7109	301.43	4.523	0.7295
301.63	3.555	0.6784	301.63	3.478	0.6607	301.63	3.957	0.7557	301.63	3.753	0.7297	301.63	6.254	0.7354	301.63	8.521	0.7091	301.63	4.524	0.7297
301.84	3.588	0.6847	301.84	3.532	0.671	301.84	3.991	0.7622	301.84	3.801	0.7391	301.84	6.295	0.7402	301.84	8.544	0.711	301.84	4.525	0.7298
302.05	3.635	0.6937	302.05	3.576	0.6793	302.05	4.031	0.7699	302.05	3.825	0.7437	302.05	6.319	0.7431	302.05	8.537	0.7104	302.05	4.518	0.7287
302.26	3.615	0.6899	302.26	3.575	0.6791	302.26	4.066	0.7765	302.26	3.832	0.7451	302.26	6.392	0.7516	302.26	8.602	0.7158	302.26	4.54	0.7323
302.46	3.612	0.6893	302.46	3.615	0.6867	302.46	4.1	0.783	302.46	3.849	0.7484	302.46	6.401	0.7527	302.46	8.626	0.7178	302.46	4.516	0.7284
302.67	3.572	0.6817	302.67	3.615	0.6867	302.67	4.07	0.7773	302.67	3.784	0.7358	302.67	6.393	0.7518	302.67	8.597	0.7154	302.67	4.575	0.7379
302.88	3.542	0.676	302.88	3.561	0.6765	302.88	3.993	0.7626	302.88	3.779	0.7348	302.88	6.381	0.7504	302.88	8.613	0.7167	302.88	4.622	0.7455
303.08	3.578	0.6828	303.08	3.566	0.6774	303.08	3.984	0.7609	303.08	3.772	0.7334	303.08	6.418	0.7547	303.08	8.637	0.7187	303.08	4.57	0.7371
303.29	3.585	0.6842	303.29	3.552	0.6748	303.29	3.992	0.7624	303.29	3.745	0.7282	303.29	6.415	0.7544	303.29	8.677	0.7221	303.29	4.612	0.7439
303.5	3.577	0.6826	303.5	3.481	0.6613	303.5	3.954	0.7552	303.5	3.704	0.7202	303.5	6.454	0.7589	303.5	8.747	0.7279	303.5	4.599	0.7418
303.7	3.584	0.684	303.7	3.452	0.6558	303.7	3.968	0.7578	303.7	3.691	0.7177	303.7	6.446	0.758	303.7	8.75	0.7281	303.7	4.609	0.7434
303.91	3.578	0.6828	303.91	3.472	0.6596	303.91	3.953	0.755	303.91	3.716	0.7225	303.91	6.456	0.7592	303.91	8.82	0.734	303.91	4.538	0.7319
304.12	3.568	0.6809	304.12	3.473	0.6598	304.12	3.926	0.7498	304.12	3.705	0.7204	304.12	6.391	0.7515	304.12	8.8	0.7323	304.12	4.531	0.7308
304.32	3.609	0.6887	304.32	3.486	0.6622	304.32	3.957	0.7557	304.32	3.724	0.7241	304.32	6.399	0.7525	304.32	8.825	0.7344	304.32	4.503	0.7263
304.53	3.653	0.6971	304.53	3.483	0.6617	304.53	4.022	0.7681	304.53	3.77	0.733	304.53	6.388	0.7512	304.53	8.845	0.736	304.53	4.478	0.7223
304.74	3.687	0.7036	304.74	3.508	0.6664	304.74	4.076	0.7785	304.74	3.801	0.7391	304.74	6.409	0.7536	304.74	8.882	0.7391	304.74	4.466	0.7203
304.95	3.709	0.7078	304.95	3.514	0.6676	304.95	4.147	0.792	304.95	3.804	0.7396	304.95	6.388	0.7512	304.95	8.904	0.741	304.95	4.432	0.7148
305.15	3.699	0.7059	305.15	3.542	0.6729	305.15	4.224	0.8067	305.15	3.845	0.7476	305.15	6.402	0.7528	305.15	8.915	0.7419	305.15	4.438	0.7158
305.36	3.686	0.7034	305.36	3.565	0.6772	305.36	4.25	0.8117	305.36	3.903	0.7589	305.36	6.424	0.7554	305.36	8.919	0.7422	305.36	4.491	0.7244
305.57	3.682	0.7027	305.57	3.602	0.6843	305.57	4.235	0.8088	305.57	3.941	0.7663	305.57	6.442	0.7575	305.57	8.937	0.7437	305.57	4.489	0.724
305.77	3.72	0.7099	305.77	3.605	0.6848	305.77	4.271	0.8157	305.77	3.965	0.771	305.77	6.484	0.7625	305.77	8.951	0.7449	305.77	4.607	0.7431
305.98	3.761	0.7177	305.98	3.631	0.6898	305.98	4.282	0.8178	305.98	4.019	0.7815	305.98	6.535	0.7685	305.98	8.967	0.7462	305.98	4.637	0.7479
306.19	3.776	0.7206	306.19	3.62	0.6877	306.19	4.264	0.8144	306.19	4.02	0.7816	306.19	6.575	0.7732	306.19	8.958	0.7454	306.19	4.7	0.7581
306.39	3.786	0.7225	306.39	3.616	0.6869	306.39	4.221	0.8061	306.39	4.038	0.7851	306.39	6.614	0.7778	306.39	8.983	0.7475	306.39	4.705	0.7589
306.6	3.795	0.7242	306.6	3.677	0.6985	306.6	4.253	0.8123	306.6	4.037	0.785	306.6	6.655	0.7826	306.6	8.999	0.7489	306.6	4.742	0.7648
306.81	3.761	0.7177	306.81	3.698	0.7025	306.81	4.214	0.8048	306.81	4.054	0.7883	306.81	6.718	0.79	306.81	9.031	0.7515	306.81	4.735	0.7637
307.01	3.834	0.7317	307.01	3.744	0.7112	307.01	4.173	0.797	307.01	4.05	0.7875	307.01	6.747	0.7934	307.01	9.034	0.7518	307.01	4.736	0.7639
307.22	3.809	0.7269	307.22	3.716	0.7059	307.22	4.091	0.7813	307.22	3.978	0.7735	307.22	6.726	0.7909	307.22	8.993	0.7484	307.22	4.665	0.7524
307.43	3.833	0.7315	307.43	3.721	0.7069	307.43	4.135	0.7897	307.43	3.95	0.768	307.43	6.762	0.7952	307.43	8.991	0.7482	307.43	4.716	0.7606
307.63	3.818	0.7286	307.63	3.719	0.7065	307.63	4.118	0.7865	307.63	3.917	0.7616	307.63	6.71	0.789	307.63	8.995	0.7485	307.63	4.654	0.7506
307.84	3.856	0.7359	307.84	3.742	0.7109	307.84	4.143	0.7913	307.84	3.881	0.7546	307.84	6.702	0.7881	307.84	9.028	0.7513	307.84	4.65	0.75
308.05	3.847	0.7342	308.05	3.782	0.7185	308.05	4.128	0.7884	308.05	3.855	0.7496	308.05	6.69	0.7867	308.05	9.045	0.7527	308.05	4.703	0.7585
308.25	3.844	0.7336	308.25	3.84	0.7295	308.25	4.128	0.7884	308.25	3.858	0.7501	308.25	6.699	0.7877	308.25	9.084	0.7559	308.25	4.731	0.7631
308.46	3.88	0.7405	308.46	3.86	0.7333	308.46	4.162	0.7949	308.46	3.927	0.7636	308.46	6.66	0.7832	308.46	9.097	0.757	308.46	4.684	0.7555
308.67	3.95	0.7538	308.67	3.905	0.7418	308.67	4.217	0.8054	308.67	3.973	0.7725	308.67	6.628	0.7794	308.67	9.121	0.759	308.67	4.755	0.7669
308.88	3.935	0.751	308.88	3.895	0.7399	308.88	4.237	0.8092	308.88	4.012	0.7801	308.88	6.602	0.7763	308.88	9.131	0.7598	308.88	4.797	0.7737
309.08	3.998	0.763	309.08	3.94	0.7485	309.08	4.374	0.8354	309.08	4.105	0.7982	309.08	6.596	0.7756	309.08	9.197	0.7653	309.08	4.829	0.7789
309.29	4.002	0.7637	309.29	3.987	0.7574	309.29	4.427	0.8455	309.29	4.182	0.8131	309.29	6.593	0.7753	309.29	9.307	0.7745	309.29	4.784	0.7716
309.5	4.022	0.7676	309.5	3.996	0.7591	309.5	4.464	0.8526	309.5	4.263	0.8289	309.5	6.608	0.777	309.5	9.336	0.7769	309.5	4.814	0.7765
309.7	4.02	0.7672	309.7	3.987	0.7574	309.7	4.507	0.8608	309.7	4.316	0.8392	309.7	6.631	0.7798	309.7	9.361	0.779	309.7	4.784	0.7716
309.91	4.01	0.7653	309.91	3.93	0.7466	309.91	4.536	0.8663	309.91	4.36	0.8478	309.91	6.618	0.7782	309.91	9.414	0.7834	309.91	4.754	0.7668
310.12	4.008	0.7649	310.12	3.861	0.7335	310.12	4.548	0.8686	310.12	4.325	0.8409	310.12	6.649	0.7819	310.12	9.445	0.786	310.12	4.759	0.7676
310.32	3.997	0.7628	310.32	3.826	0.7268	310.32	4.524	0.864	310.32	4.302	0.8365	310.32	6.718	0.79	310.32	9.491	0.7898	310.32	4.813	0.7763
310.53	3.973	0.7582	310.53	3.791	0.7202	310.53	4.485	0.8566	310.53	4.279	0.832	310.53	6.728	0.7912	310.53	9.459	0.7871	310.53	4.854	0.7829
310.74	3.95	0.7538	310.74	3.752	0.7128	310.74	4.423	0.8447	310.74	4.215	0.8196	310.74	6.788	0.7982	310.74	9.494	0.79	310.74	4.797	0.7737
310.94	4	0.7634	310.94	3.795	0.7209	310.94	4.41	0.8422	310.94	4.184	0.8135	310.94	6.839	0.8042	310.94	9.489	0.7896	310.94	4.85	0.7823
311.15	4.023	0.7677	311.15	3.789	0.7198	311.15	4.339	0.8287	311.15	4.142	0.8054	311.15	6.835	0.8037	311.15	9.432	0.7849	311.15	4.836	0.78
311.36	4.009	0.7651	311.36	3.823	0.7263	311.36	4.306	0.8224	311.36	4.086	0.7945	311.36	6.802	0.7999	311.36	9.366	0.7794	311.36	4.822	0.7777
311.56	4.059	0.7746	311.56	3.862	0.7337	311.56	4.263	0.8142	311.56	4.062	0.7898	311.56	6.835	0.8037	311.56	9.311	0.7748	311.56	4.842	0.781
311.77	4.128	0.7878	311.77	3.948	0.75	311.77	4.264	0.8144	311.77	4.069	0.7912	311.77	6.877	0.8087	311.77	9.278	0.7721	311.77	4.849	0.7821
311.98	4.194	0.8004	311.98	4.024	0.7644	311.98	4.288	0.8189	311.98	4.117	0.8005	311.98	6.888	0.81	311.98	9.266	0.7711	311.98	4.852	0.7826
312.18	4.226	0.8065	312.18	4.077	0.7745	312.18	4.275	0.8165	312.18	4.098	0.7968	312.18	6.836	0.8039	312.18	9.217	0.767	312.18	4.872	0.7858
312.39	4.227	0.8067	312.39	4.104	0.7796	312.39	4.273	0.8161	312.39	4.075	0.7923	312.39	6.825	0.8026	312.39	9.208	0.7662	312.39	4.868	0.7852
312.59	4.252	0.8115	312.59	4.149	0.7882	312.59	4.296	0.8205	312.59	4.112	0.7995	312.59	6.843	0.8047	312.59	9.213	0.7667	312.59	4.871	0.7856
312.8	4.214	0.8042	312.8	4.11	0.7808	312.8	4.251	0.8119	312.8	4.054	0.7883	312.8	6.872	0.8081	312.8	9.244	0.7692	312.8	4.862	0.7842
313.01	4.206	0.8027	313.01	4.137	0.7859	313.01	4.285	0.8184	313.01	4.081	0.7935	313.01	6.921	0.8139	313.01	9.262	0.7707	313.01	4.878	0.7868
313.21	4.252	0.8115	313.21	4.149	0.7882	313.21	4.337	0.8283	313.21	4.114	0.7999	313.21	6.974	0.8201	313.21	9.317	0.7753	313.21	4.919	0.7934
313.42	4.221	0.8055	313.42	4.142	0.7869	313.42	4.399	0.8401	313.42	4.142	0.8054	313.42	6.995	0.8226	313.42	9.38	0.7806	313.42	4.894	0.7894
313.63	4.213	0.804	313.63	4.122	0.7831	313.63	4.427	0.8455	313.63	4.165	0.8098	313.63	7.019	0.8254	313.63	9.425	0.7843	313.63	4.919	0.7934
313.83	4.167	0.7952	313.83	4.079	0.7749	313.83	4.392	0.8388	313.83	4.129	0.8028	313.83	7.05	0.829	313.83	9.445	0.786	313.83	4.97	0.8016
314.04	4.164	0.7947	314.04	4.093	0.7775	314.04	4.419	0.844	314.04	4.162	0.8093	314.04	7.065	0.8308	314.04	9.517	0.792	314.04	4.954	0.799
314.25	4.154	0.7927	314.25	4.057	0.7707	314.25	4.419	0.844	314.25	4.149	0.8067	314.25	7.131	0.8385	314.25	9.606	0.7994	314.25	4.923	0.794
314.45	4.146	0.7912	314.45	4.039	0.7673	314.45	4.451	0.8501	314.45	4.166	0.81	314.45	7.123	0.8376	314.45	9.64	0.8022	314.45	4.979	0.8031
314.66	4.193	0.8002	314.66	4.102	0.7793	314.66	4.508	0.861	314.66	4.252	0.8268	314.66	7.105	0.8355	314.66	9.632	0.8015	314.66	4.991	0.805
314.87	4.217	0.8048	314.87	4.087	0.7764	314.87	4.568	0.8724	314.87	4.297	0.8355	314.87	7.104	0.8354	314.87	9.66	0.8039	314.87	4.973	0.8021
315.07	4.212	0.8038	315.07	4.08	0.7751	315.07	4.571	0.873	315.07	4.298	0.8357	315.07	7.133	0.8388	315.07	9.701	0.8073	315.07	4.967	0.8011
315.28	4.218	0.805	315.28	4.09	0.777	315.28	4.537	0.8665	315.28	4.268	0.8299	315.28	7.162	0.8422	315.28	9.724	0.8092	315.28	5.039	0.8127
315.49	4.162	0.7943	315.49	4.044	0.7682	315.49	4.516	0.8625	315.49	4.239	0.8242	315.49	7.173	0.8435	315.49	9.783	0.8141	315.49	5.024	0.8103
315.69	4.168	0.7954	315.69	4.083	0.7756	315.69	4.534	0.8659	315.69	4.269	0.8301	315.69	7.193	0.8458	315.69	9.849	0.8196	315.69	5.021	0.8098
315.9	4.201	0.8017	315.9	4.076	0.7743	315.9	4.598	0.8782	315.9	4.305	0.8371	315.9	7.272	0.8551	315.9	9.871	0.8214	315.9	5.036	0.8123
316.11	4.285	0.8177	316.11	4.169	0.792	316.11	4.69	0.8957	316.11	4.384	0.8524	316.11	7.3	0.8584	316.11	9.886	0.8227	316.11	5.086	0.8203
316.31	4.332	0.8267	316.31	4.219	0.8015	316.31	4.727	0.9028	316.31	4.385	0.8526	316.31	7.308	0.8594	316.31	9.875	0.8218	316.31	5.109	0.824
316.52	4.365	0.833	316.52	4.239	0.8053	316.52	4.78	0.9129	316.52	4.404	0.8563	316.52	7.324	0.8612	316.52	9.895	0.8234	316.52	5.107	0.8237
316.72	4.395	0.8387	316.72	4.288	0.8146	316.72	4.694	0.8965	316.72	4.369	0.8495	316.72	7.37	0.8667	316.72	9.947	0.8277	316.72	5.193	0.8376
316.93	4.416	0.8427	316.93	4.301	0.8171	316.93	4.729	0.9032	316.93	4.342	0.8443	316.93	7.412	0.8716	316.93	9.973	0.8299	316.93	5.253	0.8473
317.14	4.453	0.8498	317.14	4.322	0.821	317.14	4.778	0.9125	317.14	4.404	0.8563	317.14	7.419	0.8724	317.14	10.039	0.8354	317.14	5.383	0.8682
317.34	4.566	0.8714	317.34	4.362	0.8286	317.34	4.806	0.9179	317.34	4.458	0.8668	317.34	7.461	0.8774	317.34	10.049	0.8362	317.34	5.414	0.8732
317.55	4.639	0.8853	317.55	4.388	0.8336	317.55	4.835	0.9234	317.55	4.511	0.8771	317.55	7.482	0.8798	317.55	10.083	0.8391	317.55	5.376	0.8671
317.76	4.618	0.8813	317.76	4.381	0.8323	317.76	4.818	0.9202	317.76	4.486	0.8723	317.76	7.459	0.8771	317.76	10.116	0.8418	317.76	5.443	0.8779
317.96	4.674	0.892	317.96	4.406	0.837	317.96	4.84	0.9244	317.96	4.519	0.8787	317.96	7.516	0.8838	317.96	10.253	0.8532	317.96	5.445	0.8782
318.17	4.691	0.8952	318.17	4.419	0.8395	318.17	4.856	0.9274	318.17	4.566	0.8878	318.17	7.609	0.8948	318.17	10.404	0.8658	318.17	5.498	0.8868
318.38	4.737	0.904	318.38	4.437	0.8429	318.38	4.89	0.9339	318.38	4.632	0.9006	318.38	7.671	0.902	318.38	10.503	0.874	318.38	5.525	0.8911
318.58	4.697	0.8964	318.58	4.395	0.8349	318.58	4.965	0.9482	318.58	4.632	0.9006	318.58	7.757	0.9122	318.58	10.637	0.8852	318.58	5.565	0.8976
318.79	4.783	0.9128	318.79	4.509	0.8566	318.79	5.001	0.9551	318.79	4.765	0.9265	318.79	7.787	0.9157	318.79	10.737	0.8935	318.79	5.569	0.8982
318.99	4.84	0.9237	318.99	4.552	0.8647	318.99	5.114	0.9767	318.99	4.815	0.9362	318.99	7.846	0.9226	318.99	10.823	0.9006	318.99	5.583	0.9005
319.2	4.865	0.9284	319.2	4.568	0.8678	319.2	5.199	0.9929	319.2	4.848	0.9426	319.2	7.882	0.9269	319.2	10.945	0.9108	319.2	5.62	0.9065
319.41	4.893	0.9338	319.41	4.595	0.8729	319.41	5.252	1.0031	319.41	4.856	0.9442	319.41	7.97	0.9372	319.41	11.086	0.9225	319.41	5.735	0.925
319.61	4.992	0.9527	319.61	4.689	0.8908	319.61	5.3	1.0122	319.61	4.922	0.957	319.61	8.074	0.9494	319.61	11.188	0.931	319.61	5.771	0.9308
319.82	4.996	0.9534	319.82	4.666	0.8864	319.82	5.313	1.0147	319.82	4.896	0.952	319.82	8.118	0.9546	319.82	11.229	0.9344	319.82	5.827	0.9398
320.03	5.066	0.9668	320.03	4.72	0.8967	320.03	5.395	1.0304	320.03	4.921	0.9568	320.03	8.145	0.9578	320.03	11.279	0.9386	320.03	5.852	0.9439
320.23	5.034	0.9607	320.23	4.756	0.9035	320.23	5.366	1.0248	320.23	4.888	0.9504	320.23	8.182	0.9621	320.23	11.367	0.9459	320.23	5.905	0.9524
320.44	5.118	0.9767	320.44	4.858	0.9229	320.44	5.401	1.0315	320.44	4.973	0.9669	320.44	8.18	0.9619	320.44	11.419	0.9502	320.44	5.897	0.9511
320.64	5.142	0.9813	320.64	4.859	0.9231	320.64	5.416	1.0344	320.64	4.925	0.9576	320.64	8.249	0.97	320.64	11.472	0.9546	320.64	5.951	0.9598
320.85	5.168	0.9863	320.85	4.906	0.932	320.85	5.386	1.0286	320.85	4.912	0.9551	320.85	8.264	0.9718	320.85	11.52	0.9586	320.85	5.931	0.9566
321.06	5.182	0.9889	321.06	5.004	0.9506	321.06	5.356	1.0229	321.06	4.874	0.9477	321.06	8.276	0.9732	321.06	11.553	0.9614	321.06	5.972	0.9632
321.26	5.215	0.9952	321.26	5.069	0.963	321.26	5.424	1.0359	321.26	4.939	0.9603	321.26	8.283	0.974	321.26	11.526	0.9591	321.26	5.983	0.965
321.47	5.261	1.004	321.47	5.129	0.9744	321.47	5.504	1.0512	321.47	4.968	0.966	321.47	8.334	0.98	321.47	11.564	0.9623	321.47	5.936	0.9574
321.68	5.311	1.0135	321.68	5.181	0.9842	321.68	5.527	1.0556	321.68	5	0.9722	321.68	8.362	0.9833	321.68	11.583	0.9639	321.68	5.963	0.9618
321.88	5.317	1.0147	321.88	5.161	0.9804	321.88	5.513	1.0529	321.88	4.986	0.9695	321.88	8.389	0.9865	321.88	11.61	0.9661	321.88	5.948	0.9594
322.09	5.399	1.0303	322.09	5.209	0.9896	322.09	5.621	1.0735	322.09	5.061	0.9841	322.09	8.408	0.9887	322.09	11.676	0.9716	322.09	5.957	0.9608
322.29	5.496	1.0489	322.29	5.236	0.9947	322.29	5.7	1.0886	322.29	5.089	0.9895	322.29	8.488	0.9981	322.29	11.648	0.9693	322.29	6.036	0.9735
322.5	5.523	1.054	322.5	5.23	0.9935	322.5	5.69	1.0867	322.5	5.089	0.9895	322.5	8.574	1.0082	322.5	11.748	0.9776	322.5	6.096	0.9832
322.71	5.559	1.0609	322.71	5.236	0.9947	322.71	5.684	1.0856	322.71	5.116	0.9948	322.71	8.658	1.0181	322.71	11.843	0.9855	322.71	6.165	0.9944
322.91	5.585	1.0658	322.91	5.243	0.996	322.91	5.764	1.1008	322.91	5.204	1.0119	322.91	8.723	1.0258	322.91	11.87	0.9878	322.91	6.201	1.0002
323.12	5.631	1.0746	323.12	5.243	0.996	323.12	5.761	1.1003	323.12	5.215	1.014	323.12	8.78	1.0325	323.12	11.968	0.9959	323.12	6.232	1.0052
323.32	5.608	1.0702	323.32	5.203	0.9884	323.32	5.712	1.0909	323.32	5.211	1.0132	323.32	8.774	1.0317	323.32	12.035	1.0015	323.32	6.332	1.0213
323.53	5.636	1.0756	323.53	5.219	0.9915	323.53	5.776	1.1031	323.53	5.205	1.0121	323.53	8.836	1.039	323.53	12.077	1.005	323.53	6.395	1.0315
323.74	5.712	1.0901	323.74	5.324	1.0114	323.74	5.848	1.1169	323.74	5.326	1.0356	323.74	8.871	1.0432	323.74	12.088	1.0059	323.74	6.467	1.0431
323.94	5.777	1.1025	323.94	5.349	1.0161	323.94	5.868	1.1207	323.94	5.331	1.0366	323.94	8.97	1.0548	323.94	12.093	1.0063	323.94	6.56	1.0581
324.15	5.779	1.1029	324.15	5.364	1.019	324.15	5.904	1.1276	324.15	5.355	1.0412	324.15	8.967	1.0544	324.15	12.19	1.0144	324.15	6.552	1.0568
324.36	5.789	1.1048	324.36	5.363	1.0188	324.36	5.946	1.1356	324.36	5.399	1.0498	324.36	8.951	1.0526	324.36	12.192	1.0146	324.36	6.53	1.0532
324.56	5.821	1.1109	324.56	5.407	1.0272	324.56	6.006	1.1471	324.56	5.439	1.0576	324.56	8.947	1.0521	324.56	12.198	1.0151	324.56	6.481	1.0453
324.77	5.857	1.1177	324.77	5.415	1.0287	324.77	6.014	1.1486	324.77	5.431	1.056	324.77	9.011	1.0596	324.77	12.261	1.0203	324.77	6.496	1.0477
324.97	5.884	1.1229	324.97	5.429	1.0313	324.97	6.071	1.1595	324.97	5.424	1.0546	324.97	8.999	1.0582	324.97	12.287	1.0225	324.97	6.456	1.0413
325.18	5.929	1.1315	325.18	5.454	1.0361	325.18	6.126	1.17	325.18	5.446	1.0589	325.18	9.009	1.0594	325.18	12.334	1.0264	325.18	6.44	1.0387
325.39	5.931	1.1319	325.39	5.486	1.0422	325.39	6.092	1.1635	325.39	5.539	1.077	325.39	8.959	1.0535	325.39	12.365	1.029	325.39	6.428	1.0368
325.59	5.933	1.1323	325.59	5.44	1.0334	325.59	6.077	1.1606	325.59	5.491	1.0677	325.59	9.007	1.0591	325.59	12.431	1.0345	325.59	6.387	1.0302
325.8	5.885	1.1231	325.8	5.419	1.0294	325.8	6.043	1.1541	325.8	5.485	1.0665	325.8	8.996	1.0579	325.8	12.465	1.0373	325.8	6.309	1.0176
326	5.91	1.1279	326	5.407	1.0272	326	6.031	1.1518	326	5.433	1.0564	326	9.005	1.0589	326	12.486	1.039	326	6.337	1.0221
326.21	5.935	1.1326	326.21	5.422	1.03	326.21	6.011	1.148	326.21	5.446	1.0589	326.21	9.013	1.0599	326.21	12.526	1.0424	326.21	6.345	1.0234
326.42	5.946	1.1347	326.42	5.408	1.0274	326.42	5.98	1.1421	326.42	5.431	1.056	326.42	9.01	1.0595	326.42	12.52	1.0419	326.42	6.306	1.0171
326.62	5.958	1.137	326.62	5.411	1.0279	326.62	5.966	1.1394	326.62	5.411	1.0521	326.62	8.998	1.0581	326.62	12.481	1.0386	326.62	6.323	1.0198
326.83	5.933	1.1323	326.83	5.44	1.0334	326.83	5.917	1.1301	326.83	5.377	1.0455	326.83	9.015	1.0601	326.83	12.459	1.0368	326.83	6.377	1.0285
327.03	5.945	1.1345	327.03	5.469	1.0389	327.03	5.872	1.1215	327.03	5.393	1.0486	327.03	9.025	1.0613	327.03	12.432	1.0345	327.03	6.369	1.0273
327.24	5.956	1.1366	327.24	5.457	1.0367	327.24	5.888	1.1245	327.24	5.33	1.0364	327.24	9.056	1.0649	327.24	12.433	1.0346	327.24	6.362	1.0261
327.45	5.931	1.1319	327.45	5.486	1.0422	327.45	5.868	1.1207	327.45	5.322	1.0348	327.45	9.054	1.0647	327.45	12.436	1.0349	327.45	6.38	1.029
327.65	5.937	1.133	327.65	5.493	1.0435	327.65	5.844	1.1161	327.65	5.329	1.0362	327.65	9.069	1.0664	327.65	12.411	1.0328	327.65	6.405	1.0331
327.86	5.943	1.1342	327.86	5.497	1.0443	327.86	5.84	1.1154	327.86	5.34	1.0383	327.86	9.086	1.0684	327.86	12.386	1.0307	327.86	6.432	1.0374
328.06	5.901	1.1261	328.06	5.488	1.0426	328.06	5.859	1.119	328.06	5.335	1.0373	328.06	9.109	1.0711	328.06	12.387	1.0308	328.06	6.365	1.0266
328.27	5.883	1.1227	328.27	5.484	1.0418	328.27	5.857	1.1186	328.27	5.399	1.0498	328.27	9.153	1.0763	328.27	12.393	1.0313	328.27	6.46	1.0419
328.47	5.862	1.1187	328.47	5.516	1.0479	328.47	5.884	1.1238	328.47	5.424	1.0546	328.47	9.111	1.0714	328.47	12.438	1.035	328.47	6.48	1.0452
328.68	5.848	1.116	328.68	5.435	1.0325	328.68	5.862	1.1196	328.68	5.409	1.0517	328.68	9.114	1.0717	328.68	12.486	1.039	328.68	6.465	1.0427
328.89	5.841	1.1147	328.89	5.386	1.0232	328.89	5.874	1.1218	328.89	5.387	1.0474	328.89	9.182	1.0797	328.89	12.534	1.043	328.89	6.479	1.045
329.09	5.8	1.1069	329.09	5.401	1.026	329.09	5.915	1.1297	329.09	5.438	1.0574	329.09	9.246	1.0873	329.09	12.545	1.0439	329.09	6.413	1.0344
329.3	5.812	1.1092	329.3	5.447	1.0348	329.3	5.954	1.1371	329.3	5.445	1.0587	329.3	9.249	1.0876	329.3	12.61	1.0493	329.3	6.406	1.0332
329.5	5.784	1.1038	329.5	5.415	1.0287	329.5	5.974	1.1409	329.5	5.4	1.05	329.5	9.188	1.0804	329.5	12.604	1.0488	329.5	6.399	1.0321
329.71	5.725	1.0926	329.71	5.395	1.0249	329.71	5.944	1.1352	329.71	5.38	1.0461	329.71	9.194	1.0811	329.71	12.621	1.0503	329.71	6.342	1.0229
329.92	5.727	1.0929	329.92	5.424	1.0304	329.92	5.971	1.1404	329.92	5.371	1.0443	329.92	9.188	1.0804	329.92	12.593	1.0479	329.92	6.421	1.0356
330.12	5.729	1.0933	330.12	5.407	1.0272	330.12	5.996	1.1451	330.12	5.303	1.0311	330.12	9.135	1.0742	330.12	12.587	1.0474	330.12	6.386	1.03
330.33	5.741	1.0956	330.33	5.392	1.0243	330.33	5.953	1.1369	330.33	5.268	1.0243	330.33	9.22	1.0842	330.33	12.606	1.049	330.33	6.385	1.0298
330.53	5.8	1.1069	330.53	5.459	1.037	330.53	5.995	1.145	330.53	5.306	1.0317	330.53	9.21	1.083	330.53	12.581	1.0469	330.53	6.423	1.036
330.74	5.796	1.1061	330.74	5.465	1.0382	330.74	6.014	1.1486	330.74	5.276	1.0259	330.74	9.211	1.0831	330.74	12.583	1.0471	330.74	6.374	1.0281
330.94	5.878	1.1218	330.94	5.46	1.0372	330.94	5.947	1.1358	330.94	5.286	1.0278	330.94	9.179	1.0794	330.94	12.609	1.0493	330.94	6.388	1.0303
331.15	5.919	1.1296	331.15	5.404	1.0266	331.15	5.949	1.1362	331.15	5.282	1.027	331.15	9.165	1.0777	331.15	12.537	1.0433	331.15	6.397	1.0318
331.36	5.994	1.1439	331.36	5.428	1.0312	331.36	5.956	1.1375	331.36	5.305	1.0315	331.36	9.21	1.083	331.36	12.514	1.0414	331.36	6.381	1.0292
331.56	6.005	1.146	331.56	5.41	1.0277	331.56	5.934	1.1333	331.56	5.329	1.0362	331.56	9.169	1.0782	331.56	12.498	1.04	331.56	6.428	1.0368
331.77	6.037	1.1521	331.77	5.449	1.0351	331.77	5.963	1.1388	331.77	5.333	1.0369	331.77	9.185	1.0801	331.77	12.523	1.0421	331.77	6.365	1.0266
331.97	5.994	1.1439	331.97	5.436	1.0327	331.97	5.934	1.1333	331.97	5.323	1.035	331.97	9.243	1.0869	331.97	12.571	1.0461	331.97	6.329	1.0208
332.18	6.008	1.1466	332.18	5.405	1.0268	332.18	5.928	1.1322	332.18	5.354	1.041	332.18	9.184	1.08	332.18	12.544	1.0439	332.18	6.331	1.0211
332.38	5.995	1.1441	332.38	5.425	1.0306	332.38	5.934	1.1333	332.38	5.37	1.0441	332.38	9.179	1.0794	332.38	12.559	1.0451	332.38	6.287	1.014
332.59	5.944	1.1344	332.59	5.424	1.0304	332.59	5.904	1.1276	332.59	5.381	1.0463	332.59	9.175	1.0789	332.59	12.56	1.0452	332.59	6.292	1.0148
332.8	5.901	1.1261	332.8	5.467	1.0386	332.8	5.93	1.1325	332.8	5.371	1.0443	332.8	9.207	1.0827	332.8	12.548	1.0442	332.8	6.322	1.0197
333	5.902	1.1263	333	5.488	1.0426	333	5.952	1.1367	333	5.42	1.0539	333	9.242	1.0868	333	12.574	1.0464	333	6.303	1.0166
333.21	5.857	1.1177	333.21	5.501	1.045	333.21	5.974	1.1409	333.21	5.453	1.0603	333.21	9.328	1.0969	333.21	12.653	1.0529	333.21	6.275	1.0121
333.41	5.917	1.1292	333.41	5.584	1.0608	333.41	6.026	1.1509	333.41	5.48	1.0655	333.41	9.381	1.1031	333.41	12.711	1.0578	333.41	6.262	1.01
333.62	5.915	1.1288	333.62	5.543	1.053	333.62	6.019	1.1495	333.62	5.507	1.0708	333.62	9.421	1.1078	333.62	12.75	1.061	333.62	6.321	1.0195
333.82	5.953	1.1361	333.82	5.564	1.057	333.82	6.024	1.1505	333.82	5.529	1.0751	333.82	9.379	1.1029	333.82	12.731	1.0594	333.82	6.35	1.0242
334.03	5.931	1.1319	334.03	5.57	1.0581	334.03	6.044	1.1543	334.03	5.488	1.0671	334.03	9.392	1.1044	334.03	12.723	1.0588	334.03	6.328	1.0206
334.24	5.938	1.1332	334.24	5.549	1.0541	334.24	6.044	1.1543	334.24	5.53	1.0752	334.24	9.42	1.1077	334.24	12.707	1.0574	334.24	6.331	1.0211
334.44	5.987	1.1426	334.44	5.537	1.0519	334.44	6.058	1.157	334.44	5.54	1.0772	334.44	9.367	1.1015	334.44	12.688	1.0558	334.44	6.378	1.0287
334.65	5.961	1.1376	334.65	5.457	1.0367	334.65	6.04	1.1536	334.65	5.489	1.0673	334.65	9.32	1.096	334.65	12.68	1.0552	334.65	6.445	1.0395
334.85	5.889	1.1239	334.85	5.425	1.0306	334.85	5.993	1.1446	334.85	5.413	1.0525	334.85	9.302	1.0938	334.85	12.661	1.0536	334.85	6.486	1.0461
335.06	5.888	1.1237	335.06	5.376	1.0213	335.06	5.936	1.1337	335.06	5.36	1.0422	335.06	9.271	1.0902	335.06	12.673	1.0546	335.06	6.55	1.0565
335.26	5.879	1.1219	335.26	5.365	1.0192	335.26	5.951	1.1366	335.26	5.405	1.0509	335.26	9.204	1.0823	335.26	12.593	1.0479	335.26	6.519	1.0515
335.47	5.905	1.1269	335.47	5.387	1.0234	335.47	5.908	1.1283	335.47	5.419	1.0537	335.47	9.172	1.0786	335.47	12.542	1.0437	335.47	6.528	1.0529
335.68	5.905	1.1269	335.68	5.422	1.03	335.68	5.915	1.1297	335.68	5.421	1.0541	335.68	9.253	1.0881	335.68	12.543	1.0438	335.68	6.579	1.0611
335.88	5.926	1.1309	335.88	5.416	1.0289	335.88	5.898	1.1264	335.88	5.477	1.0649	335.88	9.234	1.0858	335.88	12.516	1.0415	335.88	6.564	1.0587
336.09	5.942	1.134	336.09	5.455	1.0363	336.09	5.888	1.1245	336.09	5.443	1.0583	336.09	9.236	1.0861	336.09	12.509	1.0409	336.09	6.563	1.0585
336.29	5.915	1.1288	336.29	5.459	1.037	336.29	5.894	1.1257	336.29	5.46	1.0616	336.29	9.256	1.0884	336.29	12.485	1.0389	336.29	6.536	1.0542
336.5	5.961	1.1376	336.5	5.507	1.0462	336.5	5.921	1.1308	336.5	5.488	1.0671	336.5	9.269	1.09	336.5	12.475	1.0381	336.5	6.457	1.0415
336.7	5.998	1.1447	336.7	5.517	1.0481	336.7	5.891	1.1251	336.7	5.513	1.0719	336.7	9.285	1.0918	336.7	12.46	1.0369	336.7	6.4	1.0323
336.91	6	1.145	336.91	5.541	1.0526	336.91	5.957	1.1377	336.91	5.523	1.0739	336.91	9.251	1.0878	336.91	12.444	1.0355	336.91	6.34	1.0226
337.11	5.974	1.1401	337.11	5.521	1.0488	337.11	5.935	1.1335	337.11	5.447	1.0591	337.11	9.356	1.1002	337.11	12.488	1.0392	337.11	6.338	1.0223
337.32	5.98	1.1412	337.32	5.503	1.0454	337.32	5.944	1.1352	337.32	5.412	1.0523	337.32	9.331	1.0972	337.32	12.493	1.0396	337.32	6.299	1.016
337.52	6	1.145	337.52	5.5	1.0448	337.52	5.937	1.1339	337.52	5.398	1.0496	337.52	9.283	1.0916	337.52	12.492	1.0395	337.52	6.26	1.0097
337.73	6.038	1.1523	337.73	5.528	1.0502	337.73	5.962	1.1387	337.73	5.402	1.0504	337.73	9.295	1.093	337.73	12.552	1.0445	337.73	6.268	1.011
337.94	6.004	1.1458	337.94	5.509	1.0465	337.94	5.977	1.1415	337.94	5.391	1.0482	337.94	9.293	1.0928	337.94	12.546	1.044	337.94	6.271	1.0115
338.14	5.992	1.1435	338.14	5.515	1.0477	338.14	5.918	1.1303	338.14	5.321	1.0346	338.14	9.345	1.0989	338.14	12.579	1.0468	338.14	6.245	1.0073
338.35	5.967	1.1387	338.35	5.475	1.0401	338.35	5.868	1.1207	338.35	5.302	1.0309	338.35	9.35	1.0995	338.35	12.593	1.0479	338.35	6.258	1.0094
338.55	5.985	1.1422	338.55	5.522	1.049	338.55	5.924	1.1314	338.55	5.357	1.0416	338.55	9.365	1.1012	338.55	12.653	1.0529	338.55	6.236	1.0058
338.76	6	1.145	338.76	5.539	1.0522	338.76	5.906	1.128	338.76	5.357	1.0416	338.76	9.386	1.1037	338.76	12.68	1.0552	338.76	6.242	1.0068
338.96	6.045	1.1536	338.96	5.542	1.0528	338.96	5.906	1.128	338.96	5.397	1.0494	338.96	9.357	1.1003	338.96	12.663	1.0538	338.96	6.213	1.0021
339.17	6.001	1.1452	339.17	5.574	1.0589	339.17	5.926	1.1318	339.17	5.414	1.0527	339.17	9.369	1.1017	339.17	12.675	1.0548	339.17	6.174	0.9958
339.37	5.991	1.1433	339.37	5.534	1.0513	339.37	5.914	1.1295	339.37	5.426	1.055	339.37	9.357	1.1003	339.37	12.671	1.0544	339.37	6.138	0.99
339.58	5.952	1.1359	339.58	5.525	1.0496	339.58	5.925	1.1316	339.58	5.431	1.056	339.58	9.323	1.0963	339.58	12.596	1.0482	339.58	6.105	0.9847
339.78	5.937	1.133	339.78	5.472	1.0395	339.78	5.901	1.127	339.78	5.407	1.0513	339.78	9.333	1.0975	339.78	12.583	1.0471	339.78	6.073	0.9795
339.99	5.918	1.1294	339.99	5.47	1.0391	339.99	5.978	1.1417	339.99	5.426	1.055	339.99	9.262	1.0891	339.99	12.572	1.0462	339.99	6.088	0.9819
340.2	5.953	1.1361	340.2	5.505	1.0458	340.2	6.023	1.1503	340.2	5.456	1.0609	340.2	9.261	1.089	340.2	12.585	1.0473	340.2	6.008	0.969
340.4	5.922	1.1302	340.4	5.433	1.0321	340.4	6	1.1459	340.4	5.432	1.0562	340.4	9.223	1.0845	340.4	12.544	1.0439	340.4	6.022	0.9713
340.61	5.923	1.1303	340.61	5.466	1.0384	340.61	6.021	1.1499	340.61	5.441	1.0579	340.61	9.176	1.079	340.61	12.479	1.0384	340.61	6.075	0.9798
340.81	5.845	1.1155	340.81	5.458	1.0369	340.81	6.02	1.1497	340.81	5.418	1.0535	340.81	9.126	1.0731	340.81	12.488	1.0392	340.81	6.137	0.9898
341.02	5.833	1.1132	341.02	5.405	1.0268	341.02	5.983	1.1427	341.02	5.365	1.0432	341.02	9.112	1.0715	341.02	12.501	1.0403	341.02	6.232	1.0052
341.22	5.876	1.1214	341.22	5.419	1.0294	341.22	6.003	1.1465	341.22	5.377	1.0455	341.22	9.089	1.0688	341.22	12.491	1.0394	341.22	6.221	1.0034
341.43	5.886	1.1233	341.43	5.397	1.0253	341.43	5.956	1.1375	341.43	5.366	1.0434	341.43	9.092	1.0691	341.43	12.517	1.0416	341.43	6.267	1.0108
341.63	5.894	1.1248	341.63	5.424	1.0304	341.63	5.949	1.1362	341.63	5.387	1.0474	341.63	9.057	1.065	341.63	12.527	1.0424	341.63	6.354	1.0248
341.84	5.956	1.1366	341.84	5.435	1.0325	341.84	5.935	1.1335	341.84	5.427	1.0552	341.84	9.065	1.066	341.84	12.488	1.0392	341.84	6.376	1.0284
342.04	5.95	1.1355	342.04	5.449	1.0351	342.04	5.906	1.128	342.04	5.479	1.0653	342.04	9.091	1.069	342.04	12.472	1.0379	342.04	6.456	1.0413
342.25	5.904	1.1267	342.25	5.466	1.0384	342.25	5.873	1.1217	342.25	5.444	1.0585	342.25	9.051	1.0643	342.25	12.454	1.0364	342.25	6.502	1.0487
342.45	5.908	1.1275	342.45	5.451	1.0355	342.45	5.836	1.1146	342.45	5.462	1.062	342.45	9.04	1.063	342.45	12.451	1.0361	342.45	6.53	1.0532
342.66	5.928	1.1313	342.66	5.462	1.0376	342.66	5.818	1.1112	342.66	5.438	1.0574	342.66	9.087	1.0686	342.66	12.428	1.0342	342.66	6.534	1.0539
342.86	5.91	1.1279	342.86	5.478	1.0407	342.86	5.832	1.1138	342.86	5.468	1.0632	342.86	9.078	1.0675	342.86	12.404	1.0322	342.86	6.512	1.0503
343.07	5.882	1.1225	343.07	5.485	1.042	343.07	5.821	1.1117	343.07	5.427	1.0552	343.07	9.073	1.0669	343.07	12.379	1.0301	343.07	6.546	1.0558
343.27	5.854	1.1172	343.27	5.544	1.0532	343.27	5.834	1.1142	343.27	5.407	1.0513	343.27	9.092	1.0691	343.27	12.38	1.0302	343.27	6.506	1.0494
343.48	5.868	1.1198	343.48	5.525	1.0496	343.48	5.842	1.1157	343.48	5.388	1.0476	343.48	9.142	1.075	343.48	12.37	1.0294	343.48	6.459	1.0418
343.69	5.802	1.1073	343.69	5.519	1.0484	343.69	5.84	1.1154	343.69	5.357	1.0416	343.69	9.192	1.0809	343.69	12.4	1.0319	343.69	6.451	1.0405
343.89	5.81	1.1088	343.89	5.534	1.0513	343.89	5.9	1.1268	343.89	5.319	1.0342	343.89	9.177	1.0791	343.89	12.391	1.0311	343.89	6.447	1.0398
344.1	5.851	1.1166	344.1	5.556	1.0555	344.1	5.928	1.1322	344.1	5.314	1.0332	344.1	9.224	1.0847	344.1	12.426	1.034	344.1	6.452	1.0406
344.3	5.821	1.1109	344.3	5.524	1.0494	344.3	5.915	1.1297	344.3	5.286	1.0278	344.3	9.243	1.0869	344.3	12.411	1.0328	344.3	6.414	1.0345
344.51	5.833	1.1132	344.51	5.55	1.0543	344.51	5.928	1.1322	344.51	5.3	1.0305	344.51	9.236	1.0861	344.51	12.427	1.0341	344.51	6.355	1.025
344.71	5.862	1.1187	344.71	5.561	1.0564	344.71	5.902	1.1272	344.71	5.301	1.0307	344.71	9.222	1.0844	344.71	12.428	1.0342	344.71	6.336	1.0219
344.92	5.87	1.1202	344.92	5.592	1.0623	344.92	5.9	1.1268	344.92	5.346	1.0395	344.92	9.235	1.086	344.92	12.464	1.0372	344.92	6.308	1.0174
345.12	5.918	1.1294	345.12	5.565	1.0572	345.12	5.937	1.1339	345.12	5.346	1.0395	345.12	9.243	1.0869	345.12	12.463	1.0371	345.12	6.362	1.0261
345.33	5.942	1.134	345.33	5.605	1.0648	345.33	5.967	1.1396	345.33	5.403	1.0506	345.33	9.228	1.0851	345.33	12.494	1.0397	345.33	6.363	1.0263
345.53	5.998	1.1447	345.53	5.643	1.072	345.53	5.947	1.1358	345.53	5.441	1.0579	345.53	9.162	1.0774	345.53	12.498	1.04	345.53	6.377	1.0285
345.74	5.936	1.1328	345.74	5.587	1.0614	345.74	5.871	1.1213	345.74	5.395	1.049	345.74	9.13	1.0736	345.74	12.48	1.0385	345.74	6.408	1.0335
345.94	5.916	1.129	345.94	5.566	1.0574	345.94	5.888	1.1245	345.94	5.398	1.0496	345.94	9.162	1.0774	345.94	12.468	1.0375	345.94	6.366	1.0268
346.15	5.934	1.1324	346.15	5.608	1.0653	346.15	5.934	1.1333	346.15	5.414	1.0527	346.15	9.209	1.0829	346.15	12.512	1.0412	346.15	6.347	1.0237
346.35	5.939	1.1334	346.35	5.56	1.0562	346.35	5.917	1.1301	346.35	5.408	1.0515	346.35	9.197	1.0815	346.35	12.526	1.0424	346.35	6.367	1.0269
346.56	5.933	1.1323	346.56	5.556	1.0555	346.56	5.948	1.136	346.56	5.415	1.0529	346.56	9.239	1.0864	346.56	12.515	1.0414	346.56	6.345	1.0234
346.76	5.914	1.1286	346.76	5.546	1.0536	346.76	5.959	1.1381	346.76	5.415	1.0529	346.76	9.303	1.094	346.76	12.493	1.0396	346.76	6.371	1.0276
346.97	5.874	1.121	346.97	5.555	1.0553	346.97	5.959	1.1381	346.97	5.416	1.0531	346.97	9.299	1.0935	346.97	12.502	1.0404	346.97	6.317	1.0189
347.17	5.833	1.1132	347.17	5.548	1.054	347.17	5.925	1.1316	347.17	5.379	1.0459	347.17	9.25	1.0877	347.17	12.437	1.035	347.17	6.277	1.0124
347.38	5.793	1.1055	347.38	5.521	1.0488	347.38	5.934	1.1333	347.38	5.342	1.0387	347.38	9.275	1.0907	347.38	12.442	1.0354	347.38	6.288	1.0142
347.58	5.809	1.1086	347.58	5.503	1.0454	347.58	5.946	1.1356	347.58	5.356	1.0414	347.58	9.281	1.0914	347.58	12.434	1.0347	347.58	6.257	1.0092
347.79	5.824	1.1115	347.79	5.483	1.0416	347.79	5.868	1.1207	347.79	5.351	1.0404	347.79	9.241	1.0867	347.79	12.412	1.0329	347.79	6.277	1.0124
347.99	5.819	1.1105	347.99	5.419	1.0294	347.99	5.8	1.1077	347.99	5.32	1.0344	347.99	9.174	1.0788	347.99	12.34	1.0269	347.99	6.266	1.0106
348.2	5.82	1.1107	348.2	5.451	1.0355	348.2	5.818	1.1112	348.2	5.32	1.0344	348.2	9.165	1.0777	348.2	12.287	1.0225	348.2	6.259	1.0095
348.4	5.812	1.1092	348.4	5.453	1.0359	348.4	5.807	1.1091	348.4	5.319	1.0342	348.4	9.179	1.0794	348.4	12.268	1.0209	348.4	6.324	1.02
348.61	5.785	1.104	348.61	5.443	1.034	348.61	5.799	1.1075	348.61	5.291	1.0288	348.61	9.125	1.073	348.61	12.271	1.0211	348.61	6.345	1.0234
348.81	5.766	1.1004	348.81	5.391	1.0241	348.81	5.736	1.0955	348.81	5.273	1.0253	348.81	9.122	1.0727	348.81	12.257	1.02	348.81	6.37	1.0274
349.02	5.765	1.1002	349.02	5.343	1.015	349.02	5.728	1.094	349.02	5.26	1.0227	349.02	9.159	1.077	349.02	12.265	1.0206	349.02	6.388	1.0303
349.22	5.796	1.1061	349.22	5.363	1.0188	349.22	5.734	1.0951	349.22	5.263	1.0233	349.22	9.141	1.0749	349.22	12.219	1.0168	349.22	6.391	1.0308
349.43	5.786	1.1042	349.43	5.378	1.0217	349.43	5.733	1.0949	349.43	5.247	1.0202	349.43	9.128	1.0734	349.43	12.218	1.0167	349.43	6.411	1.034
349.63	5.807	1.1082	349.63	5.414	1.0285	349.63	5.771	1.1022	349.63	5.279	1.0264	349.63	9.128	1.0734	349.63	12.255	1.0198	349.63	6.399	1.0321
349.84	5.783	1.1036	349.84	5.45	1.0353	349.84	5.805	1.1087	349.84	5.296	1.0297	349.84	9.169	1.0782	349.84	12.31	1.0244	349.84	6.415	1.0347
350.04	5.771	1.1013	350.04	5.436	1.0327	350.04	5.765	1.101	350.04	5.295	1.0296	350.04	9.135	1.0742	350.04	12.324	1.0255	350.04	6.462	1.0423
350.25	5.761	1.0994	350.25	5.395	1.0249	350.25	5.752	1.0985	350.25	5.296	1.0297	350.25	9.082	1.068	350.25	12.357	1.0283	350.25	6.417	1.035
350.45	5.794	1.1057	350.45	5.384	1.0228	350.45	5.742	1.0966	350.45	5.279	1.0264	350.45	9.08	1.0677	350.45	12.4	1.0319	350.45	6.381	1.0292
350.66	5.798	1.1065	350.66	5.409	1.0275	350.66	5.766	1.1012	350.66	5.293	1.0292	350.66	9.069	1.0664	350.66	12.383	1.0305	350.66	6.411	1.034
350.86	5.839	1.1143	350.86	5.452	1.0357	350.86	5.777	1.1033	350.86	5.294	1.0294	350.86	9.075	1.0671	350.86	12.389	1.031	350.86	6.44	1.0387
351.07	5.838	1.1141	351.07	5.476	1.0403	351.07	5.762	1.1005	351.07	5.315	1.0334	351.07	9.078	1.0675	351.07	12.429	1.0343	351.07	6.422	1.0358
351.27	5.857	1.1177	351.27	5.511	1.0469	351.27	5.76	1.1001	351.27	5.356	1.0414	351.27	9.08	1.0677	351.27	12.438	1.035	351.27	6.347	1.0237
351.48	5.837	1.1139	351.48	5.486	1.0422	351.48	5.767	1.1014	351.48	5.35	1.0402	351.48	9.07	1.0666	351.48	12.43	1.0344	351.48	6.363	1.0263
351.68	5.872	1.1206	351.68	5.515	1.0477	351.68	5.76	1.1001	351.68	5.389	1.0478	351.68	9.067	1.0662	351.68	12.441	1.0353	351.68	6.352	1.0245
351.89	5.895	1.125	351.89	5.525	1.0496	351.89	5.789	1.1056	351.89	5.424	1.0546	351.89	9.07	1.0666	351.89	12.454	1.0364	351.89	6.336	1.0219
352.09	5.893	1.1246	352.09	5.522	1.049	352.09	5.775	1.1029	352.09	5.402	1.0504	352.09	9.089	1.0688	352.09	12.426	1.034	352.09	6.308	1.0174
352.3	5.86	1.1183	352.3	5.545	1.0534	352.3	5.776	1.1031	352.3	5.409	1.0517	352.3	9.096	1.0696	352.3	12.364	1.0289	352.3	6.306	1.0171
352.5	5.88	1.1221	352.5	5.564	1.057	352.5	5.772	1.1024	352.5	5.398	1.0496	352.5	9.11	1.0713	352.5	12.385	1.0306	352.5	6.289	1.0144
352.71	5.799	1.1067	352.71	5.546	1.0536	352.71	5.737	1.0957	352.71	5.395	1.049	352.71	9.089	1.0688	352.71	12.375	1.0298	352.71	6.259	1.0095
352.91	5.77	1.1011	352.91	5.478	1.0407	352.91	5.764	1.1008	352.91	5.386	1.0472	352.91	9.108	1.071	352.91	12.343	1.0271	352.91	6.254	1.0087
353.11	5.753	1.0979	353.11	5.466	1.0384	353.11	5.778	1.1035	353.11	5.388	1.0476	353.11	9.114	1.0717	353.11	12.315	1.0248	353.11	6.327	1.0205
353.32	5.764	1.1	353.32	5.52	1.0486	353.32	5.803	1.1083	353.32	5.415	1.0529	353.32	9.112	1.0715	353.32	12.241	1.0186	353.32	6.303	1.0166
353.52	5.74	1.0954	353.52	5.52	1.0486	353.52	5.787	1.1052	353.52	5.394	1.0488	353.52	9.065	1.066	353.52	12.207	1.0158	353.52	6.337	1.0221
353.73	5.744	1.0962	353.73	5.521	1.0488	353.73	5.805	1.1087	353.73	5.387	1.0474	353.73	9.066	1.0661	353.73	12.165	1.0123	353.73	6.287	1.014
353.93	5.749	1.0971	353.93	5.538	1.0521	353.93	5.805	1.1087	353.93	5.382	1.0465	353.93	9.046	1.0637	353.93	12.181	1.0136	353.93	6.282	1.0132
354.14	5.73	1.0935	354.14	5.516	1.0479	354.14	5.797	1.1071	354.14	5.382	1.0465	354.14	9.031	1.062	354.14	12.155	1.0115	354.14	6.299	1.016
354.34	5.742	1.0958	354.34	5.526	1.0498	354.34	5.813	1.1102	354.34	5.38	1.0461	354.34	9.037	1.0627	354.34	12.151	1.0112	354.34	6.272	1.0116
354.55	5.79	1.105	354.55	5.529	1.0503	354.55	5.814	1.1104	354.55	5.39	1.048	354.55	9.071	1.0667	354.55	12.181	1.0136	354.55	6.314	1.0184
354.75	5.821	1.1109	354.75	5.529	1.0503	354.75	5.798	1.1073	354.75	5.4	1.05	354.75	9.043	1.0634	354.75	12.163	1.0121	354.75	6.298	1.0158
354.96	5.856	1.1176	354.96	5.568	1.0578	354.96	5.81	1.1096	354.96	5.381	1.0463	354.96	9.036	1.0626	354.96	12.183	1.0138	354.96	6.272	1.0116
355.16	5.856	1.1176	355.16	5.522	1.049	355.16	5.77	1.102	355.16	5.334	1.0371	355.16	9.018	1.0604	355.16	12.219	1.0168	355.16	6.284	1.0135
355.37	5.871	1.1204	355.37	5.487	1.0424	355.37	5.793	1.1064	355.37	5.336	1.0375	355.37	9.017	1.0603	355.37	12.218	1.0167	355.37	6.317	1.0189
355.57	5.845	1.1155	355.57	5.455	1.0363	355.57	5.743	1.0968	355.57	5.329	1.0362	355.57	9.067	1.0662	355.57	12.262	1.0204	355.57	6.36	1.0258
355.78	5.825	1.1116	355.78	5.44	1.0334	355.78	5.743	1.0968	355.78	5.322	1.0348	355.78	9.092	1.0691	355.78	12.281	1.022	355.78	6.398	1.0319
355.98	5.842	1.1149	355.98	5.443	1.034	355.98	5.719	1.0922	355.98	5.293	1.0292	355.98	9.074	1.067	355.98	12.336	1.0265	355.98	6.409	1.0337
356.19	5.835	1.1135	356.19	5.469	1.0389	356.19	5.733	1.0949	356.19	5.335	1.0373	356.19	9.048	1.064	356.19	12.323	1.0255	356.19	6.417	1.035
356.39	5.803	1.1074	356.39	5.466	1.0384	356.39	5.745	1.0972	356.39	5.341	1.0385	356.39	9.038	1.0628	356.39	12.317	1.025	356.39	6.435	1.0379
356.59	5.778	1.1027	356.59	5.478	1.0407	356.59	5.723	1.093	356.59	5.321	1.0346	356.59	9	1.0583	356.59	12.312	1.0245	356.59	6.437	1.0382
356.8	5.76	1.0992	356.8	5.435	1.0325	356.8	5.685	1.0858	356.8	5.291	1.0288	356.8	9.008	1.0593	356.8	12.306	1.024	356.8	6.474	1.0442
357	5.754	1.0981	357	5.423	1.0302	357	5.671	1.0831	357	5.286	1.0278	357	9.02	1.0607	357	12.31	1.0244	357	6.509	1.0498
357.21	5.769	1.101	357.21	5.434	1.0323	357.21	5.656	1.0802	357.21	5.266	1.0239	357.21	9.04	1.063	357.21	12.333	1.0263	357.21	6.458	1.0416
357.41	5.786	1.1042	357.41	5.453	1.0359	357.41	5.653	1.0796	357.41	5.248	1.0204	357.41	8.971	1.0549	357.41	12.319	1.0251	357.41	6.458	1.0416
357.62	5.806	1.108	357.62	5.475	1.0401	357.62	5.662	1.0814	357.62	5.27	1.0247	357.62	8.98	1.056	357.62	12.288	1.0226	357.62	6.481	1.0453
357.82	5.818	1.1103	357.82	5.518	1.0483	357.82	5.705	1.0896	357.82	5.297	1.0299	357.82	9.004	1.0588	357.82	12.28	1.0219	357.82	6.495	1.0476
358.03	5.817	1.1101	358.03	5.473	1.0397	358.03	5.682	1.0852	358.03	5.282	1.027	358.03	9.073	1.0669	358.03	12.297	1.0233	358.03	6.547	1.056
358.23	5.82	1.1107	358.23	5.476	1.0403	358.23	5.713	1.0911	358.23	5.253	1.0214	358.23	9.046	1.0637	358.23	12.3	1.0235	358.23	6.557	1.0576
358.44	5.839	1.1143	358.44	5.473	1.0397	358.44	5.721	1.0926	358.44	5.272	1.0251	358.44	9.098	1.0698	358.44	12.329	1.026	358.44	6.566	1.059
358.64	5.816	1.1099	358.64	5.474	1.0399	358.64	5.735	1.0953	358.64	5.296	1.0297	358.64	9.139	1.0747	358.64	12.385	1.0306	358.64	6.549	1.0563
358.84	5.832	1.113	358.84	5.494	1.0437	358.84	5.759	1.0999	358.84	5.29	1.0286	358.84	9.134	1.0741	358.84	12.385	1.0306	358.84	6.48	1.0452
359.05	5.809	1.1086	359.05	5.514	1.0475	359.05	5.777	1.1033	359.05	5.297	1.0299	359.05	9.123	1.0728	359.05	12.35	1.0277	359.05	6.48	1.0452
359.25	5.817	1.1101	359.25	5.513	1.0473	359.25	5.787	1.1052	359.25	5.33	1.0364	359.25	9.19	1.0807	359.25	12.339	1.0268	359.25	6.525	1.0524
359.46	5.826	1.1118	359.46	5.522	1.049	359.46	5.808	1.1092	359.46	5.309	1.0323	359.46	9.175	1.0789	359.46	12.327	1.0258	359.46	6.504	1.049
359.66	5.823	1.1113	359.66	5.496	1.0441	359.66	5.827	1.1129	359.66	5.341	1.0385	359.66	9.19	1.0807	359.66	12.32	1.0252	359.66	6.459	1.0418
359.87	5.794	1.1057	359.87	5.463	1.0378	359.87	5.799	1.1075	359.87	5.316	1.0336	359.87	9.149	1.0758	359.87	12.325	1.0256	359.87	6.384	1.0297
360.07	5.807	1.1082	360.07	5.461	1.0374	360.07	5.776	1.1031	360.07	5.316	1.0336	360.07	9.182	1.0797	360.07	12.343	1.0271	360.07	6.306	1.0171
360.28	5.769	1.101	360.28	5.468	1.0388	360.28	5.771	1.1022	360.28	5.283	1.0272	360.28	9.207	1.0827	360.28	12.339	1.0268	360.28	6.341	1.0227
360.48	5.791	1.1052	360.48	5.461	1.0374	360.48	5.776	1.1031	360.48	5.266	1.0239	360.48	9.175	1.0789	360.48	12.305	1.024	360.48	6.305	1.0169
360.68	5.765	1.1002	360.68	5.45	1.0353	360.68	5.75	1.0982	360.68	5.276	1.0259	360.68	9.173	1.0787	360.68	12.294	1.0231	360.68	6.33	1.021
360.89	5.768	1.1008	360.89	5.416	1.0289	360.89	5.734	1.0951	360.89	5.296	1.0297	360.89	9.183	1.0798	360.89	12.313	1.0246	360.89	6.329	1.0208
361.09	5.737	1.0948	361.09	5.412	1.0281	361.09	5.714	1.0913	361.09	5.263	1.0233	361.09	9.129	1.0735	361.09	12.31	1.0244	361.09	6.276	1.0123
361.3	5.714	1.0905	361.3	5.397	1.0253	361.3	5.691	1.0869	361.3	5.268	1.0243	361.3	9.091	1.069	361.3	12.29	1.0227	361.3	6.302	1.0165
361.5	5.719	1.0914	361.5	5.369	1.0199	361.5	5.67	1.0829	361.5	5.243	1.0194	361.5	9.062	1.0656	361.5	12.288	1.0226	361.5	6.316	1.0187
361.71	5.73	1.0935	361.71	5.397	1.0253	361.71	5.683	1.0854	361.71	5.265	1.0237	361.71	9.008	1.0593	361.71	12.255	1.0198	361.71	6.39	1.0306
361.91	5.732	1.0939	361.91	5.386	1.0232	361.91	5.666	1.0821	361.91	5.283	1.0272	361.91	8.964	1.0541	361.91	12.204	1.0156	361.91	6.421	1.0356
362.12	5.756	1.0985	362.12	5.385	1.023	362.12	5.663	1.0816	362.12	5.274	1.0255	362.12	8.944	1.0517	362.12	12.196	1.0149	362.12	6.391	1.0308
362.32	5.728	1.0931	362.32	5.381	1.0222	362.32	5.652	1.0794	362.32	5.286	1.0278	362.32	8.948	1.0522	362.32	12.199	1.0151	362.32	6.451	1.0405
362.52	5.714	1.0905	362.52	5.376	1.0213	362.52	5.643	1.0777	362.52	5.258	1.0224	362.52	8.935	1.0507	362.52	12.192	1.0146	362.52	6.454	1.041
362.73	5.7	1.0878	362.73	5.374	1.0209	362.73	5.63	1.0752	362.73	5.238	1.0185	362.73	8.9	1.0466	362.73	12.185	1.014	362.73	6.47	1.0435
362.93	5.698	1.0874	362.93	5.368	1.0198	362.93	5.638	1.0768	362.93	5.248	1.0204	362.93	8.908	1.0475	362.93	12.19	1.0144	362.93	6.497	1.0479
363.14	5.72	1.0916	363.14	5.383	1.0226	363.14	5.636	1.0764	363.14	5.24	1.0189	363.14	8.937	1.0509	363.14	12.196	1.0149	363.14	6.488	1.0465
363.34	5.705	1.0887	363.34	5.408	1.0274	363.34	5.629	1.0751	363.34	5.206	1.0122	363.34	8.909	1.0476	363.34	12.146	1.0107	363.34	6.527	1.0527
363.55	5.683	1.0845	363.55	5.354	1.0171	363.55	5.603	1.0701	363.55	5.142	0.9998	363.55	8.929	1.05	363.55	12.14	1.0102	363.55	6.512	1.0503
363.75	5.661	1.0803	363.75	5.331	1.0127	363.75	5.602	1.0699	363.75	5.095	0.9907	363.75	8.952	1.0527	363.75	12.135	1.0098	363.75	6.502	1.0487
363.95	5.647	1.0777	363.95	5.302	1.0072	363.95	5.587	1.067	363.95	5.129	0.9973	363.95	8.927	1.0497	363.95	12.098	1.0067	363.95	6.496	1.0477
364.16	5.665	1.0811	364.16	5.3	1.0068	364.16	5.567	1.0632	364.16	5.1	0.9916	364.16	8.918	1.0487	364.16	12.045	1.0023	364.16	6.439	1.0385
364.36	5.692	1.0863	364.36	5.298	1.0065	364.36	5.565	1.0628	364.36	5.1	0.9916	364.36	8.941	1.0514	364.36	12.015	0.9998	364.36	6.466	1.0429
364.57	5.695	1.0868	364.57	5.314	1.0095	364.57	5.568	1.0634	364.57	5.111	0.9938	364.57	8.998	1.0581	364.57	11.991	0.9978	364.57	6.466	1.0429
364.77	5.677	1.0834	364.77	5.306	1.008	364.77	5.565	1.0628	364.77	5.073	0.9864	364.77	8.999	1.0582	364.77	11.933	0.993	364.77	6.439	1.0385
364.98	5.649	1.0781	364.98	5.291	1.0051	364.98	5.557	1.0613	364.98	5.084	0.9885	364.98	9.017	1.0603	364.98	11.914	0.9914	364.98	6.413	1.0344
365.18	5.632	1.0748	365.18	5.257	0.9987	365.18	5.53	1.0561	365.18	5.105	0.9926	365.18	9.044	1.0635	365.18	11.911	0.9912	365.18	6.367	1.0269
365.38	5.637	1.0758	365.38	5.314	1.0095	365.38	5.542	1.0584	365.38	5.133	0.9981	365.38	9.051	1.0643	365.38	11.898	0.9901	365.38	6.313	1.0182
365.59	5.658	1.0798	365.59	5.347	1.0158	365.59	5.518	1.0539	365.59	5.139	0.9992	365.59	9.039	1.0629	365.59	11.896	0.9899	365.59	6.317	1.0189
365.79	5.644	1.0771	365.79	5.354	1.0171	365.79	5.503	1.051	365.79	5.117	0.9949	365.79	9.052	1.0644	365.79	11.877	0.9883	365.79	6.306	1.0171
366	5.602	1.0691	366	5.345	1.0154	366	5.47	1.0447	366	5.09	0.9897	366	9.02	1.0607	366	11.871	0.9879	366	6.313	1.0182
366.2	5.563	1.0616	366.2	5.337	1.0139	366.2	5.496	1.0497	366.2	5.124	0.9963	366.2	9.008	1.0593	366.2	11.876	0.9883	366.2	6.33	1.021
366.41	5.563	1.0616	366.41	5.318	1.0103	366.41	5.506	1.0516	366.41	5.104	0.9924	366.41	8.971	1.0549	366.41	11.859	0.9869	366.41	6.296	1.0155
366.61	5.567	1.0624	366.61	5.304	1.0076	366.61	5.505	1.0514	366.61	5.123	0.9961	366.61	8.963	1.054	366.61	11.895	0.9898	366.61	6.294	1.0152
366.81	5.559	1.0609	366.81	5.283	1.0036	366.81	5.491	1.0487	366.81	5.101	0.9918	366.81	8.922	1.0492	366.81	11.892	0.9896	366.81	6.305	1.0169
367.02	5.559	1.0609	367.02	5.291	1.0051	367.02	5.48	1.0466	367.02	5.081	0.9879	367.02	8.931	1.0502	367.02	11.928	0.9926	367.02	6.325	1.0202
367.22	5.575	1.0639	367.22	5.275	1.0021	367.22	5.486	1.0477	367.22	5.067	0.9852	367.22	8.935	1.0507	367.22	11.918	0.9918	367.22	6.321	1.0195
367.43	5.55	1.0592	367.43	5.269	1.0009	367.43	5.524	1.055	367.43	5.087	0.9891	367.43	8.949	1.0523	367.43	11.917	0.9917	367.43	6.321	1.0195
367.63	5.559	1.0609	367.63	5.273	1.0017	367.63	5.548	1.0596	367.63	5.074	0.9866	367.63	8.949	1.0523	367.63	11.95	0.9944	367.63	6.314	1.0184
367.83	5.611	1.0708	367.83	5.277	1.0025	367.83	5.608	1.071	367.83	5.127	0.9969	367.83	8.984	1.0564	367.83	11.976	0.9966	367.83	6.319	1.0192
368.04	5.611	1.0708	368.04	5.266	1.0004	368.04	5.589	1.0674	368.04	5.098	0.9913	368.04	8.973	1.0552	368.04	11.981	0.997	368.04	6.307	1.0173
368.24	5.628	1.074	368.24	5.275	1.0021	368.24	5.606	1.0707	368.24	5.121	0.9957	368.24	8.952	1.0527	368.24	11.995	0.9982	368.24	6.328	1.0206
368.45	5.646	1.0775	368.45	5.293	1.0055	368.45	5.589	1.0674	368.45	5.118	0.9951	368.45	8.945	1.0519	368.45	11.985	0.9973	368.45	6.332	1.0213
368.65	5.652	1.0786	368.65	5.299	1.0066	368.65	5.584	1.0665	368.65	5.12	0.9955	368.65	8.936	1.0508	368.65	11.961	0.9953	368.65	6.279	1.0127
368.85	5.675	1.083	368.85	5.284	1.0038	368.85	5.622	1.0737	368.85	5.148	1.001	368.85	8.912	1.048	368.85	11.92	0.9919	368.85	6.239	1.0063
369.06	5.688	1.0855	369.06	5.276	1.0023	369.06	5.63	1.0752	369.06	5.202	1.0115	369.06	8.903	1.0469	369.06	11.915	0.9915	369.06	6.231	1.005
369.26	5.699	1.0876	369.26	5.248	0.997	369.26	5.574	1.0646	369.26	5.184	1.008	369.26	8.848	1.0405	369.26	11.887	0.9892	369.26	6.207	1.0011
369.47	5.672	1.0824	369.47	5.23	0.9935	369.47	5.553	1.0605	369.47	5.167	1.0047	369.47	8.83	1.0383	369.47	11.871	0.9879	369.47	6.227	1.0044
369.67	5.606	1.0698	369.67	5.168	0.9818	369.67	5.529	1.056	369.67	5.129	0.9973	369.67	8.823	1.0375	369.67	11.871	0.9879	369.67	6.234	1.0055
369.87	5.615	1.0716	369.87	5.157	0.9797	369.87	5.508	1.0519	369.87	5.123	0.9961	369.87	8.828	1.0381	369.87	11.84	0.9853	369.87	6.228	1.0045
370.08	5.585	1.0658	370.08	5.144	0.9772	370.08	5.474	1.0455	370.08	5.103	0.9922	370.08	8.853	1.041	370.08	11.81	0.9828	370.08	6.213	1.0021
370.28	5.542	1.0576	370.28	5.135	0.9755	370.28	5.481	1.0468	370.28	5.088	0.9893	370.28	8.863	1.0422	370.28	11.796	0.9816	370.28	6.236	1.0058
370.49	5.511	1.0517	370.49	5.111	0.9709	370.49	5.454	1.0416	370.49	5.06	0.9839	370.49	8.86	1.0419	370.49	11.798	0.9818	370.49	6.251	1.0082
370.69	5.47	1.0439	370.69	5.11	0.9707	370.69	5.419	1.035	370.69	5.038	0.9796	370.69	8.868	1.0428	370.69	11.808	0.9826	370.69	6.321	1.0195
370.89	5.421	1.0345	370.89	5.132	0.9749	370.89	5.376	1.0267	370.89	5.001	0.9724	370.89	8.86	1.0419	370.89	11.819	0.9835	370.89	6.354	1.0248
371.1	5.413	1.033	371.1	5.147	0.9778	371.1	5.412	1.0336	371.1	4.997	0.9716	371.1	8.919	1.0488	371.1	11.824	0.9839	371.1	6.382	1.0294
371.3	5.413	1.033	371.3	5.134	0.9753	371.3	5.391	1.0296	371.3	5.002	0.9726	371.3	8.911	1.0479	371.3	11.831	0.9845	371.3	6.416	1.0348
371.51	5.429	1.0361	371.51	5.193	0.9865	371.51	5.404	1.0321	371.51	5.008	0.9738	371.51	8.898	1.0463	371.51	11.823	0.9839	371.51	6.438	1.0384
371.71	5.425	1.0353	371.71	5.206	0.989	371.71	5.402	1.0317	371.71	5.002	0.9726	371.71	8.897	1.0462	371.71	11.837	0.985	371.71	6.469	1.0434
371.91	5.413	1.033	371.91	5.199	0.9877	371.91	5.381	1.0277	371.91	4.976	0.9675	371.91	8.879	1.0441	371.91	11.868	0.9876	371.91	6.54	1.0548
372.12	5.45	1.0401	372.12	5.173	0.9827	372.12	5.396	1.0306	372.12	4.983	0.9689	372.12	8.901	1.0467	372.12	11.891	0.9895	372.12	6.546	1.0558
372.32	5.495	1.0487	372.32	5.209	0.9896	372.32	5.459	1.0426	372.32	5.005	0.9732	372.32	8.917	1.0486	372.32	11.914	0.9914	372.32	6.63	1.0694
372.53	5.509	1.0513	372.53	5.207	0.9892	372.53	5.454	1.0416	372.53	5.004	0.973	372.53	8.917	1.0486	372.53	11.924	0.9923	372.53	6.611	1.0663
372.73	5.529	1.0552	372.73	5.19	0.9859	372.73	5.464	1.0435	372.73	4.999	0.972	372.73	8.928	1.0499	372.73	11.918	0.9918	372.73	6.606	1.0655
372.93	5.552	1.0595	372.93	5.204	0.9886	372.93	5.463	1.0434	372.93	5.009	0.9739	372.93	8.898	1.0463	372.93	11.939	0.9935	372.93	6.605	1.0653
373.14	5.582	1.0653	373.14	5.253	0.9979	373.14	5.5	1.0504	373.14	5.041	0.9802	373.14	8.913	1.0481	373.14	11.934	0.9931	373.14	6.585	1.0621
373.34	5.613	1.0712	373.34	5.268	1.0008	373.34	5.496	1.0497	373.34	5.08	0.9878	373.34	8.931	1.0502	373.34	11.938	0.9934	373.34	6.602	1.0648
373.54	5.618	1.0721	373.54	5.263	0.9998	373.54	5.486	1.0477	373.54	5.087	0.9891	373.54	8.917	1.0486	373.54	11.915	0.9915	373.54	6.591	1.0631
373.75	5.651	1.0784	373.75	5.285	1.004	373.75	5.518	1.0539	373.75	5.106	0.9928	373.75	8.945	1.0519	373.75	11.915	0.9915	373.75	6.524	1.0523
373.95	5.65	1.0782	373.95	5.302	1.0072	373.95	5.509	1.0521	373.95	5.099	0.9914	373.95	8.914	1.0482	373.95	11.916	0.9916	373.95	6.52	1.0516
374.16	5.665	1.0811	374.16	5.293	1.0055	374.16	5.488	1.0481	374.16	5.108	0.9932	374.16	8.941	1.0514	374.16	11.933	0.993	374.16	6.466	1.0429
374.36	5.677	1.0834	374.36	5.322	1.011	374.36	5.488	1.0481	374.36	5.128	0.9971	374.36	8.942	1.0515	374.36	11.898	0.9901	374.36	6.433	1.0376
374.56	5.701	1.088	374.56	5.353	1.0169	374.56	5.505	1.0514	374.56	5.119	0.9953	374.56	8.96	1.0536	374.56	11.92	0.9919	374.56	6.417	1.035
374.77	5.698	1.0874	374.77	5.313	1.0093	374.77	5.487	1.0479	374.77	5.109	0.9934	374.77	8.983	1.0563	374.77	11.933	0.993	374.77	6.385	1.0298
374.97	5.686	1.0851	374.97	5.294	1.0057	374.97	5.46	1.0428	374.97	5.075	0.9868	374.97	8.999	1.0582	374.97	11.95	0.9944	374.97	6.373	1.0279
375.17	5.683	1.0845	375.17	5.285	1.004	375.17	5.448	1.0405	375.17	5.059	0.9837	375.17	8.988	1.0569	375.17	11.953	0.9947	375.17	6.308	1.0174
375.38	5.695	1.0868	375.38	5.266	1.0004	375.38	5.466	1.0439	375.38	5.044	0.9808	375.38	9.016	1.0602	375.38	11.996	0.9983	375.38	6.247	1.0076
375.58	5.66	1.0802	375.58	5.245	0.9964	375.58	5.449	1.0407	375.58	5.027	0.9774	375.58	8.997	1.058	375.58	11.976	0.9966	375.58	6.244	1.0071
375.79	5.654	1.079	375.79	5.264	1	375.79	5.457	1.0422	375.79	5.063	0.9844	375.79	8.997	1.058	375.79	11.959	0.9952	375.79	6.194	0.999
375.99	5.605	1.0697	375.99	5.238	0.9951	375.99	5.46	1.0428	375.99	5.057	0.9833	375.99	8.955	1.053	375.99	11.918	0.9918	375.99	6.155	0.9927
376.19	5.587	1.0662	376.19	5.218	0.9913	376.19	5.486	1.0477	376.19	5.04	0.98	376.19	8.956	1.0532	376.19	11.931	0.9928	376.19	6.164	0.9942
376.4	5.565	1.062	376.4	5.183	0.9846	376.4	5.487	1.0479	376.4	5.067	0.9852	376.4	8.923	1.0493	376.4	11.931	0.9928	376.4	6.18	0.9968
376.6	5.533	1.0559	376.6	5.163	0.9808	376.6	5.507	1.0518	376.6	5.069	0.9856	376.6	8.895	1.046	376.6	11.918	0.9918	376.6	6.227	1.0044
376.8	5.544	1.058	376.8	5.146	0.9776	376.8	5.525	1.0552	376.8	5.082	0.9881	376.8	8.867	1.0427	376.8	11.908	0.9909	376.8	6.242	1.0068
377.01	5.527	1.0548	377.01	5.15	0.9783	377.01	5.531	1.0563	377.01	5.099	0.9914	377.01	8.821	1.0373	377.01	11.89	0.9894	377.01	6.268	1.011
377.21	5.505	1.0506	377.21	5.152	0.9787	377.21	5.518	1.0539	377.21	5.11	0.9936	377.21	8.774	1.0317	377.21	11.866	0.9874	377.21	6.318	1.019
377.42	5.51	1.0515	377.42	5.15	0.9783	377.42	5.515	1.0533	377.42	5.113	0.9942	377.42	8.741	1.0279	377.42	11.879	0.9885	377.42	6.367	1.0269
377.62	5.497	1.049	377.62	5.133	0.9751	377.62	5.518	1.0539	377.62	5.078	0.9874	377.62	8.715	1.0248	377.62	11.879	0.9885	377.62	6.418	1.0352
377.82	5.522	1.0538	377.82	5.146	0.9776	377.82	5.53	1.0561	377.82	5.082	0.9881	377.82	8.686	1.0214	377.82	11.879	0.9885	377.82	6.499	1.0482
378.03	5.556	1.0603	378.03	5.145	0.9774	378.03	5.522	1.0546	378.03	5.092	0.9901	378.03	8.678	1.0205	378.03	11.892	0.9896	378.03	6.5	1.0484
378.23	5.517	1.0529	378.23	5.145	0.9774	378.23	5.532	1.0565	378.23	5.087	0.9891	378.23	8.674	1.02	378.23	11.876	0.9883	378.23	6.545	1.0556
378.43	5.514	1.0523	378.43	5.18	0.984	378.43	5.515	1.0533	378.43	5.08	0.9878	378.43	8.645	1.0166	378.43	11.864	0.9873	378.43	6.573	1.0602
378.64	5.487	1.0471	378.64	5.18	0.984	378.64	5.508	1.0519	378.64	5.069	0.9856	378.64	8.625	1.0142	378.64	11.855	0.9865	378.64	6.61	1.0661
378.84	5.495	1.0487	378.84	5.154	0.9791	378.84	5.499	1.0502	378.84	5.039	0.9798	378.84	8.641	1.0161	378.84	11.857	0.9867	378.84	6.638	1.0706
379.04	5.492	1.0481	379.04	5.178	0.9837	379.04	5.498	1.05	379.04	5.04	0.98	379.04	8.653	1.0175	379.04	11.854	0.9864	379.04	6.658	1.0739
379.25	5.498	1.0492	379.25	5.191	0.9861	379.25	5.493	1.0491	379.25	5.033	0.9786	379.25	8.667	1.0192	379.25	11.852	0.9863	379.25	6.662	1.0745
379.45	5.518	1.0531	379.45	5.208	0.9894	379.45	5.449	1.0407	379.45	5.019	0.9759	379.45	8.694	1.0223	379.45	11.86	0.9869	379.45	6.684	1.0781
379.65	5.533	1.0559	379.65	5.215	0.9907	379.65	5.41	1.0332	379.65	5.007	0.9736	379.65	8.715	1.0248	379.65	11.883	0.9888	379.65	6.655	1.0734
379.86	5.509	1.0513	379.86	5.225	0.9926	379.86	5.376	1.0267	379.86	4.987	0.9697	379.86	8.69	1.0219	379.86	11.868	0.9876	379.86	6.671	1.076
380.06	5.559	1.0609	380.06	5.236	0.9947	380.06	5.346	1.021	380.06	4.985	0.9693	380.06	8.697	1.0227	380.06	11.901	0.9903	380.06	6.645	1.0718
380.27	5.577	1.0643	380.27	5.258	0.9989	380.27	5.349	1.0216	380.27	4.988	0.9699	380.27	8.75	1.0289	380.27	11.938	0.9934	380.27	6.594	1.0635
380.47	5.611	1.0708	380.47	5.265	1.0002	380.47	5.355	1.0227	380.47	4.999	0.972	380.47	8.781	1.0326	380.47	11.968	0.9959	380.47	6.555	1.0573
380.67	5.605	1.0697	380.67	5.267	1.0006	380.67	5.346	1.021	380.67	4.992	0.9706	380.67	8.817	1.0368	380.67	11.998	0.9984	380.67	6.498	1.0481
380.88	5.621	1.0727	380.88	5.271	1.0013	380.88	5.345	1.0208	380.88	5.003	0.9728	380.88	8.842	1.0397	380.88	12.024	1.0006	380.88	6.457	1.0415
381.08	5.63	1.0744	381.08	5.277	1.0025	381.08	5.346	1.021	381.08	5.016	0.9753	381.08	8.858	1.0416	381.08	12.028	1.0009	381.08	6.43	1.0371
381.28	5.621	1.0727	381.28	5.289	1.0047	381.28	5.368	1.0252	381.28	5.033	0.9786	381.28	8.886	1.0449	381.28	12.041	1.002	381.28	6.373	1.0279
381.49	5.602	1.0691	381.49	5.286	1.0042	381.49	5.377	1.0269	381.49	5.033	0.9786	381.49	8.901	1.0467	381.49	12.039	1.0018	381.49	6.333	1.0215
381.69	5.604	1.0695	381.69	5.295	1.0059	381.69	5.413	1.0338	381.69	5.051	0.9821	381.69	8.926	1.0496	381.69	12.046	1.0024	381.69	6.27	1.0113
381.89	5.597	1.0681	381.89	5.3	1.0068	381.89	5.421	1.0353	381.89	5.046	0.9811	381.89	8.929	1.05	381.89	12.022	1.0004	381.89	6.253	1.0085
382.1	5.587	1.0662	382.1	5.265	1.0002	382.1	5.416	1.0344	382.1	5.057	0.9833	382.1	8.914	1.0482	382.1	11.987	0.9975	382.1	6.226	1.0042
382.3	5.544	1.058	382.3	5.264	1	382.3	5.407	1.0327	382.3	5.046	0.9811	382.3	8.898	1.0463	382.3	11.97	0.9961	382.3	6.197	0.9995
382.5	5.537	1.0567	382.5	5.266	1.0004	382.5	5.42	1.0351	382.5	5.067	0.9852	382.5	8.862	1.0421	382.5	11.947	0.9942	382.5	6.212	1.0019
382.71	5.495	1.0487	382.71	5.241	0.9956	382.71	5.431	1.0372	382.71	5.053	0.9825	382.71	8.815	1.0366	382.71	11.905	0.9907	382.71	6.2	1
382.91	5.44	1.0382	382.91	5.204	0.9886	382.91	5.416	1.0344	382.91	5.036	0.9792	382.91	8.819	1.037	382.91	11.909	0.991	382.91	6.189	0.9982
383.11	5.403	1.0311	383.11	5.15	0.9783	383.11	5.432	1.0374	383.11	5.051	0.9821	383.11	8.784	1.0329	383.11	11.881	0.9887	383.11	6.195	0.9992
383.32	5.381	1.0269	383.32	5.127	0.974	383.32	5.431	1.0372	383.32	5.066	0.985	383.32	8.778	1.0322	383.32	11.887	0.9892	383.32	6.195	0.9992
383.52	5.348	1.0206	383.52	5.096	0.9681	383.52	5.44	1.039	383.52	5.062	0.9843	383.52	8.777	1.0321	383.52	11.904	0.9906	383.52	6.223	1.0037
383.72	5.312	1.0137	383.72	5.055	0.9603	383.72	5.455	1.0418	383.72	5.078	0.9874	383.72	8.772	1.0315	383.72	11.905	0.9907	383.72	6.197	0.9995
383.93	5.298	1.0111	383.93	5.042	0.9578	383.93	5.476	1.0458	383.93	5.071	0.986	383.93	8.77	1.0313	383.93	11.915	0.9915	383.93	6.19	0.9984
384.13	5.308	1.013	384.13	5.036	0.9567	384.13	5.496	1.0497	384.13	5.112	0.994	384.13	8.754	1.0294	384.13	11.909	0.991	384.13	6.213	1.0021
384.33	5.288	1.0092	384.33	5.019	0.9535	384.33	5.507	1.0518	384.33	5.118	0.9951	384.33	8.758	1.0299	384.33	11.916	0.9916	384.33	6.232	1.0052
384.54	5.297	1.0109	384.54	5.029	0.9554	384.54	5.52	1.0542	384.54	5.13	0.9975	384.54	8.775	1.0319	384.54	11.957	0.995	384.54	6.264	1.0103
384.74	5.318	1.0149	384.74	5.044	0.9582	384.74	5.542	1.0584	384.74	5.162	1.0037	384.74	8.741	1.0279	384.74	11.923	0.9922	384.74	6.258	1.0094
384.94	5.324	1.016	384.94	5.066	0.9624	384.94	5.544	1.0588	384.94	5.151	1.0016	384.94	8.735	1.0272	384.94	11.914	0.9914	384.94	6.282	1.0132
385.15	5.338	1.0187	385.15	5.08	0.965	385.15	5.555	1.0609	385.15	5.158	1.0029	385.15	8.714	1.0247	385.15	11.888	0.9893	385.15	6.333	1.0215
385.35	5.373	1.0254	385.35	5.1	0.9688	385.35	5.529	1.056	385.35	5.168	1.0049	385.35	8.697	1.0227	385.35	11.88	0.9886	385.35	6.348	1.0239
385.55	5.399	1.0303	385.55	5.141	0.9766	385.55	5.508	1.0519	385.55	5.143	1	385.55	8.666	1.019	385.55	11.858	0.9868	385.55	6.38	1.029
385.76	5.419	1.0342	385.76	5.169	0.982	385.76	5.495	1.0495	385.76	5.144	1.0002	385.76	8.64	1.016	385.76	11.836	0.9849	385.76	6.408	1.0335
385.96	5.45	1.0401	385.96	5.207	0.9892	385.96	5.48	1.0466	385.96	5.128	0.9971	385.96	8.65	1.0172	385.96	11.861	0.987	385.96	6.395	1.0315
386.16	5.475	1.0448	386.16	5.24	0.9954	386.16	5.462	1.0432	386.16	5.104	0.9924	386.16	8.642	1.0162	386.16	11.83	0.9844	386.16	6.388	1.0303
386.37	5.517	1.0529	386.37	5.243	0.996	386.37	5.433	1.0376	386.37	5.085	0.9887	386.37	8.659	1.0182	386.37	11.804	0.9823	386.37	6.361	1.026
386.57	5.561	1.0613	386.57	5.28	1.003	386.57	5.427	1.0365	386.57	5.072	0.9862	386.57	8.666	1.019	386.57	11.803	0.9822	386.57	6.351	1.0244
386.77	5.574	1.0637	386.77	5.29	1.0049	386.77	5.4	1.0313	386.77	5.039	0.9798	386.77	8.649	1.0171	386.77	11.802	0.9821	386.77	6.364	1.0265
386.98	5.578	1.0645	386.98	5.315	1.0097	386.98	5.382	1.0279	386.98	5.007	0.9736	386.98	8.65	1.0172	386.98	11.814	0.9831	386.98	6.361	1.026
387.18	5.59	1.0668	387.18	5.313	1.0093	387.18	5.376	1.0267	387.18	4.979	0.9681	387.18	8.648	1.0169	387.18	11.809	0.9827	387.18	6.393	1.0311
387.38	5.594	1.0676	387.38	5.304	1.0076	387.38	5.359	1.0235	387.38	4.97	0.9664	387.38	8.683	1.021	387.38	11.824	0.9839	387.38	6.397	1.0318
387.58	5.613	1.0712	387.58	5.319	1.0104	387.58	5.353	1.0223	387.58	4.966	0.9656	387.58	8.682	1.0209	387.58	11.838	0.9851	387.58	6.409	1.0337
387.79	5.602	1.0691	387.79	5.31	1.0087	387.79	5.338	1.0195	387.79	4.952	0.9629	387.79	8.668	1.0193	387.79	11.802	0.9821	387.79	6.44	1.0387
387.99	5.621	1.0727	387.99	5.345	1.0154	387.99	5.34	1.0199	387.99	4.966	0.9656	387.99	8.657	1.018	387.99	11.796	0.9816	387.99	6.475	1.0444
388.19	5.618	1.0721	388.19	5.348	1.016	388.19	5.314	1.0149	388.19	4.96	0.9644	388.19	8.616	1.0132	388.19	11.769	0.9794	388.19	6.527	1.0527
388.4	5.584	1.0656	388.4	5.324	1.0114	388.4	5.281	1.0086	388.4	4.937	0.9599	388.4	8.59	1.0101	388.4	11.766	0.9791	388.4	6.57	1.0597
388.6	5.579	1.0647	388.6	5.316	1.0099	388.6	5.284	1.0092	388.6	4.954	0.9633	388.6	8.6	1.0113	388.6	11.784	0.9806	388.6	6.562	1.0584
388.8	5.58	1.0649	388.8	5.301	1.007	388.8	5.276	1.0076	388.8	4.978	0.9679	388.8	8.591	1.0102	388.8	11.774	0.9798	388.8	6.557	1.0576
389.01	5.559	1.0609	389.01	5.304	1.0076	389.01	5.287	1.0097	389.01	4.97	0.9664	389.01	8.582	1.0092	389.01	11.779	0.9802	389.01	6.529	1.0531
389.21	5.542	1.0576	389.21	5.288	1.0046	389.21	5.313	1.0147	389.21	4.969	0.9662	389.21	8.568	1.0075	389.21	11.774	0.9798	389.21	6.514	1.0506
389.41	5.523	1.054	389.41	5.274	1.0019	389.41	5.33	1.018	389.41	4.981	0.9685	389.41	8.584	1.0094	389.41	11.784	0.9806	389.41	6.529	1.0531
389.62	5.505	1.0506	389.62	5.245	0.9964	389.62	5.341	1.0201	389.62	4.966	0.9656	389.62	8.608	1.0122	389.62	11.812	0.9829	389.62	6.523	1.0521
389.82	5.488	1.0473	389.82	5.2	0.9878	389.82	5.351	1.022	389.82	4.953	0.9631	389.82	8.624	1.0141	389.82	11.831	0.9845	389.82	6.51	1.05
390.02	5.441	1.0384	390.02	5.164	0.981	390.02	5.383	1.0281	390.02	4.96	0.9644	390.02	8.659	1.0182	390.02	11.879	0.9885	390.02	6.445	1.0395
390.22	5.434	1.037	390.22	5.15	0.9783	390.22	5.415	1.0342	390.22	4.985	0.9693	390.22	8.711	1.0243	390.22	11.917	0.9917	390.22	6.415	1.0347
390.43	5.427	1.0357	390.43	5.134	0.9753	390.43	5.439	1.0388	390.43	4.991	0.9704	390.43	8.717	1.025	390.43	11.935	0.9932	390.43	6.396	1.0316
390.63	5.408	1.0321	390.63	5.115	0.9717	390.63	5.476	1.0458	390.63	4.982	0.9687	390.63	8.743	1.0281	390.63	11.962	0.9954	390.63	6.367	1.0269
390.83	5.373	1.0254	390.83	5.09	0.9669	390.83	5.487	1.0479	390.83	5.013	0.9747	390.83	8.787	1.0333	390.83	12.013	0.9997	390.83	6.348	1.0239
391.04	5.349	1.0208	391.04	5.07	0.9631	391.04	5.476	1.0458	391.04	5.031	0.9782	391.04	8.802	1.035	391.04	12.028	1.0009	391.04	6.344	1.0232
391.24	5.326	1.0164	391.24	5.031	0.9557	391.24	5.473	1.0453	391.24	5.03	0.978	391.24	8.812	1.0362	391.24	12.037	1.0017	391.24	6.309	1.0176
391.44	5.335	1.0181	391.44	5.035	0.9565	391.44	5.485	1.0476	391.44	5.06	0.9839	391.44	8.818	1.0369	391.44	12.024	1.0006	391.44	6.291	1.0147
391.65	5.33	1.0172	391.65	5.022	0.954	391.65	5.492	1.0489	391.65	5.07	0.9858	391.65	8.83	1.0383	391.65	12.05	1.0027	391.65	6.255	1.0089
391.85	5.342	1.0195	391.85	5.042	0.9578	391.85	5.509	1.0521	391.85	5.086	0.9889	391.85	8.829	1.0382	391.85	12.033	1.0013	391.85	6.247	1.0076
392.05	5.35	1.021	392.05	5.036	0.9567	392.05	5.509	1.0521	392.05	5.076	0.987	392.05	8.835	1.0389	392.05	12.03	1.0011	392.05	6.228	1.0045
392.25	5.352	1.0214	392.25	5.037	0.9569	392.25	5.489	1.0483	392.25	5.075	0.9868	392.25	8.821	1.0373	392.25	12.009	0.9993	392.25	6.191	0.9985
392.46	5.353	1.0216	392.46	5.035	0.9565	392.46	5.472	1.0451	392.46	5.082	0.9881	392.46	8.83	1.0383	392.46	11.991	0.9978	392.46	6.179	0.9966
392.66	5.367	1.0242	392.66	5.035	0.9565	392.66	5.443	1.0395	392.66	5.07	0.9858	392.66	8.799	1.0347	392.66	11.934	0.9931	392.66	6.157	0.9931
392.86	5.394	1.0294	392.86	5.053	0.9599	392.86	5.443	1.0395	392.86	5.048	0.9815	392.86	8.776	1.032	392.86	11.888	0.9893	392.86	6.155	0.9927
393.07	5.393	1.0292	393.07	5.067	0.9626	393.07	5.421	1.0353	393.07	5.035	0.979	393.07	8.746	1.0285	393.07	11.871	0.9879	393.07	6.157	0.9931
393.27	5.37	1.0248	393.27	5.069	0.963	393.27	5.383	1.0281	393.27	4.995	0.9712	393.27	8.719	1.0253	393.27	11.849	0.986	393.27	6.151	0.9921
393.47	5.37	1.0248	393.47	5.068	0.9628	393.47	5.358	1.0233	393.47	4.969	0.9662	393.47	8.692	1.0221	393.47	11.801	0.982	393.47	6.186	0.9977
393.67	5.395	1.0296	393.67	5.108	0.9704	393.67	5.355	1.0227	393.67	4.953	0.9631	393.67	8.663	1.0187	393.67	11.774	0.9798	393.67	6.207	1.0011
393.88	5.396	1.0298	393.88	5.121	0.9728	393.88	5.328	1.0176	393.88	4.944	0.9613	393.88	8.604	1.0118	393.88	11.722	0.9755	393.88	6.245	1.0073
394.08	5.402	1.0309	394.08	5.13	0.9745	394.08	5.313	1.0147	394.08	4.935	0.9596	394.08	8.591	1.0102	394.08	11.697	0.9734	394.08	6.308	1.0174
394.28	5.426	1.0355	394.28	5.161	0.9804	394.28	5.292	1.0107	394.28	4.935	0.9596	394.28	8.545	1.0048	394.28	11.68	0.972	394.28	6.338	1.0223
394.49	5.448	1.0397	394.49	5.187	0.9854	394.49	5.293	1.0109	394.49	4.937	0.9599	394.49	8.524	1.0024	394.49	11.668	0.971	394.49	6.404	1.0329
394.69	5.456	1.0412	394.69	5.199	0.9877	394.69	5.271	1.0067	394.69	4.935	0.9596	394.69	8.501	0.9996	394.69	11.672	0.9713	394.69	6.443	1.0392
394.89	5.48	1.0458	394.89	5.239	0.9953	394.89	5.284	1.0092	394.89	4.943	0.9611	394.89	8.496	0.9991	394.89	11.652	0.9696	394.89	6.483	1.0456
395.09	5.515	1.0525	395.09	5.269	1.0009	395.09	5.305	1.0132	395.09	4.95	0.9625	395.09	8.46	0.9948	395.09	11.626	0.9675	395.09	6.523	1.0521
395.3	5.553	1.0597	395.3	5.3	1.0068	395.3	5.315	1.0151	395.3	4.979	0.9681	395.3	8.435	0.9919	395.3	11.613	0.9664	395.3	6.541	1.055
395.5	5.56	1.0611	395.5	5.293	1.0055	395.5	5.302	1.0126	395.5	4.982	0.9687	395.5	8.419	0.99	395.5	11.595	0.9649	395.5	6.573	1.0602
395.7	5.583	1.0655	395.7	5.323	1.0112	395.7	5.329	1.0178	395.7	5.001	0.9724	395.7	8.422	0.9904	395.7	11.604	0.9656	395.7	6.582	1.0616
395.91	5.599	1.0685	395.91	5.337	1.0139	395.91	5.333	1.0185	395.91	5.003	0.9728	395.91	8.427	0.9909	395.91	11.609	0.966	395.91	6.566	1.059
396.11	5.584	1.0656	396.11	5.333	1.0131	396.11	5.343	1.0204	396.11	4.995	0.9712	396.11	8.43	0.9913	396.11	11.597	0.965	396.11	6.563	1.0585
396.31	5.596	1.0679	396.31	5.332	1.0129	396.31	5.365	1.0246	396.31	4.996	0.9714	396.31	8.431	0.9914	396.31	11.577	0.9634	396.31	6.576	1.0606
396.51	5.597	1.0681	396.51	5.329	1.0123	396.51	5.38	1.0275	396.51	4.995	0.9712	396.51	8.444	0.9929	396.51	11.583	0.9639	396.51	6.58	1.0613
396.72	5.6	1.0687	396.72	5.323	1.0112	396.72	5.381	1.0277	396.72	5	0.9722	396.72	8.445	0.9931	396.72	11.59	0.9645	396.72	6.57	1.0597
396.92	5.592	1.0672	396.92	5.304	1.0076	396.92	5.403	1.0319	396.92	5.007	0.9736	396.92	8.478	0.9969	396.92	11.634	0.9681	396.92	6.579	1.0611
397.12	5.552	1.0595	397.12	5.304	1.0076	397.12	5.404	1.0321	397.12	4.997	0.9716	397.12	8.501	0.9996	397.12	11.654	0.9698	397.12	6.564	1.0587
397.32	5.529	1.0552	397.32	5.274	1.0019	397.32	5.384	1.0283	397.32	4.991	0.9704	397.32	8.528	1.0028	397.32	11.681	0.972	397.32	6.53	1.0532
397.53	5.502	1.05	397.53	5.256	0.9985	397.53	5.382	1.0279	397.53	4.987	0.9697	397.53	8.582	1.0092	397.53	11.702	0.9738	397.53	6.508	1.0497
397.73	5.488	1.0473	397.73	5.255	0.9983	397.73	5.401	1.0315	397.73	5.012	0.9745	397.73	8.619	1.0135	397.73	11.736	0.9766	397.73	6.484	1.0458
397.93	5.449	1.0399	397.93	5.209	0.9896	397.93	5.394	1.0302	397.93	4.999	0.972	397.93	8.661	1.0185	397.93	11.787	0.9809	397.93	6.478	1.0448
398.14	5.406	1.0317	398.14	5.172	0.9825	398.14	5.388	1.029	398.14	4.993	0.9708	398.14	8.701	1.0232	398.14	11.834	0.9848	398.14	6.423	1.036
398.34	5.375	1.0258	398.34	5.142	0.9768	398.34	5.389	1.0292	398.34	5.006	0.9734	398.34	8.738	1.0275	398.34	11.861	0.987	398.34	6.366	1.0268
398.54	5.338	1.0187	398.54	5.085	0.966	398.54	5.37	1.0256	398.54	4.986	0.9695	398.54	8.769	1.0312	398.54	11.873	0.988	398.54	6.339	1.0224
398.74	5.297	1.0109	398.74	5.039	0.9573	398.74	5.343	1.0204	398.74	4.981	0.9685	398.74	8.796	1.0343	398.74	11.872	0.9879	398.74	6.283	1.0134
398.95	5.265	1.0048	398.95	4.995	0.9489	398.95	5.33	1.018	398.95	4.965	0.9654	398.95	8.808	1.0357	398.95	11.894	0.9898	398.95	6.243	1.0069
399.15	5.226	0.9973	399.15	4.972	0.9445	399.15	5.356	1.0229	399.15	4.971	0.9666	399.15	8.817	1.0368	399.15	11.909	0.991	399.15	6.231	1.005
399.35	5.194	0.9912	399.35	4.914	0.9335	399.35	5.335	1.0189	399.35	4.945	0.9615	399.35	8.79	1.0336	399.35	11.918	0.9918	399.35	6.221	1.0034
399.55	5.171	0.9868	399.55	4.886	0.9282	399.55	5.322	1.0164	399.55	4.929	0.9584	399.55	8.775	1.0319	399.55	11.918	0.9918	399.55	6.223	1.0037
399.76	5.201	0.9926	399.76	4.883	0.9276	399.76	5.316	1.0153	399.76	4.922	0.957	399.76	8.766	1.0308	399.76	11.914	0.9914	399.76	6.219	1.0031
399.96	5.183	0.9891	399.96	4.885	0.928	399.96	5.308	1.0138	399.96	4.935	0.9596	399.96	8.755	1.0295	399.96	11.91	0.9911	399.96	6.205	1.0008
400.16	5.174	0.9874	400.16	4.904	0.9316	400.16	5.303	1.0128	400.16	4.941	0.9607	400.16	8.721	1.0255	400.16	11.895	0.9898	400.16	6.203	1.0005
400.36	5.17	0.9866	400.36	4.923	0.9352	400.36	5.302	1.0126	400.36	4.95	0.9625	400.36	8.706	1.0238	400.36	11.909	0.991	400.36	6.192	0.9987
400.57	5.18	0.9885	400.57	4.947	0.9398	400.57	5.307	1.0136	400.57	4.937	0.9599	400.57	8.69	1.0219	400.57	11.918	0.9918	400.57	6.227	1.0044
400.77	5.214	0.995	400.77	4.969	0.944	400.77	5.299	1.012	400.77	4.94	0.9605	400.77	8.691	1.022	400.77	11.913	0.9913	400.77	6.237	1.006
400.97	5.252	1.0023	400.97	5.006	0.951	400.97	5.292	1.0107	400.97	4.933	0.9592	400.97	8.661	1.0185	400.97	11.899	0.9902	400.97	6.244	1.0071
401.17	5.298	1.0111	401.17	5.061	0.9614	401.17	5.327	1.0174	401.17	4.959	0.9642	401.17	8.638	1.0158	401.17	11.867	0.9875	401.17	6.228	1.0045
401.38	5.325	1.0162	401.38	5.09	0.9669	401.38	5.336	1.0191	401.38	4.964	0.9652	401.38	8.619	1.0135	401.38	11.842	0.9854	401.38	6.252	1.0084
401.58	5.315	1.0143	401.58	5.122	0.973	401.58	5.329	1.0178	401.58	4.959	0.9642	401.58	8.602	1.0115	401.58	11.796	0.9816	401.58	6.251	1.0082
401.78	5.346	1.0202	401.78	5.152	0.9787	401.78	5.317	1.0155	401.78	4.945	0.9615	401.78	8.568	1.0075	401.78	11.774	0.9798	401.78	6.275	1.0121
401.98	5.386	1.0279	401.98	5.161	0.9804	401.98	5.342	1.0202	401.98	4.942	0.9609	401.98	8.567	1.0074	401.98	11.763	0.9789	401.98	6.307	1.0173
402.19	5.425	1.0353	402.19	5.175	0.9831	402.19	5.351	1.022	402.19	4.925	0.9576	402.19	8.54	1.0042	402.19	11.711	0.9745	402.19	6.35	1.0242
402.39	5.447	1.0395	402.39	5.192	0.9863	402.39	5.34	1.0199	402.39	4.93	0.9586	402.39	8.52	1.0019	402.39	11.688	0.9726	402.39	6.327	1.0205
402.59	5.464	1.0427	402.59	5.227	0.993	402.59	5.365	1.0246	402.59	4.949	0.9623	402.59	8.506	1.0002	402.59	11.66	0.9703	402.59	6.342	1.0229
402.79	5.473	1.0445	402.79	5.229	0.9934	402.79	5.357	1.0231	402.79	4.963	0.965	402.79	8.491	0.9985	402.79	11.646	0.9691	402.79	6.352	1.0245
403	5.477	1.0452	403	5.231	0.9937	403	5.35	1.0218	403	4.967	0.9658	403	8.493	0.9987	403	11.635	0.9682	403	6.377	1.0285
403.2	5.472	1.0443	403.2	5.229	0.9934	403.2	5.343	1.0204	403.2	4.953	0.9631	403.2	8.489	0.9982	403.2	11.614	0.9665	403.2	6.401	1.0324
403.4	5.498	1.0492	403.4	5.25	0.9973	403.4	5.37	1.0256	403.4	4.981	0.9685	403.4	8.483	0.9975	403.4	11.632	0.968	403.4	6.424	1.0361
403.6	5.503	1.0502	403.6	5.245	0.9964	403.6	5.387	1.0288	403.6	4.982	0.9687	403.6	8.483	0.9975	403.6	11.622	0.9671	403.6	6.438	1.0384
403.8	5.491	1.0479	403.8	5.251	0.9975	403.8	5.362	1.0241	403.8	4.985	0.9693	403.8	8.478	0.9969	403.8	11.615	0.9665	403.8	6.438	1.0384
404.01	5.481	1.046	404.01	5.255	0.9983	404.01	5.357	1.0231	404.01	5.012	0.9745	404.01	8.473	0.9964	404.01	11.614	0.9665	404.01	6.428	1.0368
404.21	5.478	1.0454	404.21	5.252	0.9977	404.21	5.382	1.0279	404.21	5.049	0.9817	404.21	8.47	0.996	404.21	11.595	0.9649	404.21	6.445	1.0395
404.41	5.462	1.0424	404.41	5.223	0.9922	404.41	5.382	1.0279	404.41	5.054	0.9827	404.41	8.457	0.9945	404.41	11.599	0.9652	404.41	6.45	1.0403
404.61	5.458	1.0416	404.61	5.219	0.9915	404.61	5.419	1.035	404.61	5.075	0.9868	404.61	8.469	0.9959	404.61	11.616	0.9666	404.61	6.448	1.04
404.82	5.456	1.0412	404.82	5.213	0.9903	404.82	5.43	1.0371	404.82	5.088	0.9893	404.82	8.479	0.9971	404.82	11.649	0.9694	404.82	6.448	1.04
405.02	5.451	1.0403	405.02	5.202	0.9882	405.02	5.44	1.039	405.02	5.102	0.992	405.02	8.466	0.9955	405.02	11.669	0.971	405.02	6.421	1.0356
405.22	5.441	1.0384	405.22	5.184	0.9848	405.22	5.453	1.0414	405.22	5.105	0.9926	405.22	8.458	0.9946	405.22	11.679	0.9719	405.22	6.423	1.036
405.42	5.443	1.0387	405.42	5.183	0.9846	405.42	5.467	1.0441	405.42	5.113	0.9942	405.42	8.461	0.9949	405.42	11.701	0.9737	405.42	6.426	1.0365
405.63	5.429	1.0361	405.63	5.173	0.9827	405.63	5.489	1.0483	405.63	5.123	0.9961	405.63	8.461	0.9949	405.63	11.708	0.9743	405.63	6.427	1.0366
405.83	5.415	1.0334	405.83	5.179	0.9839	405.83	5.514	1.0531	405.83	5.129	0.9973	405.83	8.467	0.9956	405.83	11.737	0.9767	405.83	6.426	1.0365
406.03	5.41	1.0324	406.03	5.173	0.9827	406.03	5.494	1.0493	406.03	5.115	0.9946	406.03	8.476	0.9967	406.03	11.777	0.98	406.03	6.417	1.035
406.23	5.402	1.0309	406.23	5.148	0.978	406.23	5.468	1.0443	406.23	5.109	0.9934	406.23	8.498	0.9993	406.23	11.825	0.984	406.23	6.415	1.0347
406.43	5.381	1.0269	406.43	5.131	0.9747	406.43	5.431	1.0372	406.43	5.076	0.987	406.43	8.518	1.0016	406.43	11.856	0.9866	406.43	6.453	1.0408
406.64	5.378	1.0263	406.64	5.125	0.9736	406.64	5.421	1.0353	406.64	5.057	0.9833	406.64	8.537	1.0039	406.64	11.88	0.9886	406.64	6.444	1.0394
406.84	5.361	1.0231	406.84	5.104	0.9696	406.84	5.417	1.0346	406.84	5.051	0.9821	406.84	8.569	1.0076	406.84	11.923	0.9922	406.84	6.452	1.0406
407.04	5.354	1.0218	407.04	5.086	0.9662	407.04	5.405	1.0323	407.04	5.046	0.9811	407.04	8.6	1.0113	407.04	11.957	0.995	407.04	6.43	1.0371
407.24	5.336	1.0183	407.24	5.06	0.9612	407.24	5.375	1.0265	407.24	5.02	0.9761	407.24	8.613	1.0128	407.24	11.967	0.9958	407.24	6.402	1.0326
407.45	5.324	1.016	407.45	5.033	0.9561	407.45	5.352	1.0222	407.45	4.989	0.9701	407.45	8.654	1.0176	407.45	12.008	0.9993	407.45	6.39	1.0306
407.65	5.313	1.0139	407.65	5.003	0.9504	407.65	5.329	1.0178	407.65	4.975	0.9673	407.65	8.681	1.0208	407.65	12.032	1.0012	407.65	6.367	1.0269
407.85	5.285	1.0086	407.85	4.989	0.9478	407.85	5.315	1.0151	407.85	4.951	0.9627	407.85	8.701	1.0232	407.85	12.034	1.0014	407.85	6.354	1.0248
408.05	5.259	1.0036	408.05	4.991	0.9481	408.05	5.307	1.0136	408.05	4.932	0.959	408.05	8.709	1.0241	408.05	12.009	0.9993	408.05	6.339	1.0224
408.25	5.247	1.0013	408.25	4.977	0.9455	408.25	5.285	1.0094	408.25	4.915	0.9557	408.25	8.713	1.0246	408.25	11.984	0.9973	408.25	6.282	1.0132
408.46	5.212	0.9947	408.46	4.962	0.9426	408.46	5.258	1.0042	408.46	4.895	0.9518	408.46	8.713	1.0246	408.46	11.974	0.9964	408.46	6.273	1.0118
408.66	5.222	0.9966	408.66	4.966	0.9434	408.66	5.226	0.9981	408.66	4.867	0.9463	408.66	8.716	1.0249	408.66	11.951	0.9945	408.66	6.246	1.0074
408.86	5.207	0.9937	408.86	4.961	0.9424	408.86	5.21	0.995	408.86	4.85	0.943	408.86	8.726	1.0261	408.86	11.93	0.9928	408.86	6.207	1.0011
409.06	5.224	0.9969	409.06	4.979	0.9459	409.06	5.212	0.9954	409.06	4.865	0.9459	409.06	8.748	1.0287	409.06	11.925	0.9923	409.06	6.194	0.999
409.26	5.229	0.9979	409.26	4.997	0.9493	409.26	5.183	0.9899	409.26	4.859	0.9448	409.26	8.739	1.0276	409.26	11.895	0.9898	409.26	6.167	0.9947
409.47	5.248	1.0015	409.47	5.03	0.9555	409.47	5.182	0.9897	409.47	4.844	0.9419	409.47	8.757	1.0298	409.47	11.874	0.9881	409.47	6.154	0.9926
409.67	5.283	1.0082	409.67	5.057	0.9607	409.67	5.184	0.9901	409.67	4.848	0.9426	409.67	8.756	1.0296	409.67	11.857	0.9867	409.67	6.128	0.9884
409.87	5.304	1.0122	409.87	5.078	0.9647	409.87	5.18	0.9893	409.87	4.845	0.9421	409.87	8.765	1.0307	409.87	11.852	0.9863	409.87	6.126	0.9881
410.07	5.338	1.0187	410.07	5.113	0.9713	410.07	5.186	0.9905	410.07	4.853	0.9436	410.07	8.77	1.0313	410.07	11.841	0.9854	410.07	6.121	0.9873
410.27	5.368	1.0244	410.27	5.131	0.9747	410.27	5.183	0.9899	410.27	4.84	0.9411	410.27	8.769	1.0312	410.27	11.81	0.9828	410.27	6.09	0.9823
410.48	5.4	1.0305	410.48	5.163	0.9808	410.48	5.194	0.992	410.48	4.846	0.9423	410.48	8.774	1.0317	410.48	11.779	0.9802	410.48	6.07	0.979
410.68	5.428	1.0359	410.68	5.185	0.985	410.68	5.182	0.9897	410.68	4.833	0.9397	410.68	8.739	1.0276	410.68	11.735	0.9765	410.68	6.072	0.9794
410.88	5.445	1.0391	410.88	5.2	0.9878	410.88	5.185	0.9903	410.88	4.825	0.9382	410.88	8.713	1.0246	410.88	11.703	0.9739	410.88	6.062	0.9777
411.08	5.488	1.0473	411.08	5.226	0.9928	411.08	5.216	0.9962	411.08	4.854	0.9438	411.08	8.69	1.0219	411.08	11.68	0.972	411.08	6.06	0.9774
411.28	5.502	1.05	411.28	5.217	0.9911	411.28	5.211	0.9952	411.28	4.848	0.9426	411.28	8.646	1.0167	411.28	11.638	0.9685	411.28	6.071	0.9792
411.49	5.512	1.0519	411.49	5.226	0.9928	411.49	5.215	0.996	411.49	4.844	0.9419	411.49	8.618	1.0134	411.49	11.604	0.9656	411.49	6.097	0.9834
411.69	5.536	1.0565	411.69	5.237	0.9949	411.69	5.238	1.0004	411.69	4.86	0.945	411.69	8.584	1.0094	411.69	11.562	0.9621	411.69	6.102	0.9842
411.89	5.521	1.0536	411.89	5.242	0.9958	411.89	5.236	1	411.89	4.848	0.9426	411.89	8.553	1.0058	411.89	11.548	0.961	411.89	6.133	0.9892
412.09	5.534	1.0561	412.09	5.259	0.9991	412.09	5.251	1.0029	412.09	4.878	0.9485	412.09	8.504	1	412.09	11.516	0.9583	412.09	6.166	0.9945
412.29	5.523	1.054	412.29	5.266	1.0004	412.29	5.26	1.0046	412.29	4.878	0.9485	412.29	8.451	0.9938	412.29	11.497	0.9567	412.29	6.198	0.9997
412.5	5.492	1.0481	412.5	5.257	0.9987	412.5	5.258	1.0042	412.5	4.88	0.9489	412.5	8.434	0.9918	412.5	11.48	0.9553	412.5	6.253	1.0085
412.7	5.468	1.0435	412.7	5.253	0.9979	412.7	5.269	1.0063	412.7	4.893	0.9514	412.7	8.422	0.9904	412.7	11.461	0.9537	412.7	6.299	1.016
412.9	5.44	1.0382	412.9	5.242	0.9958	412.9	5.274	1.0073	412.9	4.895	0.9518	412.9	8.4	0.9878	412.9	11.466	0.9541	412.9	6.358	1.0255
413.1	5.427	1.0357	413.1	5.236	0.9947	413.1	5.293	1.0109	413.1	4.895	0.9518	413.1	8.391	0.9867	413.1	11.483	0.9556	413.1	6.364	1.0265
413.3	5.415	1.0334	413.3	5.214	0.9905	413.3	5.299	1.012	413.3	4.94	0.9605	413.3	8.386	0.9861	413.3	11.497	0.9567	413.3	6.405	1.0331
413.51	5.38	1.0267	413.51	5.184	0.9848	413.51	5.311	1.0143	413.51	4.942	0.9609	413.51	8.382	0.9857	413.51	11.52	0.9586	413.51	6.415	1.0347
413.71	5.355	1.0219	413.71	5.162	0.9806	413.71	5.339	1.0197	413.71	4.96	0.9644	413.71	8.379	0.9853	413.71	11.54	0.9603	413.71	6.416	1.0348
413.91	5.315	1.0143	413.91	5.114	0.9715	413.91	5.322	1.0164	413.91	4.951	0.9627	413.91	8.388	0.9864	413.91	11.552	0.9613	413.91	6.431	1.0373
414.11	5.278	1.0073	414.11	5.06	0.9612	414.11	5.326	1.0172	414.11	4.972	0.9668	414.11	8.415	0.9895	414.11	11.578	0.9635	414.11	6.44	1.0387
414.31	5.268	1.0053	414.31	5.05	0.9593	414.31	5.35	1.0218	414.31	5.005	0.9732	414.31	8.41	0.9889	414.31	11.6	0.9653	414.31	6.451	1.0405
414.51	5.234	0.9989	414.51	5.015	0.9527	414.51	5.342	1.0202	414.51	5.002	0.9726	414.51	8.409	0.9888	414.51	11.638	0.9685	414.51	6.454	1.041
414.72	5.218	0.9958	414.72	4.985	0.947	414.72	5.348	1.0214	414.72	4.991	0.9704	414.72	8.429	0.9912	414.72	11.679	0.9719	414.72	6.431	1.0373
414.92	5.168	0.9863	414.92	4.959	0.9421	414.92	5.309	1.0139	414.92	4.995	0.9712	414.92	8.448	0.9934	414.92	11.715	0.9749	414.92	6.439	1.0385
415.12	5.152	0.9832	415.12	4.95	0.9403	415.12	5.32	1.016	415.12	4.985	0.9693	415.12	8.464	0.9953	415.12	11.764	0.9789	415.12	6.424	1.0361
415.32	5.148	0.9824	415.32	4.96	0.9422	415.32	5.325	1.017	415.32	4.999	0.972	415.32	8.491	0.9985	415.32	11.816	0.9833	415.32	6.406	1.0332
415.52	5.163	0.9853	415.52	4.964	0.943	415.52	5.326	1.0172	415.52	5.017	0.9755	415.52	8.523	1.0022	415.52	11.843	0.9855	415.52	6.409	1.0337
415.73	5.162	0.9851	415.73	4.981	0.9462	415.73	5.338	1.0195	415.73	5.013	0.9747	415.73	8.563	1.0069	415.73	11.889	0.9893	415.73	6.393	1.0311
415.93	5.181	0.9887	415.93	5.008	0.9514	415.93	5.339	1.0197	415.93	5.012	0.9745	415.93	8.584	1.0094	415.93	11.938	0.9934	415.93	6.387	1.0302
416.13	5.193	0.991	416.13	5.025	0.9546	416.13	5.341	1.0201	416.13	4.994	0.971	416.13	8.623	1.014	416.13	12.008	0.9993	416.13	6.358	1.0255
416.33	5.225	0.9971	416.33	5.058	0.9609	416.33	5.342	1.0202	416.33	4.99	0.9703	416.33	8.667	1.0192	416.33	12.059	1.0035	416.33	6.322	1.0197
416.53	5.254	1.0027	416.53	5.092	0.9673	416.53	5.35	1.0218	416.53	4.998	0.9718	416.53	8.686	1.0214	416.53	12.08	1.0052	416.53	6.307	1.0173
416.73	5.311	1.0135	416.73	5.127	0.974	416.73	5.361	1.0239	416.73	4.988	0.9699	416.73	8.701	1.0232	416.73	12.096	1.0066	416.73	6.295	1.0153
416.94	5.321	1.0155	416.94	5.157	0.9797	416.94	5.339	1.0197	416.94	4.952	0.9629	416.94	8.706	1.0238	416.94	12.103	1.0072	416.94	6.247	1.0076
417.14	5.355	1.0219	417.14	5.18	0.984	417.14	5.319	1.0159	417.14	4.923	0.9572	417.14	8.692	1.0221	417.14	12.1	1.0069	417.14	6.227	1.0044
417.34	5.396	1.0298	417.34	5.222	0.992	417.34	5.298	1.0118	417.34	4.906	0.9539	417.34	8.689	1.0218	417.34	12.12	1.0086	417.34	6.179	0.9966
417.54	5.438	1.0378	417.54	5.25	0.9973	417.54	5.293	1.0109	417.54	4.908	0.9543	417.54	8.677	1.0203	417.54	12.138	1.0101	417.54	6.15	0.9919
417.74	5.455	1.041	417.74	5.279	1.0028	417.74	5.274	1.0073	417.74	4.899	0.9526	417.74	8.66	1.0183	417.74	12.116	1.0082	417.74	6.119	0.9869
417.94	5.481	1.046	417.94	5.291	1.0051	417.94	5.252	1.0031	417.94	4.881	0.9491	417.94	8.643	1.0163	417.94	12.107	1.0075	417.94	6.089	0.9821
418.15	5.502	1.05	418.15	5.295	1.0059	418.15	5.243	1.0013	418.15	4.877	0.9483	418.15	8.624	1.0141	418.15	12.089	1.006	418.15	6.083	0.9811
418.35	5.519	1.0532	418.35	5.309	1.0085	418.35	5.226	0.9981	418.35	4.868	0.9465	418.35	8.611	1.0126	418.35	12.08	1.0052	418.35	6.067	0.9785
418.55	5.528	1.055	418.55	5.312	1.0091	418.55	5.214	0.9958	418.55	4.873	0.9475	418.55	8.606	1.012	418.55	12.066	1.0041	418.55	6.066	0.9784
418.75	5.553	1.0597	418.75	5.322	1.011	418.75	5.225	0.9979	418.75	4.88	0.9489	418.75	8.599	1.0112	418.75	12.053	1.003	418.75	6.078	0.9803
418.95	5.551	1.0594	418.95	5.323	1.0112	418.95	5.221	0.9971	418.95	4.878	0.9485	418.95	8.611	1.0126	418.95	12.04	1.0019	418.95	6.086	0.9816
419.15	5.549	1.059	419.15	5.314	1.0095	419.15	5.223	0.9975	419.15	4.891	0.951	419.15	8.604	1.0118	419.15	12.011	0.9995	419.15	6.109	0.9853
419.36	5.54	1.0573	419.36	5.312	1.0091	419.36	5.23	0.9989	419.36	4.889	0.9506	419.36	8.591	1.0102	419.36	11.987	0.9975	419.36	6.125	0.9879
419.56	5.55	1.0592	419.56	5.307	1.0082	419.56	5.236	1	419.56	4.902	0.9531	419.56	8.604	1.0118	419.56	11.979	0.9968	419.56	6.163	0.994
419.76	5.553	1.0597	419.76	5.309	1.0085	419.76	5.246	1.0019	419.76	4.926	0.9578	419.76	8.627	1.0145	419.76	11.955	0.9948	419.76	6.181	0.9969
419.96	5.542	1.0576	419.96	5.32	1.0106	419.96	5.255	1.0036	419.96	4.932	0.959	419.96	8.628	1.0146	419.96	11.924	0.9923	419.96	6.209	1.0015
420.16	5.55	1.0592	420.16	5.314	1.0095	420.16	5.273	1.0071	420.16	4.938	0.9601	420.16	8.633	1.0152	420.16	11.894	0.9898	420.16	6.232	1.0052
420.36	5.553	1.0597	420.36	5.327	1.012	420.36	5.301	1.0124	420.36	4.957	0.9638	420.36	8.63	1.0148	420.36	11.886	0.9891	420.36	6.24	1.0065
420.56	5.557	1.0605	420.56	5.328	1.0122	420.56	5.316	1.0153	420.56	4.977	0.9677	420.56	8.634	1.0153	420.56	11.862	0.9871	420.56	6.26	1.0097
420.77	5.544	1.058	420.77	5.316	1.0099	420.77	5.321	1.0162	420.77	4.995	0.9712	420.77	8.62	1.0136	420.77	11.841	0.9854	420.77	6.279	1.0127
420.97	5.545	1.0582	420.97	5.312	1.0091	420.97	5.349	1.0216	420.97	5.008	0.9738	420.97	8.619	1.0135	420.97	11.828	0.9843	420.97	6.294	1.0152
421.17	5.534	1.0561	421.17	5.3	1.0068	421.17	5.351	1.022	421.17	5.025	0.9771	421.17	8.614	1.0129	421.17	11.81	0.9828	421.17	6.316	1.0187
421.37	5.525	1.0544	421.37	5.291	1.0051	421.37	5.378	1.0271	421.37	5.041	0.9802	421.37	8.609	1.0123	421.37	11.785	0.9807	421.37	6.325	1.0202
421.57	5.513	1.0521	421.57	5.284	1.0038	421.57	5.398	1.0309	421.57	5.045	0.9809	421.57	8.592	1.0103	421.57	11.771	0.9795	421.57	6.347	1.0237
421.77	5.512	1.0519	421.77	5.266	1.0004	421.77	5.412	1.0336	421.77	5.068	0.9854	421.77	8.587	1.0098	421.77	11.771	0.9795	421.77	6.355	1.025
421.97	5.489	1.0475	421.97	5.258	0.9989	421.97	5.419	1.035	421.97	5.088	0.9893	421.97	8.584	1.0094	421.97	11.766	0.9791	421.97	6.352	1.0245
422.18	5.466	1.0431	422.18	5.237	0.9949	422.18	5.432	1.0374	422.18	5.101	0.9918	422.18	8.588	1.0099	422.18	11.751	0.9779	422.18	6.358	1.0255
422.38	5.432	1.0366	422.38	5.224	0.9924	422.38	5.441	1.0392	422.38	5.11	0.9936	422.38	8.597	1.0109	422.38	11.753	0.978	422.38	6.354	1.0248
422.58	5.432	1.0366	422.58	5.23	0.9935	422.58	5.47	1.0447	422.58	5.133	0.9981	422.58	8.609	1.0123	422.58	11.756	0.9783	422.58	6.369	1.0273
422.78	5.404	1.0313	422.78	5.221	0.9918	422.78	5.472	1.0451	422.78	5.138	0.999	422.78	8.621	1.0138	422.78	11.754	0.9781	422.78	6.376	1.0284
422.98	5.404	1.0313	422.98	5.21	0.9897	422.98	5.492	1.0489	422.98	5.154	1.0021	422.98	8.633	1.0152	422.98	11.76	0.9786	422.98	6.369	1.0273
423.18	5.392	1.029	423.18	5.2	0.9878	423.18	5.497	1.0498	423.18	5.162	1.0037	423.18	8.636	1.0155	423.18	11.781	0.9804	423.18	6.361	1.026
423.38	5.382	1.0271	423.38	5.195	0.9869	423.38	5.509	1.0521	423.38	5.176	1.0064	423.38	8.628	1.0146	423.38	11.803	0.9822	423.38	6.347	1.0237
423.59	5.379	1.0265	423.59	5.189	0.9858	423.59	5.534	1.0569	423.59	5.176	1.0064	423.59	8.637	1.0156	423.59	11.83	0.9844	423.59	6.338	1.0223
423.79	5.368	1.0244	423.79	5.173	0.9827	423.79	5.542	1.0584	423.79	5.175	1.0062	423.79	8.627	1.0145	423.79	11.837	0.985	423.79	6.339	1.0224
423.99	5.354	1.0218	423.99	5.169	0.982	423.99	5.542	1.0584	423.99	5.175	1.0062	423.99	8.61	1.0125	423.99	11.874	0.9881	423.99	6.332	1.0213
424.19	5.347	1.0204	424.19	5.144	0.9772	424.19	5.536	1.0573	424.19	5.178	1.0068	424.19	8.589	1.01	424.19	11.896	0.9899	424.19	6.319	1.0192
424.39	5.332	1.0176	424.39	5.123	0.9732	424.39	5.53	1.0561	424.39	5.165	1.0043	424.39	8.569	1.0076	424.39	11.919	0.9918	424.39	6.307	1.0173
424.59	5.325	1.0162	424.59	5.112	0.9711	424.59	5.536	1.0573	424.59	5.166	1.0045	424.59	8.547	1.0051	424.59	11.954	0.9948	424.59	6.281	1.0131
424.79	5.305	1.0124	424.79	5.099	0.9687	424.79	5.531	1.0563	424.79	5.159	1.0031	424.79	8.524	1.0024	424.79	11.981	0.997	424.79	6.258	1.0094
425	5.284	1.0084	425	5.094	0.9677	425	5.52	1.0542	425	5.151	1.0016	425	8.51	1.0007	425	12.002	0.9988	425	6.228	1.0045
425.2	5.266	1.005	425.2	5.076	0.9643	425.2	5.495	1.0495	425.2	5.14	0.9994	425.2	8.509	1.0006	425.2	12.02	1.0002	425.2	6.221	1.0034
425.4	5.247	1.0013	425.4	5.073	0.9637	425.4	5.464	1.0435	425.4	5.122	0.9959	425.4	8.492	0.9986	425.4	12.033	1.0013	425.4	6.201	1.0002
425.6	5.237	0.9994	425.6	5.079	0.9649	425.6	5.45	1.0409	425.6	5.12	0.9955	425.6	8.49	0.9984	425.6	12.058	1.0034	425.6	6.179	0.9966
425.8	5.245	1.001	425.8	5.083	0.9656	425.8	5.432	1.0374	425.8	5.11	0.9936	425.8	8.495	0.9989	425.8	12.062	1.0037	425.8	6.171	0.9953
426	5.24	1	426	5.093	0.9675	426	5.411	1.0334	426	5.087	0.9891	426	8.491	0.9985	426	12.075	1.0048	426	6.171	0.9953
426.2	5.243	1.0006	426.2	5.097	0.9683	426.2	5.392	1.0298	426.2	5.07	0.9858	426.2	8.5	0.9995	426.2	12.089	1.006	426.2	6.151	0.9921
426.4	5.257	1.0032	426.4	5.1	0.9688	426.4	5.366	1.0248	426.4	5.048	0.9815	426.4	8.499	0.9994	426.4	12.067	1.0042	426.4	6.148	0.9916
426.61	5.274	1.0065	426.61	5.13	0.9745	426.61	5.344	1.0206	426.61	5.033	0.9786	426.61	8.508	1.0005	426.61	12.067	1.0042	426.61	6.151	0.9921
426.81	5.295	1.0105	426.81	5.152	0.9787	426.81	5.326	1.0172	426.81	5.009	0.9739	426.81	8.516	1.0014	426.81	12.055	1.0032	426.81	6.153	0.9924
427.01	5.329	1.017	427.01	5.187	0.9854	427.01	5.315	1.0151	427.01	4.994	0.971	427.01	8.527	1.0027	427.01	12.036	1.0016	427.01	6.148	0.9916
427.21	5.34	1.0191	427.21	5.205	0.9888	427.21	5.295	1.0113	427.21	4.974	0.9671	427.21	8.527	1.0027	427.21	12.001	0.9987	427.21	6.148	0.9916
427.41	5.356	1.0221	427.41	5.222	0.992	427.41	5.273	1.0071	427.41	4.947	0.9619	427.41	8.527	1.0027	427.41	11.983	0.9972	427.41	6.14	0.9903
427.61	5.37	1.0248	427.61	5.229	0.9934	427.61	5.246	1.0019	427.61	4.92	0.9566	427.61	8.522	1.0021	427.61	11.965	0.9957	427.61	6.127	0.9882
427.81	5.394	1.0294	427.81	5.252	0.9977	427.81	5.231	0.999	427.81	4.909	0.9545	427.81	8.541	1.0044	427.81	11.942	0.9938	427.81	6.118	0.9868
428.01	5.402	1.0309	428.01	5.279	1.0028	428.01	5.203	0.9937	428.01	4.881	0.9491	428.01	8.552	1.0056	428.01	11.892	0.9896	428.01	6.102	0.9842
428.21	5.423	1.0349	428.21	5.31	1.0087	428.21	5.181	0.9895	428.21	4.861	0.9452	428.21	8.559	1.0065	428.21	11.871	0.9879	428.21	6.103	0.9844
428.42	5.438	1.0378	428.42	5.328	1.0122	428.42	5.156	0.9847	428.42	4.835	0.9401	428.42	8.578	1.0087	428.42	11.822	0.9838	428.42	6.094	0.9829
428.62	5.438	1.0378	428.62	5.327	1.012	428.62	5.125	0.9788	428.62	4.809	0.9351	428.62	8.583	1.0093	428.62	11.796	0.9816	428.62	6.093	0.9827
428.82	5.431	1.0365	428.82	5.328	1.0122	428.82	5.098	0.9736	428.82	4.785	0.9304	428.82	8.593	1.0105	428.82	11.77	0.9794	428.82	6.078	0.9803
429.02	5.436	1.0374	429.02	5.329	1.0123	429.02	5.081	0.9704	429.02	4.776	0.9286	429.02	8.606	1.012	429.02	11.734	0.9765	429.02	6.054	0.9765
429.22	5.422	1.0347	429.22	5.32	1.0106	429.22	5.048	0.9641	429.22	4.749	0.9234	429.22	8.637	1.0156	429.22	11.694	0.9731	429.22	6.068	0.9787
429.42	5.415	1.0334	429.42	5.313	1.0093	429.42	5.034	0.9614	429.42	4.739	0.9214	429.42	8.66	1.0183	429.42	11.632	0.968	429.42	6.058	0.9771
429.62	5.392	1.029	429.62	5.29	1.0049	429.62	5.022	0.9591	429.62	4.709	0.9156	429.62	8.664	1.0188	429.62	11.574	0.9631	429.62	6.053	0.9763
429.82	5.39	1.0286	429.82	5.263	0.9998	429.82	5.017	0.9582	429.82	4.714	0.9166	429.82	8.659	1.0182	429.82	11.537	0.9601	429.82	6.055	0.9766
430.02	5.352	1.0214	430.02	5.228	0.9932	430.02	5.007	0.9563	430.02	4.71	0.9158	430.02	8.671	1.0196	430.02	11.524	0.959	430.02	6.029	0.9724
430.22	5.317	1.0147	430.22	5.194	0.9867	430.22	5.002	0.9553	430.22	4.7	0.9139	430.22	8.672	1.0198	430.22	11.498	0.9568	430.22	6.038	0.9739
430.43	5.302	1.0118	430.43	5.169	0.982	430.43	5.004	0.9557	430.43	4.713	0.9164	430.43	8.671	1.0196	430.43	11.456	0.9533	430.43	6.03	0.9726
430.63	5.281	1.0078	430.63	5.127	0.974	430.63	5.005	0.9559	430.63	4.724	0.9185	430.63	8.655	1.0178	430.63	11.419	0.9502	430.63	6.025	0.9718
430.83	5.27	1.0057	430.83	5.106	0.97	430.83	5.019	0.9586	430.83	4.745	0.9226	430.83	8.644	1.0165	430.83	11.411	0.9496	430.83	6.036	0.9735
431.03	5.244	1.0008	431.03	5.076	0.9643	431.03	5.035	0.9616	431.03	4.752	0.924	431.03	8.617	1.0133	431.03	11.4	0.9487	431.03	6.023	0.9715
431.23	5.208	0.9939	431.23	5.048	0.959	431.23	5.061	0.9666	431.23	4.766	0.9267	431.23	8.597	1.0109	431.23	11.399	0.9486	431.23	6.027	0.9721
431.43	5.185	0.9895	431.43	5.025	0.9546	431.43	5.066	0.9675	431.43	4.795	0.9323	431.43	8.58	1.0089	431.43	11.417	0.9501	431.43	6.015	0.9702
431.63	5.16	0.9847	431.63	5.009	0.9516	431.63	5.089	0.9719	431.63	4.802	0.9337	431.63	8.577	1.0086	431.63	11.422	0.9505	431.63	6.02	0.971
431.83	5.145	0.9819	431.83	4.998	0.9495	431.83	5.104	0.9748	431.83	4.827	0.9386	431.83	8.553	1.0058	431.83	11.436	0.9517	431.83	6.037	0.9737
432.03	5.139	0.9807	432.03	4.982	0.9464	432.03	5.13	0.9798	432.03	4.876	0.9481	432.03	8.543	1.0046	432.03	11.475	0.9549	432.03	6.043	0.9747
432.23	5.125	0.9781	432.23	4.966	0.9434	432.23	5.147	0.983	432.23	4.894	0.9516	432.23	8.513	1.0011	432.23	11.509	0.9577	432.23	6.053	0.9763
432.44	5.11	0.9752	432.44	4.977	0.9455	432.44	5.19	0.9912	432.44	4.932	0.959	432.44	8.499	0.9994	432.44	11.541	0.9604	432.44	6.069	0.9789
432.64	5.085	0.9704	432.64	4.961	0.9424	432.64	5.206	0.9943	432.64	4.957	0.9638	432.64	8.489	0.9982	432.64	11.586	0.9641	432.64	6.097	0.9834
432.84	5.104	0.974	432.84	4.957	0.9417	432.84	5.236	1	432.84	5.012	0.9745	432.84	8.479	0.9971	432.84	11.635	0.9682	432.84	6.119	0.9869
433.04	5.128	0.9786	433.04	4.98	0.946	433.04	5.28	1.0084	433.04	5.041	0.9802	433.04	8.47	0.996	433.04	11.689	0.9727	433.04	6.144	0.991
433.24	5.157	0.9842	433.24	5.006	0.951	433.24	5.334	1.0187	433.24	5.087	0.9891	433.24	8.466	0.9955	433.24	11.717	0.975	433.24	6.181	0.9969
433.44	5.181	0.9887	433.44	5.017	0.9531	433.44	5.367	1.025	433.44	5.138	0.999	433.44	8.449	0.9935	433.44	11.768	0.9793	433.44	6.19	0.9984
433.64	5.205	0.9933	433.64	5.033	0.9561	433.64	5.411	1.0334	433.64	5.169	1.0051	433.64	8.443	0.9928	433.64	11.796	0.9816	433.64	6.198	0.9997
433.84	5.227	0.9975	433.84	5.056	0.9605	433.84	5.449	1.0407	433.84	5.2	1.0111	433.84	8.445	0.9931	433.84	11.823	0.9839	433.84	6.215	1.0024
434.04	5.26	1.0038	434.04	5.091	0.9671	434.04	5.504	1.0512	434.04	5.25	1.0208	434.04	8.448	0.9934	434.04	11.856	0.9866	434.04	6.232	1.0052
434.24	5.293	1.0101	434.24	5.109	0.9706	434.24	5.539	1.0579	434.24	5.275	1.0257	434.24	8.449	0.9935	434.24	11.876	0.9883	434.24	6.248	1.0077
434.44	5.335	1.0181	434.44	5.142	0.9768	434.44	5.584	1.0665	434.44	5.314	1.0332	434.44	8.445	0.9931	434.44	11.889	0.9893	434.44	6.243	1.0069
434.64	5.348	1.0206	434.64	5.175	0.9831	434.64	5.61	1.0714	434.64	5.318	1.034	434.64	8.436	0.992	434.64	11.891	0.9895	434.64	6.253	1.0085
434.85	5.368	1.0244	434.85	5.194	0.9867	434.85	5.618	1.073	434.85	5.346	1.0395	434.85	8.429	0.9912	434.85	11.888	0.9893	434.85	6.272	1.0116
435.05	5.395	1.0296	435.05	5.221	0.9918	435.05	5.626	1.0745	435.05	5.357	1.0416	435.05	8.418	0.9899	435.05	11.906	0.9908	435.05	6.276	1.0123
435.25	5.404	1.0313	435.25	5.248	0.997	435.25	5.634	1.076	435.25	5.347	1.0397	435.25	8.425	0.9907	435.25	11.911	0.9912	435.25	6.294	1.0152
435.45	5.419	1.0342	435.45	5.269	1.0009	435.45	5.626	1.0745	435.45	5.35	1.0402	435.45	8.427	0.9909	435.45	11.896	0.9899	435.45	6.308	1.0174
435.65	5.447	1.0395	435.65	5.291	1.0051	435.65	5.634	1.076	435.65	5.332	1.0367	435.65	8.422	0.9904	435.65	11.898	0.9901	435.65	6.287	1.014
435.85	5.446	1.0393	435.85	5.295	1.0059	435.85	5.613	1.072	435.85	5.313	1.0331	435.85	8.428	0.9911	435.85	11.897	0.99	435.85	6.273	1.0118
436.05	5.448	1.0397	436.05	5.301	1.007	436.05	5.582	1.0661	436.05	5.291	1.0288	436.05	8.441	0.9926	436.05	11.906	0.9908	436.05	6.276	1.0123
436.25	5.448	1.0397	436.25	5.313	1.0093	436.25	5.552	1.0604	436.25	5.257	1.0222	436.25	8.453	0.994	436.25	11.897	0.99	436.25	6.287	1.014
436.45	5.458	1.0416	436.45	5.323	1.0112	436.45	5.526	1.0554	436.45	5.238	1.0185	436.45	8.461	0.9949	436.45	11.884	0.9889	436.45	6.272	1.0116
436.65	5.456	1.0412	436.65	5.325	1.0116	436.65	5.483	1.0472	436.65	5.204	1.0119	436.65	8.469	0.9959	436.65	11.872	0.9879	436.65	6.235	1.0056
436.85	5.439	1.038	436.85	5.31	1.0087	436.85	5.443	1.0395	436.85	5.168	1.0049	436.85	8.475	0.9966	436.85	11.847	0.9859	436.85	6.213	1.0021
437.05	5.446	1.0393	437.05	5.306	1.008	437.05	5.406	1.0325	437.05	5.147	1.0008	437.05	8.482	0.9974	437.05	11.837	0.985	437.05	6.192	0.9987
437.25	5.452	1.0405	437.25	5.304	1.0076	437.25	5.376	1.0267	437.25	5.115	0.9946	437.25	8.489	0.9982	437.25	11.831	0.9845	437.25	6.173	0.9956
437.45	5.426	1.0355	437.45	5.293	1.0055	437.45	5.319	1.0159	437.45	5.087	0.9891	437.45	8.502	0.9998	437.45	11.813	0.983	437.45	6.172	0.9955
437.65	5.419	1.0342	437.65	5.294	1.0057	437.65	5.282	1.0088	437.65	5.04	0.98	437.65	8.505	1.0001	437.65	11.783	0.9805	437.65	6.156	0.9929
437.86	5.428	1.0359	437.86	5.295	1.0059	437.86	5.253	1.0032	437.86	5.013	0.9747	437.86	8.506	1.0002	437.86	11.761	0.9787	437.86	6.133	0.9892
438.06	5.422	1.0347	438.06	5.289	1.0047	438.06	5.219	0.9968	438.06	4.965	0.9654	438.06	8.508	1.0005	438.06	11.757	0.9784	438.06	6.105	0.9847
438.26	5.428	1.0359	438.26	5.3	1.0068	438.26	5.196	0.9924	438.26	4.943	0.9611	438.26	8.514	1.0012	438.26	11.756	0.9783	438.26	6.073	0.9795
438.46	5.438	1.0378	438.46	5.303	1.0074	438.46	5.161	0.9857	438.46	4.918	0.9563	438.46	8.516	1.0014	438.46	11.758	0.9784	438.46	6.06	0.9774
438.66	5.448	1.0397	438.66	5.315	1.0097	438.66	5.134	0.9805	438.66	4.885	0.9498	438.66	8.519	1.0018	438.66	11.761	0.9787	438.66	6.04	0.9742
438.86	5.449	1.0399	438.86	5.334	1.0133	438.86	5.099	0.9738	438.86	4.848	0.9426	438.86	8.518	1.0016	438.86	11.761	0.9787	438.86	6.024	0.9716
439.06	5.442	1.0385	439.06	5.329	1.0123	439.06	5.07	0.9683	439.06	4.817	0.9366	439.06	8.514	1.0012	439.06	11.772	0.9796	439.06	6.011	0.9695
439.26	5.461	1.0422	439.26	5.344	1.0152	439.26	5.058	0.966	439.26	4.8	0.9333	439.26	8.512	1.0009	439.26	11.792	0.9813	439.26	6.005	0.9685
439.46	5.477	1.0452	439.46	5.361	1.0184	439.46	5.046	0.9637	439.46	4.789	0.9312	439.46	8.53	1.0031	439.46	11.824	0.9839	439.46	6.009	0.9692
439.66	5.478	1.0454	439.66	5.363	1.0188	439.66	5.03	0.9607	439.66	4.774	0.9283	439.66	8.537	1.0039	439.66	11.852	0.9863	439.66	6.013	0.9698
439.86	5.487	1.0471	439.86	5.368	1.0198	439.86	5.015	0.9578	439.86	4.771	0.9277	439.86	8.55	1.0054	439.86	11.885	0.989	439.86	6.013	0.9698
440.06	5.486	1.0469	440.06	5.362	1.0186	440.06	5.012	0.9572	440.06	4.767	0.9269	440.06	8.575	1.0083	440.06	11.919	0.9918	440.06	6.037	0.9737
440.26	5.477	1.0452	440.26	5.357	1.0177	440.26	5.022	0.9591	440.26	4.773	0.9281	440.26	8.594	1.0106	440.26	11.953	0.9947	440.26	6.055	0.9766
440.46	5.477	1.0452	440.46	5.362	1.0186	440.46	5.035	0.9616	440.46	4.789	0.9312	440.46	8.62	1.0136	440.46	11.984	0.9973	440.46	6.081	0.9808
440.66	5.489	1.0475	440.66	5.347	1.0158	440.66	5.058	0.966	440.66	4.814	0.936	440.66	8.64	1.016	440.66	12.005	0.999	440.66	6.092	0.9826
440.86	5.482	1.0462	440.86	5.353	1.0169	440.86	5.082	0.9706	440.86	4.841	0.9413	440.86	8.667	1.0192	440.86	12.02	1.0002	440.86	6.113	0.986
441.06	5.461	1.0422	441.06	5.337	1.0139	441.06	5.089	0.9719	441.06	4.859	0.9448	441.06	8.679	1.0206	441.06	12.027	1.0008	441.06	6.127	0.9882
441.26	5.449	1.0399	441.26	5.325	1.0116	441.26	5.122	0.9782	441.26	4.898	0.9524	441.26	8.686	1.0214	441.26	12.028	1.0009	441.26	6.139	0.9902
441.46	5.442	1.0385	441.46	5.327	1.012	441.46	5.154	0.9843	441.46	4.928	0.9582	441.46	8.706	1.0238	441.46	12.031	1.0012	441.46	6.143	0.9908
441.67	5.428	1.0359	441.67	5.316	1.0099	441.67	5.193	0.9918	441.67	4.96	0.9644	441.67	8.715	1.0248	441.67	12.024	1.0006	441.67	6.16	0.9935
441.87	5.407	1.0319	441.87	5.29	1.0049	441.87	5.218	0.9966	441.87	4.981	0.9685	441.87	8.72	1.0254	441.87	12.003	0.9988	441.87	6.176	0.9961
442.07	5.396	1.0298	442.07	5.28	1.003	442.07	5.25	1.0027	442.07	5.004	0.973	442.07	8.712	1.0245	442.07	11.974	0.9964	442.07	6.19	0.9984
442.27	5.377	1.0261	442.27	5.264	1	442.27	5.281	1.0086	442.27	5.032	0.9784	442.27	8.713	1.0246	442.27	11.949	0.9943	442.27	6.192	0.9987
442.47	5.342	1.0195	442.47	5.247	0.9968	442.47	5.309	1.0139	442.47	5.057	0.9833	442.47	8.719	1.0253	442.47	11.927	0.9925	442.47	6.202	1.0003
442.67	5.325	1.0162	442.67	5.223	0.9922	442.67	5.337	1.0193	442.67	5.077	0.9872	442.67	8.726	1.0261	442.67	11.913	0.9913	442.67	6.21	1.0016
442.87	5.305	1.0124	442.87	5.199	0.9877	442.87	5.386	1.0286	442.87	5.102	0.992	442.87	8.736	1.0273	442.87	11.888	0.9893	442.87	6.206	1.001
443.07	5.284	1.0084	443.07	5.172	0.9825	443.07	5.392	1.0298	443.07	5.112	0.994	443.07	8.738	1.0275	443.07	11.873	0.988	443.07	6.203	1.0005
443.27	5.261	1.004	443.27	5.144	0.9772	443.27	5.414	1.034	443.27	5.136	0.9986	443.27	8.734	1.027	443.27	11.848	0.9859	443.27	6.211	1.0018
443.47	5.24	1	443.47	5.132	0.9749	443.47	5.432	1.0374	443.47	5.157	1.0027	443.47	8.74	1.0278	443.47	11.818	0.9834	443.47	6.211	1.0018
443.67	5.226	0.9973	443.67	5.125	0.9736	443.67	5.464	1.0435	443.67	5.183	1.0078	443.67	8.734	1.027	443.67	11.8	0.9819	443.67	6.192	0.9987
443.87	5.213	0.9948	443.87	5.109	0.9706	443.87	5.475	1.0456	443.87	5.202	1.0115	443.87	8.752	1.0292	443.87	11.794	0.9814	443.87	6.176	0.9961
444.07	5.211	0.9945	444.07	5.108	0.9704	444.07	5.502	1.0508	444.07	5.218	1.0146	444.07	8.751	1.029	444.07	11.789	0.981	444.07	6.187	0.9979
444.27	5.202	0.9927	444.27	5.119	0.9725	444.27	5.52	1.0542	444.27	5.235	1.0179	444.27	8.732	1.0268	444.27	11.76	0.9786	444.27	6.178	0.9965
444.47	5.202	0.9927	444.47	5.132	0.9749	444.47	5.538	1.0577	444.47	5.263	1.0233	444.47	8.707	1.0239	444.47	11.734	0.9765	444.47	6.177	0.9963
444.67	5.218	0.9958	444.67	5.156	0.9795	444.67	5.543	1.0586	444.67	5.282	1.027	444.67	8.676	1.0202	444.67	11.712	0.9746	444.67	6.182	0.9971
444.87	5.237	0.9994	444.87	5.178	0.9837	444.87	5.564	1.0626	444.87	5.294	1.0294	444.87	8.646	1.0167	444.87	11.692	0.973	444.87	6.189	0.9982
445.07	5.277	1.0071	445.07	5.217	0.9911	445.07	5.588	1.0672	445.07	5.303	1.0311	445.07	8.616	1.0132	445.07	11.674	0.9715	445.07	6.181	0.9969
445.27	5.315	1.0143	445.27	5.253	0.9979	445.27	5.595	1.0686	445.27	5.316	1.0336	445.27	8.574	1.0082	445.27	11.663	0.9705	445.27	6.167	0.9947
445.47	5.358	1.0225	445.47	5.287	1.0044	445.47	5.595	1.0686	445.47	5.318	1.034	445.47	8.525	1.0025	445.47	11.638	0.9685	445.47	6.173	0.9956
445.67	5.401	1.0307	445.67	5.331	1.0127	445.67	5.608	1.071	445.67	5.333	1.0369	445.67	8.488	0.9981	445.67	11.634	0.9681	445.67	6.167	0.9947
445.87	5.442	1.0385	445.87	5.364	1.019	445.87	5.602	1.0699	445.87	5.352	1.0406	445.87	8.457	0.9945	445.87	11.637	0.9684	445.87	6.14	0.9903
446.07	5.497	1.049	446.07	5.412	1.0281	446.07	5.609	1.0712	446.07	5.367	1.0436	446.07	8.421	0.9902	446.07	11.665	0.9707	446.07	6.137	0.9898
446.27	5.556	1.0603	446.27	5.445	1.0344	446.27	5.613	1.072	446.27	5.366	1.0434	446.27	8.401	0.9879	446.27	11.691	0.9729	446.27	6.128	0.9884
446.47	5.599	1.0685	446.47	5.477	1.0405	446.47	5.607	1.0709	446.47	5.359	1.042	446.47	8.38	0.9854	446.47	11.723	0.9755	446.47	6.117	0.9866
446.67	5.636	1.0756	446.67	5.517	1.0481	446.67	5.595	1.0686	446.67	5.36	1.0422	446.67	8.356	0.9826	446.67	11.745	0.9774	446.67	6.105	0.9847
446.87	5.655	1.0792	446.87	5.541	1.0526	446.87	5.58	1.0657	446.87	5.361	1.0424	446.87	8.329	0.9794	446.87	11.778	0.9801	446.87	6.089	0.9821
447.07	5.674	1.0828	447.07	5.568	1.0578	447.07	5.568	1.0634	447.07	5.363	1.0428	447.07	8.317	0.978	447.07	11.813	0.983	447.07	6.088	0.9819
447.27	5.704	1.0885	447.27	5.601	1.064	447.27	5.566	1.063	447.27	5.369	1.0439	447.27	8.316	0.9779	447.27	11.857	0.9867	447.27	6.084	0.9813
447.47	5.722	1.092	447.47	5.619	1.0674	447.47	5.559	1.0617	447.47	5.357	1.0416	447.47	8.308	0.977	447.47	11.885	0.989	447.47	6.086	0.9816
447.67	5.746	1.0966	447.67	5.643	1.072	447.67	5.55	1.06	447.67	5.339	1.0381	447.67	8.293	0.9752	447.67	11.902	0.9904	447.67	6.104	0.9845
447.87	5.754	1.0981	447.87	5.644	1.0722	447.87	5.53	1.0561	447.87	5.322	1.0348	447.87	8.3	0.976	447.87	11.917	0.9917	447.87	6.092	0.9826
448.07	5.746	1.0966	448.07	5.65	1.0733	448.07	5.506	1.0516	448.07	5.3	1.0305	448.07	8.294	0.9753	448.07	11.925	0.9923	448.07	6.097	0.9834
448.27	5.733	1.0941	448.27	5.646	1.0726	448.27	5.491	1.0487	448.27	5.277	1.0261	448.27	8.305	0.9766	448.27	11.94	0.9936	448.27	6.099	0.9837
448.47	5.722	1.092	448.47	5.629	1.0693	448.47	5.483	1.0472	448.47	5.256	1.022	448.47	8.311	0.9773	448.47	11.95	0.9944	448.47	6.1	0.9839
448.67	5.697	1.0872	448.67	5.608	1.0653	448.67	5.456	1.042	448.67	5.219	1.0148	448.67	8.321	0.9785	448.67	11.953	0.9947	448.67	6.11	0.9855
448.87	5.681	1.0842	448.87	5.584	1.0608	448.87	5.434	1.0378	448.87	5.189	1.0089	448.87	8.347	0.9815	448.87	11.955	0.9948	448.87	6.105	0.9847
449.07	5.641	1.0765	449.07	5.547	1.0538	449.07	5.399	1.0311	449.07	5.151	1.0016	449.07	8.366	0.9838	449.07	11.959	0.9952	449.07	6.109	0.9853
449.27	5.612	1.071	449.27	5.517	1.0481	449.27	5.366	1.0248	449.27	5.116	0.9948	449.27	8.395	0.9872	449.27	11.958	0.9951	449.27	6.113	0.986
449.47	5.553	1.0597	449.47	5.462	1.0376	449.47	5.323	1.0166	449.47	5.074	0.9866	449.47	8.421	0.9902	449.47	11.944	0.9939	449.47	6.084	0.9813
449.67	5.5	1.0496	449.67	5.42	1.0296	449.67	5.286	1.0095	449.67	5.02	0.9761	449.67	8.45	0.9937	449.67	11.933	0.993	449.67	6.089	0.9821
449.87	5.458	1.0416	449.87	5.378	1.0217	449.87	5.248	1.0023	449.87	4.989	0.9701	449.87	8.487	0.998	449.87	11.93	0.9928	449.87	6.077	0.9802
450.07	5.404	1.0313	450.07	5.332	1.0129	450.07	5.207	0.9945	450.07	4.957	0.9638	450.07	8.511	1.0008	450.07	11.909	0.991	450.07	6.062	0.9777
450.27	5.358	1.0225	450.27	5.291	1.0051	450.27	5.168	0.987	450.27	4.926	0.9578	450.27	8.557	1.0062	450.27	11.894	0.9898	450.27	6.06	0.9774
450.47	5.312	1.0137	450.47	5.243	0.996	450.47	5.125	0.9788	450.47	4.895	0.9518	450.47	8.591	1.0102	450.47	11.876	0.9883	450.47	6.056	0.9768
450.67	5.262	1.0042	450.67	5.203	0.9884	450.67	5.103	0.9746	450.67	4.858	0.9446	450.67	8.613	1.0128	450.67	11.86	0.9869	450.67	6.059	0.9773
450.87	5.207	0.9937	450.87	5.152	0.9787	450.87	5.069	0.9681	450.87	4.83	0.9391	450.87	8.66	1.0183	450.87	11.843	0.9855	450.87	6.05	0.9758
451.07	5.158	0.9844	451.07	5.103	0.9694	451.07	5.043	0.9631	451.07	4.807	0.9347	451.07	8.689	1.0218	451.07	11.814	0.9831	451.07	6.042	0.9745
451.27	5.12	0.9771	451.27	5.067	0.9626	451.27	5.029	0.9605	451.27	4.782	0.9298	451.27	8.726	1.0261	451.27	11.806	0.9824	451.27	6.055	0.9766
451.47	5.089	0.9712	451.47	5.031	0.9557	451.47	5.014	0.9576	451.47	4.778	0.929	451.47	8.755	1.0295	451.47	11.798	0.9818	451.47	6.044	0.9748
451.67	5.065	0.9666	451.67	5.002	0.9502	451.67	5.01	0.9568	451.67	4.773	0.9281	451.67	8.793	1.034	451.67	11.787	0.9809	451.67	6.026	0.9719
451.87	5.064	0.9664	451.87	4.987	0.9474	451.87	5.001	0.9551	451.87	4.767	0.9269	451.87	8.822	1.0374	451.87	11.755	0.9782	451.87	6.046	0.9752
452.07	5.041	0.962	452.07	4.964	0.943	452.07	4.979	0.9509	452.07	4.747	0.923	452.07	8.846	1.0402	452.07	11.734	0.9765	452.07	6.042	0.9745
452.27	5.04	0.9618	452.27	4.96	0.9422	452.27	4.997	0.9544	452.27	4.751	0.9238	452.27	8.872	1.0433	452.27	11.726	0.9758	452.27	6.051	0.976
452.47	5.059	0.9655	452.47	4.956	0.9415	452.47	5.006	0.9561	452.47	4.769	0.9273	452.47	8.882	1.0444	452.47	11.697	0.9734	452.47	6.049	0.9756
452.67	5.077	0.9689	452.67	4.966	0.9434	452.67	5.019	0.9586	452.67	4.786	0.9306	452.67	8.891	1.0455	452.67	11.681	0.972	452.67	6.059	0.9773
452.87	5.094	0.9721	452.87	4.985	0.947	452.87	5.044	0.9633	452.87	4.804	0.9341	452.87	8.888	1.0452	452.87	11.672	0.9713	452.87	6.05	0.9758
453.07	5.118	0.9767	453.07	5.002	0.9502	453.07	5.066	0.9675	453.07	4.832	0.9395	453.07	8.891	1.0455	453.07	11.664	0.9706	453.07	6.051	0.976
453.27	5.136	0.9802	453.27	5.025	0.9546	453.27	5.083	0.9708	453.27	4.851	0.9432	453.27	8.879	1.0441	453.27	11.647	0.9692	453.27	6.05	0.9758
453.47	5.163	0.9853	453.47	5.061	0.9614	453.47	5.109	0.9757	453.47	4.882	0.9493	453.47	8.88	1.0442	453.47	11.641	0.9687	453.47	6.06	0.9774
453.67	5.189	0.9903	453.67	5.081	0.9652	453.67	5.159	0.9853	453.67	4.926	0.9578	453.67	8.868	1.0428	453.67	11.657	0.97	453.67	6.033	0.9731
453.87	5.23	0.9981	453.87	5.108	0.9704	453.87	5.209	0.9948	453.87	4.982	0.9687	453.87	8.858	1.0416	453.87	11.669	0.971	453.87	6.037	0.9737
454.07	5.266	1.005	454.07	5.149	0.9782	454.07	5.234	0.9996	454.07	5.027	0.9774	454.07	8.852	1.0409	454.07	11.669	0.971	454.07	6.016	0.9703
454.27	5.28	1.0076	454.27	5.179	0.9839	454.27	5.26	1.0046	454.27	5.061	0.9841	454.27	8.834	1.0388	454.27	11.689	0.9727	454.27	6.022	0.9713
454.47	5.316	1.0145	454.47	5.217	0.9911	454.47	5.307	1.0136	454.47	5.103	0.9922	454.47	8.804	1.0353	454.47	11.687	0.9725	454.47	6.011	0.9695
454.67	5.337	1.0185	454.67	5.246	0.9966	454.67	5.331	1.0181	454.67	5.137	0.9988	454.67	8.784	1.0329	454.67	11.696	0.9733	454.67	6.011	0.9695
454.87	5.357	1.0223	454.87	5.279	1.0028	454.87	5.359	1.0235	454.87	5.175	1.0062	454.87	8.757	1.0298	454.87	11.685	0.9724	454.87	5.996	0.9671
455.07	5.391	1.0288	455.07	5.315	1.0097	455.07	5.393	1.03	455.07	5.222	1.0154	455.07	8.724	1.0259	455.07	11.676	0.9716	455.07	6.015	0.9702
455.27	5.41	1.0324	455.27	5.341	1.0146	455.27	5.422	1.0355	455.27	5.255	1.0218	455.27	8.675	1.0201	455.27	11.657	0.97	455.27	6.013	0.9698
455.47	5.432	1.0366	455.47	5.369	1.0199	455.47	5.439	1.0388	455.47	5.279	1.0264	455.47	8.644	1.0165	455.47	11.63	0.9678	455.47	6.028	0.9723
455.67	5.442	1.0385	455.67	5.391	1.0241	455.67	5.456	1.042	455.67	5.291	1.0288	455.67	8.596	1.0108	455.67	11.608	0.966	455.67	6.027	0.9721
455.87	5.469	1.0437	455.87	5.414	1.0285	455.87	5.484	1.0474	455.87	5.313	1.0331	455.87	8.554	1.0059	455.87	11.588	0.9643	455.87	6.041	0.9744
456.07	5.491	1.0479	456.07	5.428	1.0312	456.07	5.514	1.0531	456.07	5.338	1.0379	456.07	8.532	1.0033	456.07	11.571	0.9629	456.07	6.046	0.9752
456.27	5.499	1.0494	456.27	5.449	1.0351	456.27	5.526	1.0554	456.27	5.353	1.0408	456.27	8.492	0.9986	456.27	11.559	0.9619	456.27	6.048	0.9755
456.47	5.508	1.0511	456.47	5.458	1.0369	456.47	5.559	1.0617	456.47	5.366	1.0434	456.47	8.45	0.9937	456.47	11.537	0.9601	456.47	6.03	0.9726
456.67	5.52	1.0534	456.67	5.466	1.0384	456.67	5.567	1.0632	456.67	5.373	1.0447	456.67	8.435	0.9919	456.67	11.537	0.9601	456.67	6.044	0.9748
456.87	5.533	1.0559	456.87	5.469	1.0389	456.87	5.585	1.0667	456.87	5.376	1.0453	456.87	8.417	0.9898	456.87	11.543	0.9606	456.87	6.039	0.974
457.06	5.543	1.0578	457.06	5.466	1.0384	457.06	5.594	1.0684	457.06	5.376	1.0453	457.06	8.391	0.9867	457.06	11.54	0.9603	457.06	6.045	0.975
457.26	5.551	1.0594	457.26	5.467	1.0386	457.26	5.597	1.0689	457.26	5.376	1.0453	457.26	8.379	0.9853	457.26	11.554	0.9615	457.26	6.059	0.9773
457.46	5.557	1.0605	457.46	5.476	1.0403	457.46	5.596	1.0688	457.46	5.373	1.0447	457.46	8.383	0.9858	457.46	11.567	0.9626	457.46	6.061	0.9776
457.66	5.536	1.0565	457.66	5.457	1.0367	457.66	5.588	1.0672	457.66	5.358	1.0418	457.66	8.377	0.9851	457.66	11.587	0.9642	457.66	6.064	0.9781
457.86	5.53	1.0553	457.86	5.449	1.0351	457.86	5.577	1.0651	457.86	5.338	1.0379	457.86	8.379	0.9853	457.86	11.592	0.9646	457.86	6.069	0.9789
458.06	5.527	1.0548	458.06	5.433	1.0321	458.06	5.572	1.0642	458.06	5.325	1.0354	458.06	8.402	0.988	458.06	11.632	0.968	458.06	6.08	0.9806
458.26	5.526	1.0546	458.26	5.418	1.0293	458.26	5.543	1.0586	458.26	5.306	1.0317	458.26	8.429	0.9912	458.26	11.684	0.9723	458.26	6.099	0.9837
458.46	5.502	1.05	458.46	5.401	1.026	458.46	5.515	1.0533	458.46	5.286	1.0278	458.46	8.437	0.9921	458.46	11.724	0.9756	458.46	6.127	0.9882
458.66	5.485	1.0468	458.66	5.387	1.0234	458.66	5.486	1.0477	458.66	5.276	1.0259	458.66	8.469	0.9959	458.66	11.769	0.9794	458.66	6.14	0.9903
458.86	5.469	1.0437	458.86	5.37	1.0201	458.86	5.461	1.043	458.86	5.261	1.0229	458.86	8.494	0.9988	458.86	11.831	0.9845	458.86	6.156	0.9929
459.06	5.454	1.0408	459.06	5.365	1.0192	459.06	5.45	1.0409	459.06	5.251	1.021	459.06	8.513	1.0011	459.06	11.88	0.9886	459.06	6.164	0.9942
459.26	5.447	1.0395	459.26	5.352	1.0167	459.26	5.451	1.0411	459.26	5.248	1.0204	459.26	8.538	1.004	459.26	11.936	0.9933	459.26	6.193	0.9989
459.46	5.441	1.0384	459.46	5.345	1.0154	459.46	5.436	1.0382	459.46	5.249	1.0206	459.46	8.551	1.0055	459.46	11.982	0.9971	459.46	6.205	1.0008
459.66	5.429	1.0361	459.66	5.339	1.0142	459.66	5.424	1.0359	459.66	5.247	1.0202	459.66	8.565	1.0072	459.66	12.032	1.0012	459.66	6.209	1.0015
459.86	5.414	1.0332	459.86	5.33	1.0125	459.86	5.405	1.0323	459.86	5.243	1.0194	459.86	8.577	1.0086	459.86	12.065	1.004	459.86	6.215	1.0024
460.06	5.402	1.0309	460.06	5.316	1.0099	460.06	5.4	1.0313	460.06	5.251	1.021	460.06	8.595	1.0107	460.06	12.094	1.0064	460.06	6.241	1.0066
460.26	5.404	1.0313	460.26	5.306	1.008	460.26	5.398	1.0309	460.26	5.25	1.0208	460.26	8.612	1.0127	460.26	12.133	1.0097	460.26	6.225	1.004
460.46	5.398	1.0302	460.46	5.295	1.0059	460.46	5.389	1.0292	460.46	5.234	1.0177	460.46	8.61	1.0125	460.46	12.145	1.0107	460.46	6.224	1.0039
460.66	5.387	1.0281	460.66	5.285	1.004	460.66	5.384	1.0283	460.66	5.229	1.0167	460.66	8.622	1.0139	460.66	12.159	1.0118	460.66	6.223	1.0037
460.85	5.377	1.0261	460.85	5.276	1.0023	460.85	5.36	1.0237	460.85	5.215	1.014	460.85	8.638	1.0158	460.85	12.177	1.0133	460.85	6.228	1.0045
461.05	5.352	1.0214	461.05	5.261	0.9994	461.05	5.329	1.0178	461.05	5.19	1.0091	461.05	8.643	1.0163	461.05	12.181	1.0136	461.05	6.202	1.0003
461.25	5.332	1.0176	461.25	5.241	0.9956	461.25	5.304	1.013	461.25	5.147	1.0008	461.25	8.669	1.0194	461.25	12.185	1.014	461.25	6.191	0.9985
461.45	5.323	1.0158	461.45	5.23	0.9935	461.45	5.281	1.0086	461.45	5.134	0.9983	461.45	8.691	1.022	461.45	12.197	1.015	461.45	6.196	0.9994
461.65	5.315	1.0143	461.65	5.217	0.9911	461.65	5.266	1.0057	461.65	5.112	0.994	461.65	8.695	1.0225	461.65	12.191	1.0145	461.65	6.182	0.9971
461.85	5.294	1.0103	461.85	5.206	0.989	461.85	5.236	1	461.85	5.084	0.9885	461.85	8.702	1.0233	461.85	12.192	1.0146	461.85	6.174	0.9958
462.05	5.265	1.0048	462.05	5.182	0.9844	462.05	5.202	0.9935	462.05	5.056	0.9831	462.05	8.72	1.0254	462.05	12.187	1.0141	462.05	6.176	0.9961
462.25	5.235	0.999	462.25	5.164	0.981	462.25	5.186	0.9905	462.25	5.025	0.9771	462.25	8.751	1.029	462.25	12.203	1.0155	462.25	6.179	0.9966
462.45	5.225	0.9971	462.45	5.148	0.978	462.45	5.158	0.9851	462.45	5.004	0.973	462.45	8.767	1.0309	462.45	12.186	1.0141	462.45	6.173	0.9956
462.65	5.197	0.9918	462.65	5.121	0.9728	462.65	5.133	0.9803	462.65	4.976	0.9675	462.65	8.779	1.0323	462.65	12.172	1.0129	462.65	6.166	0.9945
462.85	5.181	0.9887	462.85	5.104	0.9696	462.85	5.106	0.9752	462.85	4.958	0.964	462.85	8.792	1.0339	462.85	12.162	1.0121	462.85	6.17	0.9952
463.05	5.165	0.9857	463.05	5.091	0.9671	463.05	5.085	0.9712	463.05	4.954	0.9633	463.05	8.786	1.0332	463.05	12.135	1.0098	463.05	6.163	0.994
463.25	5.143	0.9815	463.25	5.061	0.9614	463.25	5.054	0.9652	463.25	4.915	0.9557	463.25	8.795	1.0342	463.25	12.108	1.0076	463.25	6.145	0.9911
463.45	5.132	0.9794	463.45	5.041	0.9576	463.45	5.031	0.9608	463.45	4.903	0.9533	463.45	8.825	1.0377	463.45	12.088	1.0059	463.45	6.148	0.9916
463.65	5.123	0.9777	463.65	5.037	0.9569	463.65	5.015	0.9578	463.65	4.891	0.951	463.65	8.842	1.0397	463.65	12.05	1.0027	463.65	6.12	0.9871
463.84	5.132	0.9794	463.84	5.053	0.9599	463.84	5.025	0.9597	463.84	4.881	0.9491	463.84	8.846	1.0402	463.84	12.009	0.9993	463.84	6.119	0.9869
464.04	5.135	0.98	464.04	5.054	0.9601	464.04	5.003	0.9555	464.04	4.879	0.9487	464.04	8.849	1.0406	464.04	11.968	0.9959	464.04	6.103	0.9844
464.24	5.124	0.9779	464.24	5.054	0.9601	464.24	4.999	0.9547	464.24	4.862	0.9454	464.24	8.853	1.041	464.24	11.936	0.9933	464.24	6.096	0.9832
464.44	5.149	0.9826	464.44	5.065	0.9622	464.44	5.014	0.9576	464.44	4.88	0.9489	464.44	8.842	1.0397	464.44	11.894	0.9898	464.44	6.075	0.9798
464.64	5.173	0.9872	464.64	5.084	0.9658	464.64	5.033	0.9612	464.64	4.898	0.9524	464.64	8.849	1.0406	464.64	11.855	0.9865	464.64	6.073	0.9795
464.84	5.201	0.9926	464.84	5.108	0.9704	464.84	5.055	0.9654	464.84	4.917	0.9561	464.84	8.859	1.0417	464.84	11.808	0.9826	464.84	6.068	0.9787
465.04	5.228	0.9977	465.04	5.144	0.9772	465.04	5.078	0.9698	465.04	4.94	0.9605	465.04	8.853	1.041	465.04	11.753	0.978	465.04	6.059	0.9773
465.24	5.253	1.0025	465.24	5.184	0.9848	465.24	5.096	0.9733	465.24	4.963	0.965	465.24	8.844	1.04	465.24	11.691	0.9729	465.24	6.055	0.9766
465.44	5.29	1.0095	465.44	5.219	0.9915	465.44	5.126	0.979	465.44	4.978	0.9679	465.44	8.839	1.0394	465.44	11.644	0.969	465.44	6.037	0.9737
465.64	5.312	1.0137	465.64	5.242	0.9958	465.64	5.147	0.983	465.64	5	0.9722	465.64	8.823	1.0375	465.64	11.577	0.9634	465.64	6.014	0.97
465.84	5.363	1.0235	465.84	5.287	1.0044	465.84	5.189	0.991	465.84	5.028	0.9776	465.84	8.817	1.0368	465.84	11.518	0.9585	465.84	6.018	0.9706
466.04	5.411	1.0326	466.04	5.335	1.0135	466.04	5.222	0.9973	466.04	5.061	0.9841	466.04	8.818	1.0369	466.04	11.467	0.9542	466.04	6.013	0.9698
466.23	5.445	1.0391	466.23	5.379	1.0218	466.23	5.255	1.0036	466.23	5.093	0.9903	466.23	8.828	1.0381	466.23	11.426	0.9508	466.23	6.028	0.9723
466.43	5.483	1.0464	466.43	5.405	1.0268	466.43	5.286	1.0095	466.43	5.117	0.9949	466.43	8.836	1.039	466.43	11.374	0.9465	466.43	6.02	0.971
466.63	5.522	1.0538	466.63	5.449	1.0351	466.63	5.33	1.018	466.63	5.144	1.0002	466.63	8.833	1.0387	466.63	11.342	0.9438	466.63	6.035	0.9734
466.83	5.56	1.0611	466.83	5.492	1.0433	466.83	5.375	1.0265	466.83	5.192	1.0095	466.83	8.827	1.038	466.83	11.313	0.9414	466.83	6.063	0.9779
467.03	5.581	1.0651	467.03	5.527	1.05	467.03	5.422	1.0355	467.03	5.222	1.0154	467.03	8.823	1.0375	467.03	11.299	0.9403	467.03	6.074	0.9797
467.23	5.601	1.0689	467.23	5.547	1.0538	467.23	5.467	1.0441	467.23	5.246	1.02	467.23	8.829	1.0382	467.23	11.293	0.9398	467.23	6.115	0.9863
467.43	5.635	1.0754	467.43	5.564	1.057	467.43	5.498	1.05	467.43	5.285	1.0276	467.43	8.833	1.0387	467.43	11.3	0.9403	467.43	6.128	0.9884
467.63	5.644	1.0771	467.63	5.564	1.057	467.63	5.521	1.0544	467.63	5.328	1.036	467.63	8.815	1.0366	467.63	11.298	0.9402	467.63	6.136	0.9897
467.83	5.658	1.0798	467.83	5.575	1.0591	467.83	5.556	1.0611	467.83	5.366	1.0434	467.83	8.816	1.0367	467.83	11.3	0.9403	467.83	6.154	0.9926
468.03	5.659	1.08	468.03	5.57	1.0581	468.03	5.574	1.0646	468.03	5.371	1.0443	468.03	8.8	1.0348	468.03	11.299	0.9403	468.03	6.16	0.9935
468.22	5.665	1.0811	468.22	5.58	1.06	468.22	5.591	1.0678	468.22	5.39	1.048	468.22	8.768	1.031	468.22	11.307	0.9409	468.22	6.181	0.9969
468.42	5.66	1.0802	468.42	5.571	1.0583	468.42	5.603	1.0701	468.42	5.413	1.0525	468.42	8.758	1.0299	468.42	11.313	0.9414	468.42	6.166	0.9945
468.62	5.63	1.0744	468.62	5.544	1.0532	468.62	5.591	1.0678	468.62	5.408	1.0515	468.62	8.731	1.0267	468.62	11.331	0.9429	468.62	6.153	0.9924
468.82	5.632	1.0748	468.82	5.529	1.0503	468.82	5.584	1.0665	468.82	5.409	1.0517	468.82	8.699	1.0229	468.82	11.333	0.9431	468.82	6.143	0.9908
469.02	5.61	1.0706	469.02	5.504	1.0456	469.02	5.566	1.063	469.02	5.42	1.0539	469.02	8.662	1.0186	469.02	11.349	0.9444	469.02	6.121	0.9873
469.22	5.588	1.0664	469.22	5.49	1.0429	469.22	5.567	1.0632	469.22	5.428	1.0554	469.22	8.628	1.0146	469.22	11.357	0.9451	469.22	6.119	0.9869
469.42	5.563	1.0616	469.42	5.476	1.0403	469.42	5.559	1.0617	469.42	5.412	1.0523	469.42	8.603	1.0116	469.42	11.385	0.9474	469.42	6.118	0.9868
469.62	5.534	1.0561	469.62	5.451	1.0355	469.62	5.533	1.0567	469.62	5.384	1.0469	469.62	8.577	1.0086	469.62	11.401	0.9487	469.62	6.111	0.9856
469.82	5.504	1.0504	469.82	5.437	1.0329	469.82	5.517	1.0537	469.82	5.385	1.0471	469.82	8.55	1.0054	469.82	11.426	0.9508	469.82	6.103	0.9844
470.01	5.459	1.0418	470.01	5.39	1.0239	470.01	5.497	1.0498	470.01	5.365	1.0432	470.01	8.525	1.0025	470.01	11.449	0.9527	470.01	6.098	0.9835
470.21	5.418	1.034	470.21	5.353	1.0169	470.21	5.464	1.0435	470.21	5.343	1.0389	470.21	8.508	1.0005	470.21	11.497	0.9567	470.21	6.113	0.986
470.41	5.4	1.0305	470.41	5.335	1.0135	470.41	5.455	1.0418	470.41	5.333	1.0369	470.41	8.492	0.9986	470.41	11.507	0.9576	470.41	6.113	0.986
470.61	5.363	1.0235	470.61	5.3	1.0068	470.61	5.431	1.0372	470.61	5.309	1.0323	470.61	8.512	1.0009	470.61	11.56	0.962	470.61	6.122	0.9874
470.81	5.33	1.0172	470.81	5.271	1.0013	470.81	5.409	1.033	470.81	5.29	1.0286	470.81	8.495	0.9989	470.81	11.584	0.964	470.81	6.133	0.9892
471.01	5.284	1.0084	471.01	5.227	0.993	471.01	5.364	1.0244	471.01	5.244	1.0196	471.01	8.501	0.9996	471.01	11.618	0.9668	471.01	6.148	0.9916
471.21	5.253	1.0025	471.21	5.198	0.9875	471.21	5.343	1.0204	471.21	5.224	1.0157	471.21	8.51	1.0007	471.21	11.638	0.9685	471.21	6.149	0.9918
471.41	5.216	0.9954	471.41	5.166	0.9814	471.41	5.323	1.0166	471.41	5.213	1.0136	471.41	8.481	0.9973	471.41	11.665	0.9707	471.41	6.148	0.9916
471.61	5.172	0.987	471.61	5.117	0.9721	471.61	5.291	1.0105	471.61	5.181	1.0074	471.61	8.493	0.9987	471.61	11.692	0.973	471.61	6.146	0.9913
471.8	5.133	0.9796	471.8	5.1	0.9688	471.8	5.278	1.008	471.8	5.162	1.0037	471.8	8.499	0.9994	471.8	11.727	0.9759	471.8	6.146	0.9913
472	5.109	0.975	472	5.068	0.9628	472	5.246	1.0019	472	5.136	0.9986	472	8.499	0.9994	472	11.757	0.9784	472	6.136	0.9897
472.2	5.081	0.9697	472.2	5.024	0.9544	472.2	5.209	0.9948	472.2	5.097	0.9911	472.2	8.52	1.0019	472.2	11.808	0.9826	472.2	6.136	0.9897
472.4	5.05	0.9637	472.4	4.997	0.9493	472.4	5.177	0.9887	472.4	5.075	0.9868	472.4	8.499	0.9994	472.4	11.837	0.985	472.4	6.123	0.9876
472.6	5.044	0.9626	472.6	4.985	0.947	472.6	5.154	0.9843	472.6	5.05	0.9819	472.6	8.509	1.0006	472.6	11.881	0.9887	472.6	6.116	0.9865
472.8	5.031	0.9601	472.8	4.991	0.9481	472.8	5.145	0.9826	472.8	5.041	0.9802	472.8	8.528	1.0028	472.8	11.927	0.9925	472.8	6.119	0.9869
473	5.037	0.9613	473	5.002	0.9502	473	5.129	0.9796	473	5.026	0.9773	473	8.526	1.0026	473	11.949	0.9943	473	6.125	0.9879
473.2	5.046	0.963	473.2	5.001	0.95	473.2	5.115	0.9769	473.2	5.005	0.9732	473.2	8.543	1.0046	473.2	11.987	0.9975	473.2	6.125	0.9879
473.39	5.062	0.966	473.39	5.02	0.9536	473.39	5.112	0.9763	473.39	4.993	0.9708	473.39	8.533	1.0034	473.39	12.014	0.9998	473.39	6.123	0.9876
473.59	5.088	0.971	473.59	5.041	0.9576	473.59	5.094	0.9729	473.59	4.996	0.9714	473.59	8.527	1.0027	473.59	12.032	1.0012	473.59	6.116	0.9865
473.79	5.11	0.9752	473.79	5.081	0.9652	473.79	5.11	0.9759	473.79	4.998	0.9718	473.79	8.542	1.0045	473.79	12.061	1.0037	473.79	6.122	0.9874
473.99	5.119	0.9769	473.99	5.125	0.9736	473.99	5.106	0.9752	473.99	4.989	0.9701	473.99	8.552	1.0056	473.99	12.073	1.0047	473.99	6.133	0.9892
474.19	5.137	0.9803	474.19	5.153	0.9789	474.19	5.106	0.9752	474.19	4.982	0.9687	474.19	8.587	1.0098	474.19	12.076	1.0049	474.19	6.139	0.9902
474.39	5.161	0.9849	474.39	5.173	0.9827	474.39	5.094	0.9729	474.39	4.974	0.9671	474.39	8.606	1.012	474.39	12.073	1.0047	474.39	6.159	0.9934
474.59	5.201	0.9926	474.59	5.194	0.9867	474.59	5.084	0.971	474.59	4.967	0.9658	474.59	8.613	1.0128	474.59	12.059	1.0035	474.59	6.171	0.9953
474.78	5.208	0.9939	474.78	5.2	0.9878	474.78	5.08	0.9702	474.78	4.959	0.9642	474.78	8.658	1.0181	474.78	12.063	1.0038	474.78	6.158	0.9932
474.98	5.242	1.0004	474.98	5.232	0.9939	474.98	5.086	0.9714	474.98	4.971	0.9666	474.98	8.702	1.0233	474.98	12.047	1.0025	474.98	6.164	0.9942
475.18	5.269	1.0055	475.18	5.251	0.9975	475.18	5.093	0.9727	475.18	4.973	0.9669	475.18	8.75	1.0289	475.18	12.061	1.0037	475.18	6.179	0.9966
475.38	5.301	1.0116	475.38	5.273	1.0017	475.38	5.101	0.9742	475.38	4.979	0.9681	475.38	8.808	1.0357	475.38	12.06	1.0036	475.38	6.187	0.9979
475.58	5.316	1.0145	475.58	5.272	1.0015	475.58	5.099	0.9738	475.58	4.973	0.9669	475.58	8.84	1.0395	475.58	12.025	1.0007	475.58	6.198	0.9997
475.78	5.342	1.0195	475.78	5.277	1.0025	475.78	5.122	0.9782	475.78	4.997	0.9716	475.78	8.873	1.0434	475.78	12.012	0.9996	475.78	6.172	0.9955
475.98	5.369	1.0246	475.98	5.292	1.0053	475.98	5.137	0.9811	475.98	5.015	0.9751	475.98	8.905	1.0472	475.98	11.994	0.9981	475.98	6.154	0.9926
476.17	5.377	1.0261	476.17	5.313	1.0093	476.17	5.161	0.9857	476.17	5.042	0.9804	476.17	8.943	1.0516	476.17	11.972	0.9963	476.17	6.153	0.9924
476.37	5.398	1.0302	476.37	5.345	1.0154	476.37	5.21	0.995	476.37	5.085	0.9887	476.37	8.976	1.0555	476.37	11.944	0.9939	476.37	6.144	0.991
476.57	5.397	1.03	476.57	5.351	1.0165	476.57	5.232	0.9992	476.57	5.1	0.9916	476.57	8.995	1.0577	476.57	11.914	0.9914	476.57	6.155	0.9927
476.77	5.398	1.0302	476.77	5.342	1.0148	476.77	5.248	1.0023	476.77	5.113	0.9942	476.77	9.004	1.0588	476.77	11.882	0.9888	476.77	6.15	0.9919
476.97	5.386	1.0279	476.97	5.355	1.0173	476.97	5.255	1.0036	476.97	5.127	0.9969	476.97	9.01	1.0595	476.97	11.824	0.9839	476.97	6.14	0.9903
477.17	5.382	1.0271	477.17	5.365	1.0192	477.17	5.285	1.0094	477.17	5.144	1.0002	477.17	9.033	1.0622	477.17	11.782	0.9804	477.17	6.138	0.99
477.37	5.393	1.0292	477.37	5.378	1.0217	477.37	5.309	1.0139	477.37	5.172	1.0056	477.37	9.034	1.0623	477.37	11.734	0.9765	477.37	6.127	0.9882
477.56	5.404	1.0313	477.56	5.394	1.0247	477.56	5.334	1.0187	477.56	5.183	1.0078	477.56	9.048	1.064	477.56	11.692	0.973	477.56	6.136	0.9897
477.76	5.421	1.0345	477.76	5.409	1.0275	477.76	5.369	1.0254	477.76	5.205	1.0121	477.76	9.04	1.063	477.76	11.651	0.9695	477.76	6.16	0.9935
477.96	5.423	1.0349	477.96	5.406	1.027	477.96	5.382	1.0279	477.96	5.208	1.0126	477.96	9.039	1.0629	477.96	11.621	0.967	477.96	6.163	0.994
478.16	5.42	1.0344	478.16	5.395	1.0249	478.16	5.369	1.0254	478.16	5.199	1.0109	478.16	9.032	1.0621	478.16	11.594	0.9648	478.16	6.164	0.9942
478.36	5.445	1.0391	478.36	5.399	1.0256	478.36	5.375	1.0265	478.36	5.215	1.014	478.36	9.02	1.0607	478.36	11.565	0.9624	478.36	6.152	0.9923
478.56	5.445	1.0391	478.56	5.42	1.0296	478.56	5.388	1.029	478.56	5.233	1.0175	478.56	9.013	1.0599	478.56	11.543	0.9606	478.56	6.147	0.9915
478.75	5.47	1.0439	478.75	5.428	1.0312	478.75	5.4	1.0313	478.75	5.252	1.0212	478.75	9.014	1.06	478.75	11.515	0.9582	478.75	6.129	0.9885
478.95	5.487	1.0471	478.95	5.426	1.0308	478.95	5.402	1.0317	478.95	5.253	1.0214	478.95	8.974	1.0553	478.95	11.475	0.9549	478.95	6.142	0.9906
479.15	5.492	1.0481	479.15	5.431	1.0317	479.15	5.414	1.034	479.15	5.264	1.0235	479.15	8.97	1.0548	479.15	11.46	0.9536	479.15	6.137	0.9898
479.35	5.483	1.0464	479.35	5.421	1.0298	479.35	5.406	1.0325	479.35	5.25	1.0208	479.35	8.945	1.0519	479.35	11.421	0.9504	479.35	6.117	0.9866
479.55	5.471	1.0441	479.55	5.414	1.0285	479.55	5.406	1.0325	479.55	5.252	1.0212	479.55	8.926	1.0496	479.55	11.381	0.9471	479.55	6.111	0.9856
479.75	5.473	1.0445	479.75	5.424	1.0304	479.75	5.411	1.0334	479.75	5.249	1.0206	479.75	8.908	1.0475	479.75	11.348	0.9443	479.75	6.073	0.9795
479.94	5.466	1.0431	479.94	5.43	1.0315	479.94	5.418	1.0348	479.94	5.265	1.0237	479.94	8.893	1.0457	479.94	11.33	0.9428	479.94	6.061	0.9776
480.14	5.467	1.0433	480.14	5.441	1.0336	480.14	5.418	1.0348	480.14	5.273	1.0253	480.14	8.871	1.0432	480.14	11.313	0.9414	480.14	6.057	0.9769
480.34	5.458	1.0416	480.34	5.418	1.0293	480.34	5.42	1.0351	480.34	5.264	1.0235	480.34	8.849	1.0406	480.34	11.308	0.941	480.34	6.051	0.976
480.54	5.453	1.0406	480.54	5.417	1.0291	480.54	5.424	1.0359	480.54	5.267	1.0241	480.54	8.82	1.0372	480.54	11.32	0.942	480.54	6.056	0.9768
480.74	5.435	1.0372	480.74	5.411	1.0279	480.74	5.424	1.0359	480.74	5.266	1.0239	480.74	8.812	1.0362	480.74	11.345	0.9441	480.74	6.037	0.9737
480.94	5.436	1.0374	480.94	5.401	1.026	480.94	5.419	1.035	480.94	5.256	1.022	480.94	8.78	1.0325	480.94	11.375	0.9466	480.94	6.046	0.9752
481.13	5.427	1.0357	481.13	5.397	1.0253	481.13	5.408	1.0328	481.13	5.274	1.0255	481.13	8.755	1.0295	481.13	11.413	0.9497	481.13	6.055	0.9766
481.33	5.403	1.0311	481.33	5.373	1.0207	481.33	5.387	1.0288	481.33	5.259	1.0226	481.33	8.723	1.0258	481.33	11.463	0.9539	481.33	6.048	0.9755
481.53	5.396	1.0298	481.53	5.363	1.0188	481.53	5.394	1.0302	481.53	5.282	1.027	481.53	8.695	1.0225	481.53	11.514	0.9581	481.53	6.06	0.9774
481.73	5.397	1.03	481.73	5.353	1.0169	481.73	5.415	1.0342	481.73	5.279	1.0264	481.73	8.669	1.0194	481.73	11.572	0.963	481.73	6.062	0.9777
481.93	5.371	1.025	481.93	5.337	1.0139	481.93	5.412	1.0336	481.93	5.27	1.0247	481.93	8.649	1.0171	481.93	11.642	0.9688	481.93	6.068	0.9787
482.13	5.372	1.0252	482.13	5.343	1.015	482.13	5.409	1.033	482.13	5.276	1.0259	482.13	8.645	1.0166	482.13	11.736	0.9766	482.13	6.079	0.9805
482.32	5.376	1.026	482.32	5.353	1.0169	482.32	5.429	1.0369	482.32	5.298	1.0301	482.32	8.658	1.0181	482.32	11.848	0.9859	482.32	6.108	0.9852
482.52	5.407	1.0319	482.52	5.384	1.0228	482.52	5.475	1.0456	482.52	5.345	1.0393	482.52	8.707	1.0239	482.52	12.015	0.9998	482.52	6.14	0.9903
482.72	5.474	1.0447	482.72	5.452	1.0357	482.72	5.579	1.0655	482.72	5.457	1.0611	482.72	8.87	1.043	482.72	12.323	1.0255	482.72	6.17	0.9952
482.92	5.592	1.0672	482.92	5.563	1.0568	482.92	5.726	1.0936	482.92	5.599	1.0887	482.92	9.094	1.0694	482.92	12.717	1.0583	482.92	6.217	1.0027
483.12	5.72	1.0916	483.12	5.683	1.0796	483.12	5.889	1.1247	483.12	5.758	1.1196	483.12	9.322	1.0962	483.12	13.092	1.0895	483.12	6.258	1.0094
483.31	5.784	1.1038	483.31	5.746	1.0916	483.31	5.986	1.1432	483.31	5.855	1.1384	483.31	9.463	1.1128	483.31	13.351	1.111	483.31	6.287	1.014
483.51	5.782	1.1034	483.51	5.751	1.0925	483.51	6.029	1.1515	483.51	5.903	1.1478	483.51	9.524	1.1199	483.51	13.47	1.1209	483.51	6.308	1.0174
483.71	5.779	1.1029	483.71	5.734	1.0893	483.71	6.059	1.1572	483.71	5.935	1.154	483.71	9.53	1.1206	483.71	13.534	1.1262	483.71	6.329	1.0208
483.91	5.761	1.0994	483.91	5.729	1.0883	483.91	6.096	1.1642	483.91	5.97	1.1608	483.91	9.509	1.1182	483.91	13.557	1.1282	483.91	6.363	1.0263
484.11	5.756	1.0985	484.11	5.713	1.0853	484.11	6.129	1.1706	484.11	6.007	1.168	484.11	9.501	1.1172	484.11	13.598	1.1316	484.11	6.377	1.0285
484.31	5.74	1.0954	484.31	5.696	1.0821	484.31	6.153	1.1751	484.31	6.034	1.1732	484.31	9.489	1.1158	484.31	13.63	1.1342	484.31	6.388	1.0303
484.5	5.681	1.0842	484.5	5.643	1.072	484.5	6.124	1.1696	484.5	6.006	1.1678	484.5	9.386	1.1037	484.5	13.529	1.1258	484.5	6.402	1.0326
484.7	5.573	1.0635	484.7	5.544	1.0532	484.7	6.049	1.1553	484.7	5.927	1.1524	484.7	9.213	1.0834	484.7	13.314	1.1079	484.7	6.408	1.0335
484.9	5.446	1.0393	484.9	5.431	1.0317	484.9	5.943	1.135	484.9	5.82	1.1316	484.9	9.019	1.0606	484.9	13.068	1.0875	484.9	6.405	1.0331
485.1	5.363	1.0235	485.1	5.351	1.0165	485.1	5.869	1.1209	485.1	5.748	1.1176	485.1	8.878	1.044	485.1	12.889	1.0726	485.1	6.416	1.0348
485.3	5.331	1.0174	485.3	5.319	1.0104	485.3	5.827	1.1129	485.3	5.711	1.1104	485.3	8.8	1.0348	485.3	12.815	1.0664	485.3	6.429	1.0369
485.49	5.315	1.0143	485.49	5.312	1.0091	485.49	5.82	1.1115	485.49	5.694	1.1071	485.49	8.792	1.0339	485.49	12.803	1.0654	485.49	6.439	1.0385
485.69	5.312	1.0137	485.69	5.308	1.0084	485.69	5.797	1.1071	485.69	5.68	1.1044	485.69	8.831	1.0385	485.69	12.849	1.0692	485.69	6.438	1.0384
485.89	5.31	1.0134	485.89	5.308	1.0084	485.89	5.782	1.1043	485.89	5.653	1.0992	485.89	8.874	1.0435	485.89	12.872	1.0711	485.89	6.449	1.0402
486.09	5.314	1.0141	486.09	5.305	1.0078	486.09	5.757	1.0995	486.09	5.633	1.0953	486.09	8.916	1.0484	486.09	12.905	1.0739	486.09	6.463	1.0424
486.29	5.32	1.0153	486.29	5.312	1.0091	486.29	5.749	1.098	486.29	5.618	1.0924	486.29	8.99	1.0571	486.29	12.978	1.08	486.29	6.466	1.0429
486.48	5.349	1.0208	486.48	5.338	1.0141	486.48	5.745	1.0972	486.48	5.618	1.0924	486.48	9.071	1.0667	486.48	13.067	1.0874	486.48	6.469	1.0434
486.68	5.397	1.03	486.68	5.383	1.0226	486.68	5.764	1.1008	486.68	5.64	1.0966	486.68	9.177	1.0791	486.68	13.194	1.0979	486.68	6.47	1.0435
486.88	5.422	1.0347	486.88	5.404	1.0266	486.88	5.755	1.0991	486.88	5.624	1.0935	486.88	9.251	1.0878	486.88	13.268	1.1041	486.88	6.465	1.0427
487.08	5.457	1.0414	487.08	5.436	1.0327	487.08	5.768	1.1016	487.08	5.635	1.0957	487.08	9.334	1.0976	487.08	13.352	1.1111	487.08	6.46	1.0419
487.28	5.475	1.0448	487.28	5.462	1.0376	487.28	5.752	1.0985	487.28	5.624	1.0935	487.28	9.377	1.1027	487.28	13.392	1.1144	487.28	6.464	1.0426
487.47	5.496	1.0489	487.47	5.483	1.0416	487.47	5.739	1.0961	487.47	5.609	1.0906	487.47	9.39	1.1042	487.47	13.365	1.1122	487.47	6.453	1.0408
487.67	5.509	1.0513	487.67	5.5	1.0448	487.67	5.721	1.0926	487.67	5.592	1.0873	487.67	9.386	1.1037	487.67	13.345	1.1105	487.67	6.44	1.0387
487.87	5.512	1.0519	487.87	5.511	1.0469	487.87	5.695	1.0877	487.87	5.56	1.0811	487.87	9.372	1.1021	487.87	13.283	1.1054	487.87	6.42	1.0355
488.07	5.525	1.0544	488.07	5.523	1.0492	488.07	5.662	1.0814	488.07	5.525	1.0743	488.07	9.337	1.098	488.07	13.179	1.0967	488.07	6.403	1.0327
488.26	5.522	1.0538	488.26	5.526	1.0498	488.26	5.627	1.0747	488.26	5.49	1.0675	488.26	9.287	1.0921	488.26	13.061	1.0869	488.26	6.374	1.0281
488.46	5.496	1.0489	488.46	5.501	1.045	488.46	5.555	1.0609	488.46	5.421	1.0541	488.46	9.199	1.0817	488.46	12.885	1.0722	488.46	6.356	1.0252
488.66	5.478	1.0454	488.66	5.488	1.0426	488.66	5.503	1.051	488.66	5.376	1.0453	488.66	9.141	1.0749	488.66	12.75	1.061	488.66	6.331	1.0211
488.86	5.462	1.0424	488.86	5.474	1.0399	488.86	5.436	1.0382	488.86	5.312	1.0329	488.86	9.067	1.0662	488.86	12.588	1.0475	488.86	6.319	1.0192
489.06	5.46	1.042	489.06	5.464	1.038	489.06	5.387	1.0288	489.06	5.256	1.022	489.06	9.023	1.061	489.06	12.454	1.0364	489.06	6.282	1.0132
489.25	5.459	1.0418	489.25	5.452	1.0357	489.25	5.335	1.0189	489.25	5.203	1.0117	489.25	9.002	1.0586	489.25	12.364	1.0289	489.25	6.246	1.0074
489.45	5.449	1.0399	489.45	5.451	1.0355	489.45	5.282	1.0088	489.45	5.154	1.0021	489.45	8.997	1.058	489.45	12.271	1.0211	489.45	6.215	1.0024
489.65	5.458	1.0416	489.65	5.466	1.0384	489.65	5.246	1.0019	489.65	5.121	0.9957	489.65	8.993	1.0575	489.65	12.192	1.0146	489.65	6.194	0.999
489.85	5.461	1.0422	489.85	5.475	1.0401	489.85	5.206	0.9943	489.85	5.09	0.9897	489.85	8.981	1.0561	489.85	12.122	1.0087	489.85	6.18	0.9968
490.05	5.48	1.0458	490.05	5.487	1.0424	490.05	5.181	0.9895	490.05	5.074	0.9866	490.05	8.993	1.0575	490.05	12.066	1.0041	490.05	6.173	0.9956
490.24	5.51	1.0515	490.24	5.506	1.046	490.24	5.176	0.9885	490.24	5.066	0.985	490.24	9.008	1.0593	490.24	12.022	1.0004	490.24	6.158	0.9932
490.44	5.549	1.059	490.44	5.538	1.0521	490.44	5.184	0.9901	490.44	5.077	0.9872	490.44	9.019	1.0606	490.44	11.986	0.9974	490.44	6.168	0.9948
490.64	5.586	1.066	490.64	5.571	1.0583	490.64	5.193	0.9918	490.64	5.09	0.9897	490.64	9.049	1.0641	490.64	11.978	0.9968	490.64	6.167	0.9947
490.84	5.616	1.0718	490.84	5.599	1.0636	490.84	5.221	0.9971	490.84	5.132	0.9979	490.84	9.066	1.0661	490.84	11.974	0.9964	490.84	6.177	0.9963
491.03	5.647	1.0777	491.03	5.633	1.0701	491.03	5.253	1.0032	491.03	5.171	1.0054	491.03	9.083	1.0681	491.03	11.975	0.9965	491.03	6.201	1.0002
491.23	5.675	1.083	491.23	5.648	1.0729	491.23	5.285	1.0094	491.23	5.206	1.0122	491.23	9.087	1.0686	491.23	11.976	0.9966	491.23	6.213	1.0021
491.43	5.692	1.0863	491.43	5.66	1.0752	491.43	5.32	1.016	491.43	5.243	1.0194	491.43	9.082	1.068	491.43	11.97	0.9961	491.43	6.235	1.0056
491.63	5.702	1.0882	491.63	5.661	1.0754	491.63	5.351	1.022	491.63	5.275	1.0257	491.63	9.071	1.0667	491.63	11.968	0.9959	491.63	6.242	1.0068
491.82	5.702	1.0882	491.82	5.653	1.0739	491.82	5.374	1.0264	491.82	5.292	1.029	491.82	9.054	1.0647	491.82	11.948	0.9943	491.82	6.249	1.0079
492.02	5.679	1.0838	492.02	5.641	1.0716	492.02	5.384	1.0283	492.02	5.311	1.0327	492.02	9.036	1.0626	492.02	11.922	0.9921	492.02	6.251	1.0082
492.22	5.657	1.0796	492.22	5.622	1.068	492.22	5.398	1.0309	492.22	5.328	1.036	492.22	9.005	1.0589	492.22	11.89	0.9894	492.22	6.242	1.0068
492.42	5.624	1.0733	492.42	5.592	1.0623	492.42	5.407	1.0327	492.42	5.328	1.036	492.42	8.976	1.0555	492.42	11.84	0.9853	492.42	6.229	1.0047
492.61	5.603	1.0693	492.61	5.575	1.0591	492.61	5.403	1.0319	492.61	5.319	1.0342	492.61	8.955	1.053	492.61	11.78	0.9803	492.61	6.216	1.0026
492.81	5.562	1.0615	492.81	5.538	1.0521	492.81	5.399	1.0311	492.81	5.299	1.0303	492.81	8.923	1.0493	492.81	11.723	0.9755	492.81	6.203	1.0005
493.01	5.539	1.0571	493.01	5.52	1.0486	493.01	5.391	1.0296	493.01	5.302	1.0309	493.01	8.911	1.0479	493.01	11.668	0.971	493.01	6.189	0.9982
493.21	5.507	1.051	493.21	5.487	1.0424	493.21	5.374	1.0264	493.21	5.283	1.0272	493.21	8.912	1.048	493.21	11.627	0.9675	493.21	6.167	0.9947
493.41	5.486	1.0469	493.41	5.469	1.0389	493.41	5.367	1.025	493.41	5.268	1.0243	493.41	8.909	1.0476	493.41	11.568	0.9626	493.41	6.141	0.9905
493.6	5.466	1.0431	493.6	5.454	1.0361	493.6	5.353	1.0223	493.6	5.258	1.0224	493.6	8.894	1.0459	493.6	11.521	0.9587	493.6	6.129	0.9885
493.8	5.461	1.0422	493.8	5.444	1.0342	493.8	5.357	1.0231	493.8	5.252	1.0212	493.8	8.879	1.0441	493.8	11.477	0.9551	493.8	6.124	0.9877
494	5.446	1.0393	494	5.427	1.031	494	5.348	1.0214	494	5.234	1.0177	494	8.891	1.0455	494	11.436	0.9517	494	6.114	0.9861
494.2	5.429	1.0361	494.2	5.405	1.0268	494.2	5.352	1.0222	494.2	5.244	1.0196	494.2	8.868	1.0428	494.2	11.4	0.9487	494.2	6.104	0.9845
494.39	5.395	1.0296	494.39	5.375	1.0211	494.39	5.339	1.0197	494.39	5.234	1.0177	494.39	8.874	1.0435	494.39	11.395	0.9482	494.39	6.101	0.984
494.59	5.38	1.0267	494.59	5.36	1.0182	494.59	5.336	1.0191	494.59	5.237	1.0183	494.59	8.873	1.0434	494.59	11.383	0.9472	494.59	6.097	0.9834
494.79	5.345	1.02	494.79	5.327	1.012	494.79	5.322	1.0164	494.79	5.212	1.0134	494.79	8.857	1.0415	494.79	11.384	0.9473	494.79	6.104	0.9845
494.99	5.329	1.017	494.99	5.31	1.0087	494.99	5.315	1.0151	494.99	5.221	1.0152	494.99	8.841	1.0396	494.99	11.389	0.9477	494.99	6.095	0.9831
495.18	5.314	1.0141	495.18	5.297	1.0063	495.18	5.312	1.0145	495.18	5.224	1.0157	495.18	8.852	1.0409	495.18	11.405	0.9491	495.18	6.1	0.9839
495.38	5.286	1.0088	495.38	5.27	1.0011	495.38	5.323	1.0166	495.38	5.227	1.0163	495.38	8.855	1.0413	495.38	11.432	0.9513	495.38	6.1	0.9839
495.58	5.27	1.0057	495.58	5.241	0.9956	495.58	5.32	1.016	495.58	5.22	1.015	495.58	8.858	1.0416	495.58	11.469	0.9544	495.58	6.119	0.9869
495.78	5.254	1.0027	495.78	5.229	0.9934	495.78	5.334	1.0187	495.78	5.234	1.0177	495.78	8.839	1.0394	495.78	11.503	0.9572	495.78	6.115	0.9863
495.97	5.247	1.0013	495.97	5.222	0.992	495.97	5.322	1.0164	495.97	5.235	1.0179	495.97	8.831	1.0385	495.97	11.551	0.9612	495.97	6.109	0.9853
496.17	5.231	0.9983	496.17	5.21	0.9897	496.17	5.317	1.0155	496.17	5.229	1.0167	496.17	8.811	1.0361	496.17	11.574	0.9631	496.17	6.106	0.9848
496.37	5.222	0.9966	496.37	5.203	0.9884	496.37	5.309	1.0139	496.37	5.228	1.0165	496.37	8.79	1.0336	496.37	11.605	0.9657	496.37	6.1	0.9839
496.56	5.216	0.9954	496.56	5.198	0.9875	496.56	5.309	1.0139	496.56	5.224	1.0157	496.56	8.765	1.0307	496.56	11.628	0.9676	496.56	6.085	0.9815
496.76	5.206	0.9935	496.76	5.193	0.9865	496.76	5.304	1.013	496.76	5.218	1.0146	496.76	8.739	1.0276	496.76	11.653	0.9697	496.76	6.087	0.9818
496.96	5.189	0.9903	496.96	5.183	0.9846	496.96	5.288	1.0099	496.96	5.214	1.0138	496.96	8.696	1.0226	496.96	11.664	0.9706	496.96	6.09	0.9823
497.16	5.186	0.9897	497.16	5.174	0.9829	497.16	5.256	1.0038	497.16	5.198	1.0107	497.16	8.656	1.0179	497.16	11.676	0.9716	497.16	6.096	0.9832
497.35	5.169	0.9865	497.35	5.173	0.9827	497.35	5.231	0.999	497.35	5.189	1.0089	497.35	8.619	1.0135	497.35	11.668	0.971	497.35	6.088	0.9819
497.55	5.165	0.9857	497.55	5.156	0.9795	497.55	5.194	0.992	497.55	5.162	1.0037	497.55	8.593	1.0105	497.55	11.68	0.972	497.55	6.082	0.981
497.75	5.154	0.9836	497.75	5.147	0.9778	497.75	5.177	0.9887	497.75	5.136	0.9986	497.75	8.578	1.0087	497.75	11.677	0.9717	497.75	6.098	0.9835
497.95	5.159	0.9845	497.95	5.136	0.9757	497.95	5.16	0.9855	497.95	5.126	0.9967	497.95	8.546	1.0049	497.95	11.682	0.9721	497.95	6.101	0.984
498.14	5.151	0.983	498.14	5.128	0.9742	498.14	5.148	0.9832	498.14	5.099	0.9914	498.14	8.53	1.0031	498.14	11.685	0.9724	498.14	6.096	0.9832
498.34	5.152	0.9832	498.34	5.136	0.9757	498.34	5.143	0.9822	498.34	5.101	0.9918	498.34	8.521	1.002	498.34	11.697	0.9734	498.34	6.116	0.9865
498.54	5.137	0.9803	498.54	5.132	0.9749	498.54	5.128	0.9794	498.54	5.081	0.9879	498.54	8.508	1.0005	498.54	11.712	0.9746	498.54	6.127	0.9882
498.74	5.149	0.9826	498.74	5.144	0.9772	498.74	5.144	0.9824	498.74	5.076	0.987	498.74	8.496	0.9991	498.74	11.757	0.9784	498.74	6.136	0.9897
498.93	5.155	0.9838	498.93	5.162	0.9806	498.93	5.161	0.9857	498.93	5.08	0.9878	498.93	8.495	0.9989	498.93	11.782	0.9804	498.93	6.143	0.9908
499.13	5.172	0.987	499.13	5.173	0.9827	499.13	5.18	0.9893	499.13	5.088	0.9893	499.13	8.493	0.9987	499.13	11.823	0.9839	499.13	6.14	0.9903
499.33	5.17	0.9866	499.33	5.196	0.9871	499.33	5.185	0.9903	499.33	5.091	0.9899	499.33	8.501	0.9996	499.33	11.858	0.9868	499.33	6.172	0.9955
499.52	5.183	0.9891	499.52	5.213	0.9903	499.52	5.194	0.992	499.52	5.109	0.9934	499.52	8.491	0.9985	499.52	11.897	0.99	499.52	6.188	0.9981
499.72	5.196	0.9916	499.72	5.229	0.9934	499.72	5.214	0.9958	499.72	5.116	0.9948	499.72	8.494	0.9988	499.72	11.934	0.9931	499.72	6.201	1.0002
499.92	5.213	0.9948	499.92	5.251	0.9975	499.92	5.22	0.9969	499.92	5.134	0.9983	499.92	8.496	0.9991	499.92	11.979	0.9968	499.92	6.201	1.0002
500.12	5.24	1	500.12	5.264	1	500.12	5.236	1	500.12	5.143	1	500.12	8.504	1	500.12	12.017	1	500.12	6.2	1
500.31	5.272	1.0061	500.31	5.281	1.0032	500.31	5.247	1.0021	500.31	5.142	0.9998	500.31	8.503	0.9999	500.31	12.041	1.002	500.31	6.195	0.9992
500.51	5.27	1.0057	500.51	5.282	1.0034	500.51	5.234	0.9996	500.51	5.147	1.0008	500.51	8.509	1.0006	500.51	12.043	1.0022	500.51	6.194	0.999
500.71	5.278	1.0073	500.71	5.285	1.004	500.71	5.224	0.9977	500.71	5.132	0.9979	500.71	8.513	1.0011	500.71	12.056	1.0032	500.71	6.194	0.999
500.9	5.264	1.0046	500.9	5.28	1.003	500.9	5.207	0.9945	500.9	5.122	0.9959	500.9	8.523	1.0022	500.9	12.065	1.004	500.9	6.201	1.0002
501.1	5.272	1.0061	501.1	5.288	1.0046	501.1	5.203	0.9937	501.1	5.11	0.9936	501.1	8.529	1.0029	501.1	12.055	1.0032	501.1	6.191	0.9985
501.3	5.279	1.0074	501.3	5.295	1.0059	501.3	5.191	0.9914	501.3	5.098	0.9913	501.3	8.542	1.0045	501.3	12.035	1.0015	501.3	6.177	0.9963
501.5	5.293	1.0101	501.5	5.312	1.0091	501.5	5.18	0.9893	501.5	5.092	0.9901	501.5	8.558	1.0063	501.5	12.023	1.0005	501.5	6.186	0.9977
501.69	5.307	1.0128	501.69	5.321	1.0108	501.69	5.173	0.988	501.69	5.077	0.9872	501.69	8.574	1.0082	501.69	11.988	0.9976	501.69	6.189	0.9982
501.89	5.301	1.0116	501.89	5.316	1.0099	501.89	5.139	0.9815	501.89	5.049	0.9817	501.89	8.595	1.0107	501.89	11.959	0.9952	501.89	6.18	0.9968
502.09	5.308	1.013	502.09	5.315	1.0097	502.09	5.135	0.9807	502.09	5.04	0.98	502.09	8.633	1.0152	502.09	11.925	0.9923	502.09	6.173	0.9956
502.28	5.325	1.0162	502.28	5.32	1.0106	502.28	5.134	0.9805	502.28	5.029	0.9778	502.28	8.667	1.0192	502.28	11.899	0.9902	502.28	6.162	0.9939
502.48	5.342	1.0195	502.48	5.331	1.0127	502.48	5.136	0.9809	502.48	5.04	0.98	502.48	8.702	1.0233	502.48	11.862	0.9871	502.48	6.156	0.9929
502.68	5.374	1.0256	502.68	5.359	1.018	502.68	5.133	0.9803	502.68	5.033	0.9786	502.68	8.744	1.0282	502.68	11.837	0.985	502.68	6.145	0.9911
502.88	5.384	1.0275	502.88	5.354	1.0171	502.88	5.134	0.9805	502.88	5.047	0.9813	502.88	8.777	1.0321	502.88	11.816	0.9833	502.88	6.149	0.9918
503.07	5.4	1.0305	503.07	5.361	1.0184	503.07	5.127	0.9792	503.07	5.045	0.9809	503.07	8.803	1.0352	503.07	11.797	0.9817	503.07	6.156	0.9929
503.27	5.399	1.0303	503.27	5.372	1.0205	503.27	5.133	0.9803	503.27	5.044	0.9808	503.27	8.828	1.0381	503.27	11.766	0.9791	503.27	6.146	0.9913
503.47	5.395	1.0296	503.47	5.363	1.0188	503.47	5.122	0.9782	503.47	5.046	0.9811	503.47	8.873	1.0434	503.47	11.757	0.9784	503.47	6.162	0.9939
503.66	5.397	1.03	503.66	5.375	1.0211	503.66	5.141	0.9819	503.66	5.066	0.985	503.66	8.888	1.0452	503.66	11.729	0.976	503.66	6.18	0.9968
503.86	5.399	1.0303	503.86	5.39	1.0239	503.86	5.151	0.9838	503.86	5.095	0.9907	503.86	8.907	1.0474	503.86	11.705	0.974	503.86	6.193	0.9989
504.06	5.4	1.0305	504.06	5.4	1.0258	504.06	5.151	0.9838	504.06	5.113	0.9942	504.06	8.936	1.0508	504.06	11.69	0.9728	504.06	6.209	1.0015
504.25	5.398	1.0302	504.25	5.408	1.0274	504.25	5.154	0.9843	504.25	5.132	0.9979	504.25	8.969	1.0547	504.25	11.678	0.9718	504.25	6.224	1.0039
504.45	5.403	1.0311	504.45	5.401	1.026	504.45	5.179	0.9891	504.45	5.151	1.0016	504.45	8.976	1.0555	504.45	11.657	0.97	504.45	6.228	1.0045
504.65	5.407	1.0319	504.65	5.426	1.0308	504.65	5.201	0.9933	504.65	5.165	1.0043	504.65	9.001	1.0584	504.65	11.63	0.9678	504.65	6.231	1.005
504.85	5.402	1.0309	504.85	5.434	1.0323	504.85	5.226	0.9981	504.85	5.176	1.0064	504.85	9.012	1.0597	504.85	11.598	0.9651	504.85	6.245	1.0073
505.04	5.405	1.0315	505.04	5.43	1.0315	505.04	5.246	1.0019	505.04	5.198	1.0107	505.04	9.022	1.0609	505.04	11.588	0.9643	505.04	6.257	1.0092
505.24	5.403	1.0311	505.24	5.432	1.0319	505.24	5.266	1.0057	505.24	5.213	1.0136	505.24	9.032	1.0621	505.24	11.57	0.9628	505.24	6.288	1.0142
505.44	5.406	1.0317	505.44	5.424	1.0304	505.44	5.281	1.0086	505.44	5.229	1.0167	505.44	9.068	1.0663	505.44	11.583	0.9639	505.44	6.265	1.0105
505.63	5.41	1.0324	505.63	5.434	1.0323	505.63	5.306	1.0134	505.63	5.226	1.0161	505.63	9.093	1.0693	505.63	11.586	0.9641	505.63	6.268	1.011
505.83	5.415	1.0334	505.83	5.431	1.0317	505.83	5.323	1.0166	505.83	5.226	1.0161	505.83	9.093	1.0693	505.83	11.585	0.9641	505.83	6.275	1.0121
506.03	5.399	1.0303	506.03	5.405	1.0268	506.03	5.326	1.0172	506.03	5.215	1.014	506.03	9.084	1.0682	506.03	11.589	0.9644	506.03	6.28	1.0129
506.22	5.389	1.0284	506.22	5.399	1.0256	506.22	5.334	1.0187	506.22	5.234	1.0177	506.22	9.083	1.0681	506.22	11.591	0.9646	506.22	6.31	1.0177
506.42	5.379	1.0265	506.42	5.391	1.0241	506.42	5.342	1.0202	506.42	5.25	1.0208	506.42	9.076	1.0673	506.42	11.601	0.9654	506.42	6.322	1.0197
506.62	5.371	1.025	506.62	5.359	1.018	506.62	5.339	1.0197	506.62	5.252	1.0212	506.62	9.087	1.0686	506.62	11.619	0.9669	506.62	6.319	1.0192
506.81	5.366	1.024	506.81	5.362	1.0186	506.81	5.345	1.0208	506.81	5.26	1.0227	506.81	9.091	1.069	506.81	11.636	0.9683	506.81	6.334	1.0216
507.01	5.367	1.0242	507.01	5.361	1.0184	507.01	5.352	1.0222	507.01	5.276	1.0259	507.01	9.073	1.0669	507.01	11.649	0.9694	507.01	6.326	1.0203
507.21	5.372	1.0252	507.21	5.359	1.018	507.21	5.376	1.0267	507.21	5.287	1.028	507.21	9.066	1.0661	507.21	11.652	0.9696	507.21	6.351	1.0244
507.4	5.352	1.0214	507.4	5.324	1.0114	507.4	5.368	1.0252	507.4	5.306	1.0317	507.4	9.051	1.0643	507.4	11.658	0.9701	507.4	6.354	1.0248
507.6	5.323	1.0158	507.6	5.304	1.0076	507.6	5.376	1.0267	507.6	5.314	1.0332	507.6	9.047	1.0639	507.6	11.651	0.9695	507.6	6.351	1.0244
507.8	5.318	1.0149	507.8	5.302	1.0072	507.8	5.38	1.0275	507.8	5.328	1.036	507.8	9.043	1.0634	507.8	11.652	0.9696	507.8	6.335	1.0218
507.99	5.302	1.0118	507.99	5.276	1.0023	507.99	5.383	1.0281	507.99	5.318	1.034	507.99	9.039	1.0629	507.99	11.659	0.9702	507.99	6.339	1.0224
508.19	5.294	1.0103	508.19	5.254	0.9981	508.19	5.381	1.0277	508.19	5.321	1.0346	508.19	9.028	1.0616	508.19	11.67	0.9711	508.19	6.339	1.0224
508.39	5.286	1.0088	508.39	5.254	0.9981	508.39	5.395	1.0304	508.39	5.331	1.0366	508.39	9.022	1.0609	508.39	11.697	0.9734	508.39	6.307	1.0173
508.58	5.265	1.0048	508.58	5.224	0.9924	508.58	5.39	1.0294	508.58	5.335	1.0373	508.58	9.038	1.0628	508.58	11.713	0.9747	508.58	6.283	1.0134
508.78	5.236	0.9992	508.78	5.215	0.9907	508.78	5.395	1.0304	508.78	5.338	1.0379	508.78	9.039	1.0629	508.78	11.729	0.976	508.78	6.259	1.0095
508.98	5.2	0.9924	508.98	5.202	0.9882	508.98	5.367	1.025	508.98	5.335	1.0373	508.98	9.03	1.0619	508.98	11.741	0.977	508.98	6.261	1.0098
509.17	5.197	0.9918	509.17	5.193	0.9865	509.17	5.382	1.0279	509.17	5.336	1.0375	509.17	9.029	1.0617	509.17	11.763	0.9789	509.17	6.253	1.0085
509.37	5.201	0.9926	509.37	5.191	0.9861	509.37	5.38	1.0275	509.37	5.338	1.0379	509.37	9.016	1.0602	509.37	11.792	0.9813	509.37	6.243	1.0069
509.57	5.206	0.9935	509.57	5.198	0.9875	509.57	5.393	1.03	509.57	5.338	1.0379	509.57	9.003	1.0587	509.57	11.813	0.983	509.57	6.239	1.0063
509.76	5.202	0.9927	509.76	5.209	0.9896	509.76	5.381	1.0277	509.76	5.336	1.0375	509.76	9.002	1.0586	509.76	11.842	0.9854	509.76	6.201	1.0002
509.96	5.2	0.9924	509.96	5.201	0.988	509.96	5.376	1.0267	509.96	5.325	1.0354	509.96	8.999	1.0582	509.96	11.868	0.9876	509.96	6.188	0.9981
510.16	5.186	0.9897	510.16	5.192	0.9863	510.16	5.362	1.0241	510.16	5.308	1.0321	510.16	8.985	1.0566	510.16	11.893	0.9897	510.16	6.208	1.0013
510.35	5.205	0.9933	510.35	5.209	0.9896	510.35	5.362	1.0241	510.35	5.316	1.0336	510.35	8.949	1.0523	510.35	11.895	0.9898	510.35	6.217	1.0027
510.55	5.226	0.9973	510.55	5.199	0.9877	510.55	5.36	1.0237	510.55	5.318	1.034	510.55	8.923	1.0493	510.55	11.896	0.9899	510.55	6.223	1.0037
510.75	5.234	0.9989	510.75	5.19	0.9859	510.75	5.36	1.0237	510.75	5.302	1.0309	510.75	8.894	1.0459	510.75	11.906	0.9908	510.75	6.227	1.0044
510.94	5.24	1	510.94	5.199	0.9877	510.94	5.341	1.0201	510.94	5.284	1.0274	510.94	8.869	1.0429	510.94	11.914	0.9914	510.94	6.254	1.0087
511.14	5.234	0.9989	511.14	5.191	0.9861	511.14	5.338	1.0195	511.14	5.268	1.0243	511.14	8.852	1.0409	511.14	11.92	0.9919	511.14	6.265	1.0105
511.34	5.218	0.9958	511.34	5.178	0.9837	511.34	5.318	1.0157	511.34	5.263	1.0233	511.34	8.851	1.0408	511.34	11.935	0.9932	511.34	6.277	1.0124
511.53	5.227	0.9975	511.53	5.193	0.9865	511.53	5.33	1.018	511.53	5.269	1.0245	511.53	8.813	1.0363	511.53	11.923	0.9922	511.53	6.282	1.0132
511.73	5.223	0.9968	511.73	5.198	0.9875	511.73	5.318	1.0157	511.73	5.271	1.0249	511.73	8.793	1.034	511.73	11.913	0.9913	511.73	6.296	1.0155
511.93	5.215	0.9952	511.93	5.208	0.9894	511.93	5.322	1.0164	511.93	5.269	1.0245	511.93	8.771	1.0314	511.93	11.888	0.9893	511.93	6.298	1.0158
512.12	5.207	0.9937	512.12	5.208	0.9894	512.12	5.309	1.0139	512.12	5.247	1.0202	512.12	8.758	1.0299	512.12	11.882	0.9888	512.12	6.283	1.0134
512.32	5.222	0.9966	512.32	5.226	0.9928	512.32	5.317	1.0155	512.32	5.245	1.0198	512.32	8.753	1.0293	512.32	11.884	0.9889	512.32	6.288	1.0142
512.52	5.24	1	512.52	5.241	0.9956	512.52	5.317	1.0155	512.52	5.238	1.0185	512.52	8.748	1.0287	512.52	11.883	0.9888	512.52	6.276	1.0123
512.71	5.248	1.0015	512.71	5.255	0.9983	512.71	5.302	1.0126	512.71	5.242	1.0192	512.71	8.741	1.0279	512.71	11.881	0.9887	512.71	6.254	1.0087
512.91	5.251	1.0021	512.91	5.261	0.9994	512.91	5.277	1.0078	512.91	5.243	1.0194	512.91	8.741	1.0279	512.91	11.88	0.9886	512.91	6.248	1.0077
513.11	5.28	1.0076	513.11	5.292	1.0053	513.11	5.292	1.0107	513.11	5.244	1.0196	513.11	8.71	1.0242	513.11	11.875	0.9882	513.11	6.25	1.0081
513.3	5.281	1.0078	513.3	5.296	1.0061	513.3	5.283	1.009	513.3	5.232	1.0173	513.3	8.718	1.0252	513.3	11.883	0.9888	513.3	6.247	1.0076
513.5	5.304	1.0122	513.5	5.31	1.0087	513.5	5.285	1.0094	513.5	5.217	1.0144	513.5	8.725	1.026	513.5	11.897	0.99	513.5	6.227	1.0044
513.69	5.328	1.0168	513.69	5.312	1.0091	513.69	5.28	1.0084	513.69	5.213	1.0136	513.69	8.737	1.0274	513.69	11.906	0.9908	513.69	6.222	1.0035
513.89	5.342	1.0195	513.89	5.321	1.0108	513.89	5.283	1.009	513.89	5.211	1.0132	513.89	8.71	1.0242	513.89	11.905	0.9907	513.89	6.226	1.0042
514.09	5.329	1.017	514.09	5.317	1.0101	514.09	5.249	1.0025	514.09	5.183	1.0078	514.09	8.704	1.0235	514.09	11.901	0.9903	514.09	6.233	1.0053
514.28	5.34	1.0191	514.28	5.343	1.015	514.28	5.24	1.0008	514.28	5.192	1.0095	514.28	8.715	1.0248	514.28	11.894	0.9898	514.28	6.238	1.0061
514.48	5.357	1.0223	514.48	5.36	1.0182	514.48	5.253	1.0032	514.48	5.185	1.0082	514.48	8.7	1.023	514.48	11.873	0.988	514.48	6.232	1.0052
514.68	5.384	1.0275	514.68	5.388	1.0236	514.68	5.258	1.0042	514.68	5.176	1.0064	514.68	8.696	1.0226	514.68	11.854	0.9864	514.68	6.226	1.0042
514.87	5.377	1.0261	514.87	5.391	1.0241	514.87	5.241	1.001	514.87	5.178	1.0068	514.87	8.71	1.0242	514.87	11.835	0.9849	514.87	6.226	1.0042
515.07	5.388	1.0282	515.07	5.39	1.0239	515.07	5.221	0.9971	515.07	5.169	1.0051	515.07	8.706	1.0238	515.07	11.822	0.9838	515.07	6.238	1.0061
515.27	5.388	1.0282	515.27	5.394	1.0247	515.27	5.221	0.9971	515.27	5.168	1.0049	515.27	8.688	1.0216	515.27	11.796	0.9816	515.27	6.25	1.0081
515.46	5.407	1.0319	515.46	5.404	1.0266	515.46	5.213	0.9956	515.46	5.169	1.0051	515.46	8.687	1.0215	515.46	11.776	0.9799	515.46	6.25	1.0081
515.66	5.398	1.0302	515.66	5.409	1.0275	515.66	5.197	0.9926	515.66	5.161	1.0035	515.66	8.713	1.0246	515.66	11.773	0.9797	515.66	6.267	1.0108
515.85	5.427	1.0357	515.85	5.431	1.0317	515.85	5.212	0.9954	515.85	5.189	1.0089	515.85	8.71	1.0242	515.85	11.779	0.9802	515.85	6.251	1.0082
516.05	5.42	1.0344	516.05	5.404	1.0266	516.05	5.207	0.9945	516.05	5.177	1.0066	516.05	8.686	1.0214	516.05	11.779	0.9802	516.05	6.244	1.0071
516.25	5.395	1.0296	516.25	5.387	1.0234	516.25	5.191	0.9914	516.25	5.168	1.0049	516.25	8.693	1.0222	516.25	11.797	0.9817	516.25	6.257	1.0092
516.44	5.392	1.029	516.44	5.366	1.0194	516.44	5.197	0.9926	516.44	5.164	1.0041	516.44	8.687	1.0215	516.44	11.805	0.9824	516.44	6.286	1.0139
516.64	5.406	1.0317	516.64	5.358	1.0179	516.64	5.197	0.9926	516.64	5.157	1.0027	516.64	8.685	1.0213	516.64	11.827	0.9842	516.64	6.28	1.0129
516.84	5.406	1.0317	516.84	5.371	1.0203	516.84	5.211	0.9952	516.84	5.174	1.006	516.84	8.686	1.0214	516.84	11.833	0.9847	516.84	6.284	1.0135
517.03	5.404	1.0313	517.03	5.38	1.022	517.03	5.216	0.9962	517.03	5.192	1.0095	517.03	8.688	1.0216	517.03	11.842	0.9854	517.03	6.29	1.0145
517.23	5.401	1.0307	517.23	5.403	1.0264	517.23	5.231	0.999	517.23	5.211	1.0132	517.23	8.686	1.0214	517.23	11.86	0.9869	517.23	6.31	1.0177
517.42	5.407	1.0319	517.42	5.401	1.026	517.42	5.259	1.0044	517.42	5.231	1.0171	517.42	8.68	1.0207	517.42	11.873	0.988	517.42	6.309	1.0176
517.62	5.402	1.0309	517.62	5.4	1.0258	517.62	5.274	1.0073	517.62	5.231	1.0171	517.62	8.68	1.0207	517.62	11.89	0.9894	517.62	6.331	1.0211
517.82	5.411	1.0326	517.82	5.405	1.0268	517.82	5.289	1.0101	517.82	5.257	1.0222	517.82	8.7	1.023	517.82	11.91	0.9911	517.82	6.361	1.026
518.01	5.405	1.0315	518.01	5.392	1.0243	518.01	5.307	1.0136	518.01	5.27	1.0247	518.01	8.709	1.0241	518.01	11.915	0.9915	518.01	6.363	1.0263
518.21	5.395	1.0296	518.21	5.4	1.0258	518.21	5.328	1.0176	518.21	5.293	1.0292	518.21	8.717	1.025	518.21	11.918	0.9918	518.21	6.358	1.0255
518.4	5.371	1.025	518.4	5.38	1.022	518.4	5.341	1.0201	518.4	5.308	1.0321	518.4	8.73	1.0266	518.4	11.911	0.9912	518.4	6.363	1.0263
518.6	5.352	1.0214	518.6	5.359	1.018	518.6	5.365	1.0246	518.6	5.314	1.0332	518.6	8.737	1.0274	518.6	11.922	0.9921	518.6	6.379	1.0289
518.8	5.351	1.0212	518.8	5.342	1.0148	518.8	5.385	1.0285	518.8	5.327	1.0358	518.8	8.758	1.0299	518.8	11.937	0.9933	518.8	6.39	1.0306
518.99	5.339	1.0189	518.99	5.319	1.0104	518.99	5.397	1.0307	518.99	5.332	1.0367	518.99	8.768	1.031	518.99	11.929	0.9927	518.99	6.384	1.0297
519.19	5.326	1.0164	519.19	5.303	1.0074	519.19	5.403	1.0319	519.19	5.346	1.0395	519.19	8.79	1.0336	519.19	11.935	0.9932	519.19	6.383	1.0295
519.38	5.316	1.0145	519.38	5.29	1.0049	519.38	5.411	1.0334	519.38	5.363	1.0428	519.38	8.826	1.0379	519.38	11.929	0.9927	519.38	6.38	1.029
519.58	5.295	1.0105	519.58	5.286	1.0042	519.58	5.425	1.0361	519.58	5.371	1.0443	519.58	8.829	1.0382	519.58	11.909	0.991	519.58	6.37	1.0274
519.78	5.306	1.0126	519.78	5.297	1.0063	519.78	5.44	1.039	519.78	5.392	1.0484	519.78	8.854	1.0412	519.78	11.905	0.9907	519.78	6.378	1.0287
519.97	5.307	1.0128	519.97	5.289	1.0047	519.97	5.451	1.0411	519.97	5.415	1.0529	519.97	8.881	1.0443	519.97	11.917	0.9917	519.97	6.368	1.0271
520.17	5.317	1.0147	520.17	5.314	1.0095	520.17	5.466	1.0439	520.17	5.437	1.0572	520.17	8.896	1.0461	520.17	11.931	0.9928	520.17	6.362	1.0261
520.36	5.324	1.016	520.36	5.32	1.0106	520.36	5.462	1.0432	520.36	5.445	1.0587	520.36	8.929	1.05	520.36	11.938	0.9934	520.36	6.35	1.0242
520.56	5.312	1.0137	520.56	5.306	1.008	520.56	5.458	1.0424	520.56	5.438	1.0574	520.56	8.95	1.0524	520.56	11.949	0.9943	520.56	6.333	1.0215
520.76	5.304	1.0122	520.76	5.309	1.0085	520.76	5.464	1.0435	520.76	5.444	1.0585	520.76	8.975	1.0554	520.76	11.968	0.9959	520.76	6.31	1.0177
520.95	5.304	1.0122	520.95	5.316	1.0099	520.95	5.47	1.0447	520.95	5.44	1.0577	520.95	8.997	1.058	520.95	11.959	0.9952	520.95	6.305	1.0169
521.15	5.279	1.0074	521.15	5.303	1.0074	521.15	5.477	1.046	521.15	5.426	1.055	521.15	8.992	1.0574	521.15	11.95	0.9944	521.15	6.292	1.0148
521.34	5.271	1.0059	521.34	5.299	1.0066	521.34	5.472	1.0451	521.34	5.424	1.0546	521.34	9.008	1.0593	521.34	11.96	0.9953	521.34	6.292	1.0148
521.54	5.257	1.0032	521.54	5.297	1.0063	521.54	5.471	1.0449	521.54	5.417	1.0533	521.54	9.002	1.0586	521.54	11.952	0.9946	521.54	6.278	1.0126
521.74	5.235	0.999	521.74	5.271	1.0013	521.74	5.449	1.0407	521.74	5.393	1.0486	521.74	9.006	1.059	521.74	11.939	0.9935	521.74	6.289	1.0144
521.93	5.235	0.999	521.93	5.256	0.9985	521.93	5.462	1.0432	521.93	5.378	1.0457	521.93	9.016	1.0602	521.93	11.93	0.9928	521.93	6.291	1.0147
522.13	5.215	0.9952	522.13	5.234	0.9943	522.13	5.45	1.0409	522.13	5.362	1.0426	522.13	9.024	1.0611	522.13	11.91	0.9911	522.13	6.287	1.014
522.32	5.202	0.9927	522.32	5.24	0.9954	522.32	5.437	1.0384	522.32	5.35	1.0402	522.32	9.021	1.0608	522.32	11.873	0.988	522.32	6.302	1.0165
522.52	5.194	0.9912	522.52	5.221	0.9918	522.52	5.425	1.0361	522.52	5.334	1.0371	522.52	9.039	1.0629	522.52	11.853	0.9864	522.52	6.316	1.0187
522.72	5.186	0.9897	522.72	5.212	0.9901	522.72	5.407	1.0327	522.72	5.317	1.0338	522.72	9.039	1.0629	522.72	11.847	0.9859	522.72	6.313	1.0182
522.91	5.191	0.9906	522.91	5.214	0.9905	522.91	5.384	1.0283	522.91	5.311	1.0327	522.91	9.058	1.0651	522.91	11.837	0.985	522.91	6.316	1.0187
523.11	5.193	0.991	523.11	5.215	0.9907	523.11	5.379	1.0273	523.11	5.29	1.0286	523.11	9.069	1.0664	523.11	11.808	0.9826	523.11	6.302	1.0165
523.3	5.192	0.9908	523.3	5.209	0.9896	523.3	5.357	1.0231	523.3	5.279	1.0264	523.3	9.087	1.0686	523.3	11.797	0.9817	523.3	6.297	1.0156
523.5	5.188	0.9901	523.5	5.217	0.9911	523.5	5.348	1.0214	523.5	5.269	1.0245	523.5	9.092	1.0691	523.5	11.779	0.9802	523.5	6.274	1.0119
523.7	5.161	0.9849	523.7	5.195	0.9869	523.7	5.297	1.0117	523.7	5.232	1.0173	523.7	9.087	1.0686	523.7	11.75	0.9778	523.7	6.265	1.0105
523.89	5.174	0.9874	523.89	5.194	0.9867	523.89	5.285	1.0094	523.89	5.227	1.0163	523.89	9.082	1.068	523.89	11.734	0.9765	523.89	6.25	1.0081
524.09	5.176	0.9878	524.09	5.185	0.985	524.09	5.274	1.0073	524.09	5.21	1.013	524.09	9.069	1.0664	524.09	11.715	0.9749	524.09	6.244	1.0071
524.28	5.176	0.9878	524.28	5.17	0.9821	524.28	5.246	1.0019	524.28	5.194	1.0099	524.28	9.048	1.064	524.28	11.699	0.9735	524.28	6.258	1.0094
524.48	5.176	0.9878	524.48	5.185	0.985	524.48	5.257	1.004	524.48	5.199	1.0109	524.48	9.036	1.0626	524.48	11.686	0.9725	524.48	6.259	1.0095
524.67	5.169	0.9865	524.67	5.181	0.9842	524.67	5.244	1.0015	524.67	5.172	1.0056	524.67	9.025	1.0613	524.67	11.669	0.971	524.67	6.259	1.0095
524.87	5.18	0.9885	524.87	5.193	0.9865	524.87	5.246	1.0019	524.87	5.182	1.0076	524.87	9.013	1.0599	524.87	11.669	0.971	524.87	6.268	1.011
525.07	5.173	0.9872	525.07	5.178	0.9837	525.07	5.231	0.999	525.07	5.159	1.0031	525.07	8.99	1.0571	525.07	11.659	0.9702	525.07	6.273	1.0118
525.26	5.192	0.9908	525.26	5.203	0.9884	525.26	5.237	1.0002	525.26	5.166	1.0045	525.26	8.987	1.0568	525.26	11.674	0.9715	525.26	6.298	1.0158
525.46	5.217	0.9956	525.46	5.223	0.9922	525.46	5.262	1.005	525.46	5.198	1.0107	525.46	8.978	1.0557	525.46	11.679	0.9719	525.46	6.311	1.0179
525.65	5.218	0.9958	525.65	5.257	0.9987	525.65	5.272	1.0069	525.65	5.204	1.0119	525.65	8.963	1.054	525.65	11.679	0.9719	525.65	6.329	1.0208
525.85	5.221	0.9964	525.85	5.268	1.0008	525.85	5.279	1.0082	525.85	5.216	1.0142	525.85	8.963	1.054	525.85	11.702	0.9738	525.85	6.33	1.021
526.04	5.225	0.9971	526.04	5.283	1.0036	526.04	5.292	1.0107	526.04	5.224	1.0157	526.04	8.939	1.0512	526.04	11.715	0.9749	526.04	6.324	1.02
526.24	5.228	0.9977	526.24	5.274	1.0019	526.24	5.283	1.009	526.24	5.223	1.0156	526.24	8.931	1.0502	526.24	11.749	0.9777	526.24	6.332	1.0213
526.44	5.245	1.001	526.44	5.29	1.0049	526.44	5.298	1.0118	526.44	5.246	1.02	526.44	8.91	1.0477	526.44	11.788	0.9809	526.44	6.337	1.0221
526.63	5.261	1.004	526.63	5.309	1.0085	526.63	5.305	1.0132	526.63	5.249	1.0206	526.63	8.907	1.0474	526.63	11.841	0.9854	526.63	6.331	1.0211
526.83	5.295	1.0105	526.83	5.362	1.0186	526.83	5.335	1.0189	526.83	5.291	1.0288	526.83	8.889	1.0453	526.83	11.905	0.9907	526.83	6.329	1.0208
527.02	5.335	1.0181	527.02	5.396	1.0251	527.02	5.353	1.0223	527.02	5.297	1.0299	527.02	8.863	1.0422	527.02	11.954	0.9948	527.02	6.336	1.0219
527.22	5.371	1.025	527.22	5.438	1.0331	527.22	5.377	1.0269	527.22	5.313	1.0331	527.22	8.855	1.0413	527.22	12.037	1.0017	527.22	6.353	1.0247
527.41	5.419	1.0342	527.41	5.471	1.0393	527.41	5.402	1.0317	527.41	5.338	1.0379	527.41	8.853	1.041	527.41	12.132	1.0096	527.41	6.373	1.0279
527.61	5.48	1.0458	527.61	5.53	1.0505	527.61	5.441	1.0392	527.61	5.382	1.0465	527.61	8.842	1.0397	527.61	12.216	1.0166	527.61	6.398	1.0319
527.8	5.544	1.058	527.8	5.589	1.0617	527.8	5.488	1.0481	527.8	5.437	1.0572	527.8	8.844	1.04	527.8	12.294	1.0231	527.8	6.418	1.0352
528	5.591	1.067	528	5.632	1.0699	528	5.53	1.0561	528	5.475	1.0646	528	8.827	1.038	528	12.352	1.0279	528	6.434	1.0377
528.2	5.634	1.0752	528.2	5.669	1.0769	528.2	5.568	1.0634	528.2	5.515	1.0723	528.2	8.813	1.0363	528.2	12.402	1.032	528.2	6.46	1.0419
528.39	5.656	1.0794	528.39	5.685	1.08	528.39	5.599	1.0693	528.39	5.545	1.0782	528.39	8.783	1.0328	528.39	12.429	1.0343	528.39	6.48	1.0452
528.59	5.673	1.0826	528.59	5.696	1.0821	528.59	5.627	1.0747	528.59	5.574	1.0838	528.59	8.773	1.0316	528.59	12.452	1.0362	528.59	6.501	1.0485
528.78	5.683	1.0845	528.78	5.7	1.0828	528.78	5.655	1.08	528.78	5.612	1.0912	528.78	8.756	1.0296	528.78	12.481	1.0386	528.78	6.497	1.0479
528.98	5.685	1.0849	528.98	5.701	1.083	528.98	5.675	1.0838	528.98	5.625	1.0937	528.98	8.731	1.0267	528.98	12.483	1.0388	528.98	6.51	1.05
529.17	5.689	1.0857	529.17	5.699	1.0826	529.17	5.697	1.088	529.17	5.643	1.0972	529.17	8.701	1.0232	529.17	12.476	1.0382	529.17	6.505	1.0492
529.37	5.678	1.0836	529.37	5.691	1.0811	529.37	5.716	1.0917	529.37	5.653	1.0992	529.37	8.671	1.0196	529.37	12.467	1.0374	529.37	6.489	1.0466
529.56	5.654	1.079	529.56	5.673	1.0777	529.56	5.718	1.0921	529.56	5.645	1.0976	529.56	8.647	1.0168	529.56	12.443	1.0354	529.56	6.474	1.0442
529.76	5.644	1.0771	529.76	5.663	1.0758	529.76	5.713	1.0911	529.76	5.648	1.0982	529.76	8.622	1.0139	529.76	12.424	1.0339	529.76	6.46	1.0419
529.95	5.62	1.0725	529.95	5.649	1.0731	529.95	5.712	1.0909	529.95	5.645	1.0976	529.95	8.611	1.0126	529.95	12.407	1.0325	529.95	6.44	1.0387
530.15	5.614	1.0714	530.15	5.638	1.071	530.15	5.713	1.0911	530.15	5.648	1.0982	530.15	8.611	1.0126	530.15	12.39	1.031	530.15	6.422	1.0358
530.35	5.615	1.0716	530.35	5.63	1.0695	530.35	5.709	1.0903	530.35	5.633	1.0953	530.35	8.604	1.0118	530.35	12.377	1.03	530.35	6.405	1.0331
530.54	5.607	1.07	530.54	5.632	1.0699	530.54	5.701	1.0888	530.54	5.625	1.0937	530.54	8.607	1.0121	530.54	12.354	1.028	530.54	6.395	1.0315
530.74	5.608	1.0702	530.74	5.628	1.0691	530.74	5.692	1.0871	530.74	5.619	1.0926	530.74	8.615	1.0131	530.74	12.34	1.0269	530.74	6.369	1.0273
530.93	5.606	1.0698	530.93	5.623	1.0682	530.93	5.679	1.0846	530.93	5.613	1.0914	530.93	8.614	1.0129	530.93	12.332	1.0262	530.93	6.356	1.0252
531.13	5.603	1.0693	531.13	5.615	1.0667	531.13	5.653	1.0796	531.13	5.6	1.0889	531.13	8.619	1.0135	531.13	12.306	1.024	531.13	6.343	1.0231
531.32	5.602	1.0691	531.32	5.607	1.0652	531.32	5.644	1.0779	531.32	5.594	1.0877	531.32	8.622	1.0139	531.32	12.295	1.0231	531.32	6.336	1.0219
531.52	5.606	1.0698	531.52	5.601	1.064	531.52	5.637	1.0766	531.52	5.582	1.0854	531.52	8.643	1.0163	531.52	12.274	1.0214	531.52	6.329	1.0208
531.71	5.614	1.0714	531.71	5.603	1.0644	531.71	5.628	1.0749	531.71	5.581	1.0852	531.71	8.662	1.0186	531.71	12.269	1.021	531.71	6.335	1.0218
531.91	5.629	1.0742	531.91	5.609	1.0655	531.91	5.607	1.0709	531.91	5.577	1.0844	531.91	8.687	1.0215	531.91	12.286	1.0224	531.91	6.328	1.0206
532.1	5.632	1.0748	532.1	5.611	1.0659	532.1	5.601	1.0697	532.1	5.575	1.084	532.1	8.716	1.0249	532.1	12.291	1.0228	532.1	6.322	1.0197
532.3	5.639	1.0761	532.3	5.608	1.0653	532.3	5.596	1.0688	532.3	5.566	1.0822	532.3	8.727	1.0262	532.3	12.303	1.0238	532.3	6.326	1.0203
532.49	5.645	1.0773	532.49	5.623	1.0682	532.49	5.607	1.0709	532.49	5.58	1.085	532.49	8.747	1.0286	532.49	12.317	1.025	532.49	6.331	1.0211
532.69	5.646	1.0775	532.69	5.621	1.0678	532.69	5.607	1.0709	532.69	5.596	1.0881	532.69	8.767	1.0309	532.69	12.314	1.0247	532.69	6.337	1.0221
532.88	5.642	1.0767	532.88	5.603	1.0644	532.88	5.62	1.0733	532.88	5.603	1.0894	532.88	8.776	1.032	532.88	12.323	1.0255	532.88	6.346	1.0235
533.08	5.641	1.0765	533.08	5.601	1.064	533.08	5.627	1.0747	533.08	5.608	1.0904	533.08	8.784	1.0329	533.08	12.317	1.025	533.08	6.344	1.0232
533.28	5.624	1.0733	533.28	5.59	1.0619	533.28	5.625	1.0743	533.28	5.612	1.0912	533.28	8.786	1.0332	533.28	12.318	1.025	533.28	6.344	1.0232
533.47	5.601	1.0689	533.47	5.563	1.0568	533.47	5.621	1.0735	533.47	5.597	1.0883	533.47	8.781	1.0326	533.47	12.299	1.0235	533.47	6.331	1.0211
533.67	5.564	1.0618	533.67	5.54	1.0524	533.67	5.634	1.076	533.67	5.594	1.0877	533.67	8.775	1.0319	533.67	12.266	1.0207	533.67	6.326	1.0203
533.86	5.527	1.0548	533.86	5.511	1.0469	533.86	5.624	1.0741	533.86	5.582	1.0854	533.86	8.769	1.0312	533.86	12.238	1.0184	533.86	6.314	1.0184
534.06	5.488	1.0473	534.06	5.481	1.0412	534.06	5.615	1.0724	534.06	5.575	1.084	534.06	8.771	1.0314	534.06	12.202	1.0154	534.06	6.295	1.0153
534.25	5.445	1.0391	534.25	5.442	1.0338	534.25	5.588	1.0672	534.25	5.552	1.0795	534.25	8.758	1.0299	534.25	12.16	1.0119	534.25	6.276	1.0123
534.45	5.399	1.0303	534.45	5.405	1.0268	534.45	5.574	1.0646	534.45	5.516	1.0725	534.45	8.744	1.0282	534.45	12.125	1.009	534.45	6.261	1.0098
534.64	5.361	1.0231	534.64	5.384	1.0228	534.64	5.538	1.0577	534.64	5.49	1.0675	534.64	8.751	1.029	534.64	12.082	1.0054	534.64	6.237	1.006
534.84	5.327	1.0166	534.84	5.358	1.0179	534.84	5.511	1.0525	534.84	5.462	1.062	534.84	8.766	1.0308	534.84	12.042	1.0021	534.84	6.222	1.0035
535.03	5.297	1.0109	535.03	5.335	1.0135	535.03	5.483	1.0472	535.03	5.431	1.056	535.03	8.79	1.0336	535.03	12.011	0.9995	535.03	6.209	1.0015
535.23	5.278	1.0073	535.23	5.313	1.0093	535.23	5.462	1.0432	535.23	5.414	1.0527	535.23	8.812	1.0362	535.23	11.987	0.9975	535.23	6.203	1.0005
535.42	5.259	1.0036	535.42	5.296	1.0061	535.42	5.439	1.0388	535.42	5.383	1.0467	535.42	8.829	1.0382	535.42	11.968	0.9959	535.42	6.204	1.0006
535.62	5.239	0.9998	535.62	5.274	1.0019	535.62	5.418	1.0348	535.62	5.367	1.0436	535.62	8.855	1.0413	535.62	11.946	0.9941	535.62	6.213	1.0021
535.81	5.232	0.9985	535.81	5.263	0.9998	535.81	5.418	1.0348	535.81	5.351	1.0404	535.81	8.87	1.043	535.81	11.923	0.9922	535.81	6.238	1.0061
536.01	5.221	0.9964	536.01	5.239	0.9953	536.01	5.403	1.0319	536.01	5.342	1.0387	536.01	8.908	1.0475	536.01	11.917	0.9917	536.01	6.244	1.0071
536.2	5.208	0.9939	536.2	5.234	0.9943	536.2	5.39	1.0294	536.2	5.333	1.0369	536.2	8.954	1.0529	536.2	11.908	0.9909	536.2	6.256	1.009
536.4	5.206	0.9935	536.4	5.228	0.9932	536.4	5.4	1.0313	536.4	5.331	1.0366	536.4	8.985	1.0566	536.4	11.913	0.9913	536.4	6.26	1.0097
536.59	5.185	0.9895	536.59	5.211	0.9899	536.59	5.393	1.03	536.59	5.326	1.0356	536.59	9.011	1.0596	536.59	11.921	0.992	536.59	6.271	1.0115
536.79	5.182	0.9889	536.79	5.214	0.9905	536.79	5.402	1.0317	536.79	5.337	1.0377	536.79	9.026	1.0614	536.79	11.925	0.9923	536.79	6.285	1.0137
536.98	5.169	0.9865	536.98	5.203	0.9884	536.98	5.391	1.0296	536.98	5.33	1.0364	536.98	9.044	1.0635	536.98	11.929	0.9927	536.98	6.282	1.0132
537.18	5.168	0.9863	537.18	5.201	0.988	537.18	5.391	1.0296	537.18	5.348	1.0399	537.18	9.069	1.0664	537.18	11.938	0.9934	537.18	6.289	1.0144
537.37	5.172	0.987	537.37	5.209	0.9896	537.37	5.393	1.03	537.37	5.348	1.0399	537.37	9.071	1.0667	537.37	11.948	0.9943	537.37	6.301	1.0163
537.57	5.151	0.983	537.57	5.201	0.988	537.57	5.367	1.025	537.57	5.333	1.0369	537.57	9.097	1.0697	537.57	11.973	0.9963	537.57	6.297	1.0156
537.76	5.146	0.9821	537.76	5.208	0.9894	537.76	5.358	1.0233	537.76	5.321	1.0346	537.76	9.104	1.0706	537.76	11.981	0.997	537.76	6.311	1.0179
537.96	5.165	0.9857	537.96	5.209	0.9896	537.96	5.357	1.0231	537.96	5.313	1.0331	537.96	9.108	1.071	537.96	11.984	0.9973	537.96	6.314	1.0184
538.15	5.147	0.9823	538.15	5.203	0.9884	538.15	5.33	1.018	538.15	5.287	1.028	538.15	9.099	1.07	538.15	11.982	0.9971	538.15	6.337	1.0221
538.35	5.157	0.9842	538.35	5.208	0.9894	538.35	5.315	1.0151	538.35	5.265	1.0237	538.35	9.104	1.0706	538.35	11.992	0.9979	538.35	6.344	1.0232
538.54	5.139	0.9807	538.54	5.181	0.9842	538.54	5.272	1.0069	538.54	5.215	1.014	538.54	9.097	1.0697	538.54	11.986	0.9974	538.54	6.349	1.024
538.74	5.136	0.9802	538.74	5.196	0.9871	538.74	5.247	1.0021	538.74	5.183	1.0078	538.74	9.084	1.0682	538.74	11.965	0.9957	538.74	6.358	1.0255
538.93	5.11	0.9752	538.93	5.182	0.9844	538.93	5.198	0.9927	538.93	5.124	0.9963	538.93	9.081	1.0679	538.93	11.952	0.9946	538.93	6.358	1.0255
539.13	5.101	0.9735	539.13	5.175	0.9831	539.13	5.163	0.9861	539.13	5.092	0.9901	539.13	9.085	1.0683	539.13	11.944	0.9939	539.13	6.351	1.0244
539.32	5.101	0.9735	539.32	5.163	0.9808	539.32	5.129	0.9796	539.32	5.062	0.9843	539.32	9.077	1.0674	539.32	11.903	0.9905	539.32	6.355	1.025
539.52	5.098	0.9729	539.52	5.167	0.9816	539.52	5.122	0.9782	539.52	5.034	0.9788	539.52	9.063	1.0657	539.52	11.878	0.9884	539.52	6.351	1.0244
539.71	5.092	0.9718	539.71	5.172	0.9825	539.71	5.09	0.9721	539.71	5.011	0.9743	539.71	9.062	1.0656	539.71	11.849	0.986	539.71	6.358	1.0255
539.91	5.115	0.9761	539.91	5.177	0.9835	539.91	5.071	0.9685	539.91	5	0.9722	539.91	9.083	1.0681	539.91	11.848	0.9859	539.91	6.365	1.0266
540.1	5.14	0.9809	540.1	5.206	0.989	540.1	5.073	0.9689	540.1	5.007	0.9736	540.1	9.089	1.0688	540.1	11.832	0.9846	540.1	6.388	1.0303
540.3	5.177	0.988	540.3	5.236	0.9947	540.3	5.086	0.9714	540.3	5.027	0.9774	540.3	9.115	1.0718	540.3	11.826	0.9841	540.3	6.391	1.0308
540.49	5.213	0.9948	540.49	5.263	0.9998	540.49	5.105	0.975	540.49	5.046	0.9811	540.49	9.131	1.0737	540.49	11.834	0.9848	540.49	6.396	1.0316
540.69	5.254	1.0027	540.69	5.286	1.0042	540.69	5.127	0.9792	540.69	5.076	0.987	540.69	9.14	1.0748	540.69	11.835	0.9849	540.69	6.409	1.0337
540.88	5.283	1.0082	540.88	5.311	1.0089	540.88	5.149	0.9834	540.88	5.097	0.9911	540.88	9.152	1.0762	540.88	11.823	0.9839	540.88	6.429	1.0369
541.07	5.316	1.0145	541.07	5.346	1.0156	541.07	5.187	0.9906	541.07	5.128	0.9971	541.07	9.164	1.0776	541.07	11.834	0.9848	541.07	6.44	1.0387
541.27	5.344	1.0198	541.27	5.37	1.0201	541.27	5.2	0.9931	541.27	5.157	1.0027	541.27	9.165	1.0777	541.27	11.833	0.9847	541.27	6.442	1.039
541.46	5.359	1.0227	541.46	5.394	1.0247	541.46	5.214	0.9958	541.46	5.174	1.006	541.46	9.153	1.0763	541.46	11.843	0.9855	541.46	6.433	1.0376
541.66	5.386	1.0279	541.66	5.433	1.0321	541.66	5.239	1.0006	541.66	5.198	1.0107	541.66	9.148	1.0757	541.66	11.84	0.9853	541.66	6.436	1.0381
541.85	5.395	1.0296	541.85	5.441	1.0336	541.85	5.254	1.0034	541.85	5.203	1.0117	541.85	9.135	1.0742	541.85	11.855	0.9865	541.85	6.432	1.0374
542.05	5.412	1.0328	542.05	5.463	1.0378	542.05	5.282	1.0088	542.05	5.22	1.015	542.05	9.104	1.0706	542.05	11.846	0.9858	542.05	6.438	1.0384
542.24	5.418	1.034	542.24	5.474	1.0399	542.24	5.296	1.0115	542.24	5.232	1.0173	542.24	9.094	1.0694	542.24	11.845	0.9857	542.24	6.442	1.039
542.44	5.437	1.0376	542.44	5.493	1.0435	542.44	5.311	1.0143	542.44	5.235	1.0179	542.44	9.079	1.0676	542.44	11.854	0.9864	542.44	6.441	1.0389
542.63	5.455	1.041	542.63	5.511	1.0469	542.63	5.329	1.0178	542.63	5.247	1.0202	542.63	9.052	1.0644	542.63	11.862	0.9871	542.63	6.426	1.0365
542.83	5.466	1.0431	542.83	5.522	1.049	542.83	5.325	1.017	542.83	5.245	1.0198	542.83	9.03	1.0619	542.83	11.87	0.9878	542.83	6.415	1.0347
543.02	5.487	1.0471	543.02	5.527	1.05	543.02	5.339	1.0197	543.02	5.251	1.021	543.02	9.017	1.0603	543.02	11.885	0.989	543.02	6.416	1.0348
543.22	5.495	1.0487	543.22	5.53	1.0505	543.22	5.348	1.0214	543.22	5.267	1.0241	543.22	9.02	1.0607	543.22	11.89	0.9894	543.22	6.423	1.036
543.41	5.497	1.049	543.41	5.53	1.0505	543.41	5.362	1.0241	543.41	5.277	1.0261	543.41	8.996	1.0579	543.41	11.882	0.9888	543.41	6.42	1.0355
543.61	5.511	1.0517	543.61	5.546	1.0536	543.61	5.369	1.0254	543.61	5.295	1.0296	543.61	8.97	1.0548	543.61	11.866	0.9874	543.61	6.41	1.0339
543.8	5.516	1.0527	543.8	5.548	1.054	543.8	5.373	1.0262	543.8	5.304	1.0313	543.8	8.967	1.0544	543.8	11.873	0.988	543.8	6.403	1.0327
543.99	5.533	1.0559	543.99	5.564	1.057	543.99	5.382	1.0279	543.99	5.318	1.034	543.99	8.943	1.0516	543.99	11.868	0.9876	543.99	6.384	1.0297
544.19	5.524	1.0542	544.19	5.567	1.0576	544.19	5.387	1.0288	544.19	5.324	1.0352	544.19	8.909	1.0476	544.19	11.849	0.986	544.19	6.364	1.0265
544.38	5.523	1.054	544.38	5.575	1.0591	544.38	5.381	1.0277	544.38	5.33	1.0364	544.38	8.899	1.0464	544.38	11.846	0.9858	544.38	6.347	1.0237
544.58	5.528	1.055	544.58	5.581	1.0602	544.58	5.386	1.0286	544.58	5.334	1.0371	544.58	8.878	1.044	544.58	11.836	0.9849	544.58	6.326	1.0203
544.77	5.529	1.0552	544.77	5.593	1.0625	544.77	5.373	1.0262	544.77	5.341	1.0385	544.77	8.859	1.0417	544.77	11.822	0.9838	544.77	6.311	1.0179
544.97	5.548	1.0588	544.97	5.602	1.0642	544.97	5.395	1.0304	544.97	5.34	1.0383	544.97	8.836	1.039	544.97	11.822	0.9838	544.97	6.297	1.0156
545.16	5.555	1.0601	545.16	5.619	1.0674	545.16	5.397	1.0307	545.16	5.345	1.0393	545.16	8.818	1.0369	545.16	11.815	0.9832	545.16	6.271	1.0115
545.36	5.559	1.0609	545.36	5.621	1.0678	545.36	5.395	1.0304	545.36	5.34	1.0383	545.36	8.8	1.0348	545.36	11.818	0.9834	545.36	6.25	1.0081
545.55	5.56	1.0611	545.55	5.625	1.0686	545.55	5.383	1.0281	545.55	5.336	1.0375	545.55	8.793	1.034	545.55	11.825	0.984	545.55	6.229	1.0047
545.75	5.55	1.0592	545.75	5.613	1.0663	545.75	5.377	1.0269	545.75	5.326	1.0356	545.75	8.769	1.0312	545.75	11.819	0.9835	545.75	6.226	1.0042
545.94	5.558	1.0607	545.94	5.62	1.0676	545.94	5.379	1.0273	545.94	5.337	1.0377	545.94	8.763	1.0305	545.94	11.817	0.9834	545.94	6.212	1.0019
546.13	5.56	1.0611	546.13	5.611	1.0659	546.13	5.39	1.0294	546.13	5.345	1.0393	546.13	8.745	1.0283	546.13	11.804	0.9823	546.13	6.192	0.9987
546.33	5.551	1.0594	546.33	5.605	1.0648	546.33	5.39	1.0294	546.33	5.359	1.042	546.33	8.735	1.0272	546.33	11.793	0.9814	546.33	6.181	0.9969
546.52	5.534	1.0561	546.52	5.59	1.0619	546.52	5.391	1.0296	546.52	5.348	1.0399	546.52	8.724	1.0259	546.52	11.787	0.9809	546.52	6.16	0.9935
546.72	5.515	1.0525	546.72	5.576	1.0593	546.72	5.386	1.0286	546.72	5.343	1.0389	546.72	8.696	1.0226	546.72	11.755	0.9782	546.72	6.148	0.9916
546.91	5.484	1.0466	546.91	5.537	1.0519	546.91	5.372	1.026	546.91	5.328	1.036	546.91	8.687	1.0215	546.91	11.746	0.9774	546.91	6.13	0.9887
547.11	5.461	1.0422	547.11	5.515	1.0477	547.11	5.368	1.0252	547.11	5.329	1.0362	547.11	8.677	1.0203	547.11	11.712	0.9746	547.11	6.114	0.9861
547.3	5.436	1.0374	547.3	5.499	1.0446	547.3	5.374	1.0264	547.3	5.334	1.0371	547.3	8.649	1.0171	547.3	11.673	0.9714	547.3	6.1	0.9839
547.49	5.416	1.0336	547.49	5.475	1.0401	547.49	5.365	1.0246	547.49	5.331	1.0366	547.49	8.648	1.0169	547.49	11.654	0.9698	547.49	6.068	0.9787
547.69	5.38	1.0267	547.69	5.444	1.0342	547.69	5.343	1.0204	547.69	5.299	1.0303	547.69	8.622	1.0139	547.69	11.624	0.9673	547.69	6.059	0.9773
547.88	5.339	1.0189	547.88	5.41	1.0277	547.88	5.318	1.0157	547.88	5.277	1.0261	547.88	8.605	1.0119	547.88	11.602	0.9655	547.88	6.049	0.9756
548.08	5.319	1.0151	548.08	5.392	1.0243	548.08	5.312	1.0145	548.08	5.264	1.0235	548.08	8.592	1.0103	548.08	11.589	0.9644	548.08	6.021	0.9711
548.27	5.292	1.0099	548.27	5.381	1.0222	548.27	5.306	1.0134	548.27	5.264	1.0235	548.27	8.581	1.0091	548.27	11.561	0.9621	548.27	6.009	0.9692
548.47	5.29	1.0095	548.47	5.378	1.0217	548.47	5.301	1.0124	548.47	5.286	1.0278	548.47	8.581	1.0091	548.47	11.555	0.9616	548.47	6.002	0.9681
548.66	5.299	1.0113	548.66	5.38	1.022	548.66	5.307	1.0136	548.66	5.285	1.0276	548.66	8.564	1.0071	548.66	11.538	0.9601	548.66	6	0.9677
548.86	5.288	1.0092	548.86	5.365	1.0192	548.86	5.291	1.0105	548.86	5.279	1.0264	548.86	8.557	1.0062	548.86	11.54	0.9603	548.86	5.995	0.9669
549.05	5.274	1.0065	549.05	5.346	1.0156	549.05	5.291	1.0105	549.05	5.277	1.0261	549.05	8.549	1.0053	549.05	11.557	0.9617	549.05	5.992	0.9665
549.24	5.281	1.0078	549.24	5.345	1.0154	549.24	5.299	1.012	549.24	5.285	1.0276	549.24	8.537	1.0039	549.24	11.57	0.9628	549.24	5.998	0.9674
549.44	5.3	1.0115	549.44	5.337	1.0139	549.44	5.318	1.0157	549.44	5.318	1.034	549.44	8.538	1.004	549.44	11.592	0.9646	549.44	5.998	0.9674
549.63	5.316	1.0145	549.63	5.344	1.0152	549.63	5.338	1.0195	549.63	5.321	1.0346	549.63	8.549	1.0053	549.63	11.63	0.9678	549.63	6.02	0.971
549.83	5.315	1.0143	549.83	5.33	1.0125	549.83	5.344	1.0206	549.83	5.333	1.0369	549.83	8.542	1.0045	549.83	11.656	0.97	549.83	6.039	0.974
550.02	5.328	1.0168	550.02	5.317	1.0101	550.02	5.358	1.0233	550.02	5.338	1.0379	550.02	8.546	1.0049	550.02	11.693	0.973	550.02	6.069	0.9789
550.21	5.319	1.0151	550.21	5.297	1.0063	550.21	5.361	1.0239	550.21	5.332	1.0367	550.21	8.565	1.0072	550.21	11.743	0.9772	550.21	6.059	0.9773
550.41	5.307	1.0128	550.41	5.288	1.0046	550.41	5.364	1.0244	550.41	5.358	1.0418	550.41	8.587	1.0098	550.41	11.79	0.9811	550.41	6.071	0.9792
550.6	5.295	1.0105	550.6	5.268	1.0008	550.6	5.375	1.0265	550.6	5.354	1.041	550.6	8.606	1.012	550.6	11.836	0.9849	550.6	6.079	0.9805
550.8	5.304	1.0122	550.8	5.251	0.9975	550.8	5.362	1.0241	550.8	5.34	1.0383	550.8	8.639	1.0159	550.8	11.871	0.9879	550.8	6.1	0.9839
550.99	5.281	1.0078	550.99	5.238	0.9951	550.99	5.362	1.0241	550.99	5.333	1.0369	550.99	8.662	1.0186	550.99	11.905	0.9907	550.99	6.124	0.9877
551.19	5.275	1.0067	551.19	5.234	0.9943	551.19	5.349	1.0216	551.19	5.313	1.0331	551.19	8.686	1.0214	551.19	11.937	0.9933	551.19	6.139	0.9902
551.38	5.272	1.0061	551.38	5.228	0.9932	551.38	5.332	1.0183	551.38	5.312	1.0329	551.38	8.706	1.0238	551.38	11.964	0.9956	551.38	6.156	0.9929
551.57	5.272	1.0061	551.57	5.221	0.9918	551.57	5.315	1.0151	551.57	5.294	1.0294	551.57	8.755	1.0295	551.57	11.996	0.9983	551.57	6.177	0.9963
551.77	5.25	1.0019	551.77	5.212	0.9901	551.77	5.299	1.012	551.77	5.278	1.0262	551.77	8.771	1.0314	551.77	11.993	0.998	551.77	6.175	0.996
551.96	5.239	0.9998	551.96	5.214	0.9905	551.96	5.29	1.0103	551.96	5.259	1.0226	551.96	8.785	1.033	551.96	11.987	0.9975	551.96	6.187	0.9979
552.16	5.233	0.9987	552.16	5.195	0.9869	552.16	5.269	1.0063	552.16	5.226	1.0161	552.16	8.799	1.0347	552.16	11.998	0.9984	552.16	6.204	1.0006
552.35	5.239	0.9998	552.35	5.199	0.9877	552.35	5.272	1.0069	552.35	5.224	1.0157	552.35	8.824	1.0376	552.35	11.995	0.9982	552.35	6.226	1.0042
552.54	5.219	0.996	552.54	5.196	0.9871	552.54	5.26	1.0046	552.54	5.217	1.0144	552.54	8.83	1.0383	552.54	11.991	0.9978	552.54	6.235	1.0056
552.74	5.209	0.9941	552.74	5.193	0.9865	552.74	5.252	1.0031	552.74	5.223	1.0156	552.74	8.869	1.0429	552.74	11.992	0.9979	552.74	6.247	1.0076
552.93	5.191	0.9906	552.93	5.182	0.9844	552.93	5.246	1.0019	552.93	5.205	1.0121	552.93	8.895	1.046	552.93	11.985	0.9973	552.93	6.256	1.009
553.13	5.176	0.9878	553.13	5.17	0.9821	553.13	5.237	1.0002	553.13	5.195	1.0101	553.13	8.906	1.0473	553.13	11.973	0.9963	553.13	6.25	1.0081
553.32	5.171	0.9868	553.32	5.162	0.9806	553.32	5.24	1.0008	553.32	5.172	1.0056	553.32	8.903	1.0469	553.32	11.942	0.9938	553.32	6.272	1.0116
553.51	5.17	0.9866	553.51	5.156	0.9795	553.51	5.235	0.9998	553.51	5.177	1.0066	553.51	8.92	1.0489	553.51	11.947	0.9942	553.51	6.284	1.0135
553.71	5.174	0.9874	553.71	5.15	0.9783	553.71	5.221	0.9971	553.71	5.18	1.0072	553.71	8.919	1.0488	553.71	11.943	0.9938	553.71	6.301	1.0163
553.9	5.178	0.9882	553.9	5.158	0.9799	553.9	5.226	0.9981	553.9	5.193	1.0097	553.9	8.935	1.0507	553.9	11.927	0.9925	553.9	6.309	1.0176
554.1	5.18	0.9885	554.1	5.161	0.9804	554.1	5.221	0.9971	554.1	5.198	1.0107	554.1	8.953	1.0528	554.1	11.932	0.9929	554.1	6.327	1.0205
554.29	5.183	0.9891	554.29	5.168	0.9818	554.29	5.226	0.9981	554.29	5.199	1.0109	554.29	8.973	1.0552	554.29	11.933	0.993	554.29	6.334	1.0216
554.48	5.194	0.9912	554.48	5.166	0.9814	554.48	5.212	0.9954	554.48	5.176	1.0064	554.48	8.971	1.0549	554.48	11.917	0.9917	554.48	6.347	1.0237
554.68	5.192	0.9908	554.68	5.164	0.981	554.68	5.201	0.9933	554.68	5.189	1.0089	554.68	8.988	1.0569	554.68	11.92	0.9919	554.68	6.378	1.0287
554.87	5.195	0.9914	554.87	5.167	0.9816	554.87	5.192	0.9916	554.87	5.176	1.0064	554.87	8.999	1.0582	554.87	11.907	0.9908	554.87	6.385	1.0298
555.07	5.208	0.9939	555.07	5.194	0.9867	555.07	5.2	0.9931	555.07	5.194	1.0099	555.07	9.023	1.061	555.07	11.919	0.9918	555.07	6.397	1.0318
555.26	5.221	0.9964	555.26	5.192	0.9863	555.26	5.186	0.9905	555.26	5.164	1.0041	555.26	9.028	1.0616	555.26	11.919	0.9918	555.26	6.42	1.0355
555.45	5.237	0.9994	555.45	5.214	0.9905	555.45	5.196	0.9924	555.45	5.152	1.0017	555.45	9.064	1.0659	555.45	11.92	0.9919	555.45	6.431	1.0373
555.65	5.243	1.0006	555.65	5.221	0.9918	555.65	5.173	0.988	555.65	5.121	0.9957	555.65	9.081	1.0679	555.65	11.906	0.9908	555.65	6.447	1.0398
555.84	5.259	1.0036	555.84	5.243	0.996	555.84	5.155	0.9845	555.84	5.12	0.9955	555.84	9.083	1.0681	555.84	11.889	0.9893	555.84	6.459	1.0418
556.03	5.288	1.0092	556.03	5.259	0.9991	556.03	5.143	0.9822	556.03	5.118	0.9951	556.03	9.098	1.0698	556.03	11.864	0.9873	556.03	6.466	1.0429
556.23	5.296	1.0107	556.23	5.274	1.0019	556.23	5.122	0.9782	556.23	5.108	0.9932	556.23	9.124	1.0729	556.23	11.851	0.9862	556.23	6.467	1.0431
556.42	5.321	1.0155	556.42	5.303	1.0074	556.42	5.118	0.9775	556.42	5.1	0.9916	556.42	9.127	1.0733	556.42	11.816	0.9833	556.42	6.438	1.0384
556.62	5.342	1.0195	556.62	5.325	1.0116	556.62	5.118	0.9775	556.62	5.118	0.9951	556.62	9.135	1.0742	556.62	11.789	0.981	556.62	6.435	1.0379
556.81	5.334	1.0179	556.81	5.314	1.0095	556.81	5.103	0.9746	556.81	5.097	0.9911	556.81	9.119	1.0723	556.81	11.755	0.9782	556.81	6.426	1.0365
557	5.336	1.0183	557	5.34	1.0144	557	5.101	0.9742	557	5.102	0.992	557	9.135	1.0742	557	11.728	0.976	557	6.42	1.0355
557.2	5.33	1.0172	557.2	5.32	1.0106	557.2	5.064	0.9672	557.2	5.085	0.9887	557.2	9.117	1.0721	557.2	11.681	0.972	557.2	6.419	1.0353
557.39	5.341	1.0193	557.39	5.336	1.0137	557.39	5.077	0.9696	557.39	5.097	0.9911	557.39	9.135	1.0742	557.39	11.663	0.9705	557.39	6.404	1.0329
557.59	5.338	1.0187	557.59	5.338	1.0141	557.59	5.061	0.9666	557.59	5.065	0.9848	557.59	9.145	1.0754	557.59	11.63	0.9678	557.59	6.4	1.0323
557.78	5.319	1.0151	557.78	5.34	1.0144	557.78	5.037	0.962	557.78	5.032	0.9784	557.78	9.12	1.0724	557.78	11.586	0.9641	557.78	6.394	1.0313
557.97	5.311	1.0135	557.97	5.335	1.0135	557.97	5.035	0.9616	557.97	5.033	0.9786	557.97	9.097	1.0697	557.97	11.536	0.96	557.97	6.392	1.031
558.17	5.31	1.0134	558.17	5.337	1.0139	558.17	5.024	0.9595	558.17	5.044	0.9808	558.17	9.083	1.0681	558.17	11.499	0.9569	558.17	6.406	1.0332
558.36	5.303	1.012	558.36	5.324	1.0114	558.36	5.016	0.958	558.36	5.03	0.978	558.36	9.076	1.0673	558.36	11.454	0.9531	558.36	6.424	1.0361
558.55	5.303	1.012	558.55	5.322	1.011	558.55	4.981	0.9513	558.55	5.021	0.9763	558.55	9.092	1.0691	558.55	11.406	0.9492	558.55	6.428	1.0368
558.75	5.298	1.0111	558.75	5.299	1.0066	558.75	4.953	0.946	558.75	5.002	0.9726	558.75	9.09	1.0689	558.75	11.344	0.944	558.75	6.427	1.0366
558.94	5.282	1.008	558.94	5.311	1.0089	558.94	4.955	0.9463	558.94	4.999	0.972	558.94	9.113	1.0716	558.94	11.317	0.9417	558.94	6.421	1.0356
559.13	5.267	1.0052	559.13	5.31	1.0087	559.13	4.947	0.9448	559.13	4.994	0.971	559.13	9.098	1.0698	559.13	11.265	0.9374	559.13	6.431	1.0373
559.33	5.277	1.0071	559.33	5.318	1.0103	559.33	4.955	0.9463	559.33	5.013	0.9747	559.33	9.097	1.0697	559.33	11.24	0.9353	559.33	6.42	1.0355
559.52	5.282	1.008	559.52	5.315	1.0097	559.52	4.959	0.9471	559.52	5.021	0.9763	559.52	9.101	1.0702	559.52	11.218	0.9335	559.52	6.408	1.0335
559.72	5.302	1.0118	559.72	5.328	1.0122	559.72	4.965	0.9482	559.72	5.035	0.979	559.72	9.107	1.0709	559.72	11.212	0.933	559.72	6.406	1.0332
559.91	5.275	1.0067	559.91	5.318	1.0103	559.91	4.967	0.9486	559.91	5.025	0.9771	559.91	9.116	1.072	559.91	11.191	0.9313	559.91	6.359	1.0256
560.1	5.247	1.0013	560.1	5.32	1.0106	560.1	4.951	0.9456	560.1	5.014	0.9749	560.1	9.119	1.0723	560.1	11.187	0.9309	560.1	6.344	1.0232
560.3	5.25	1.0019	560.3	5.319	1.0104	560.3	4.972	0.9496	560.3	5.019	0.9759	560.3	9.09	1.0689	560.3	11.185	0.9308	560.3	6.306	1.0171
560.49	5.253	1.0025	560.49	5.333	1.0131	560.49	4.996	0.9542	560.49	5.054	0.9827	560.49	9.072	1.0668	560.49	11.225	0.9341	560.49	6.285	1.0137
560.68	5.281	1.0078	560.68	5.324	1.0114	560.68	5.009	0.9566	560.68	5.075	0.9868	560.68	9.04	1.063	560.68	11.223	0.9339	560.68	6.274	1.0119
560.88	5.288	1.0092	560.88	5.33	1.0125	560.88	5.033	0.9612	560.88	5.089	0.9895	560.88	9.033	1.0622	560.88	11.249	0.9361	560.88	6.256	1.009
561.07	5.277	1.0071	561.07	5.338	1.0141	561.07	5.055	0.9654	561.07	5.109	0.9934	561.07	9.007	1.0591	561.07	11.255	0.9366	561.07	6.253	1.0085
561.26	5.289	1.0094	561.26	5.334	1.0133	561.26	5.072	0.9687	561.26	5.127	0.9969	561.26	8.994	1.0576	561.26	11.278	0.9385	561.26	6.249	1.0079
561.46	5.295	1.0105	561.46	5.339	1.0142	561.46	5.092	0.9725	561.46	5.134	0.9983	561.46	8.95	1.0524	561.46	11.304	0.9407	561.46	6.234	1.0055
561.65	5.318	1.0149	561.65	5.353	1.0169	561.65	5.1	0.974	561.65	5.148	1.001	561.65	8.91	1.0477	561.65	11.32	0.942	561.65	6.272	1.0116
561.84	5.362	1.0233	561.84	5.366	1.0194	561.84	5.118	0.9775	561.84	5.149	1.0012	561.84	8.878	1.044	561.84	11.362	0.9455	561.84	6.261	1.0098
562.04	5.389	1.0284	562.04	5.394	1.0247	562.04	5.15	0.9836	562.04	5.181	1.0074	562.04	8.866	1.0426	562.04	11.401	0.9487	562.04	6.253	1.0085
562.23	5.412	1.0328	562.23	5.42	1.0296	562.23	5.178	0.9889	562.23	5.205	1.0121	562.23	8.854	1.0412	562.23	11.42	0.9503	562.23	6.261	1.0098
562.42	5.428	1.0359	562.42	5.459	1.037	562.42	5.196	0.9924	562.42	5.236	1.0181	562.42	8.833	1.0387	562.42	11.462	0.9538	562.42	6.244	1.0071
562.62	5.442	1.0385	562.62	5.459	1.037	562.62	5.19	0.9912	562.62	5.254	1.0216	562.62	8.795	1.0342	562.62	11.472	0.9546	562.62	6.275	1.0121
562.81	5.465	1.0429	562.81	5.444	1.0342	562.81	5.186	0.9905	562.81	5.259	1.0226	562.81	8.793	1.034	562.81	11.508	0.9576	562.81	6.259	1.0095
563	5.46	1.042	563	5.457	1.0367	563	5.19	0.9912	563	5.267	1.0241	563	8.775	1.0319	563	11.53	0.9595	563	6.24	1.0065
563.2	5.457	1.0414	563.2	5.458	1.0369	563.2	5.202	0.9935	563.2	5.271	1.0249	563.2	8.767	1.0309	563.2	11.565	0.9624	563.2	6.248	1.0077
563.39	5.446	1.0393	563.39	5.452	1.0357	563.39	5.229	0.9987	563.39	5.286	1.0278	563.39	8.762	1.0303	563.39	11.607	0.9659	563.39	6.214	1.0023
563.58	5.441	1.0384	563.58	5.446	1.0346	563.58	5.262	1.005	563.58	5.319	1.0342	563.58	8.75	1.0289	563.58	11.598	0.9651	563.58	6.209	1.0015
563.78	5.417	1.0338	563.78	5.429	1.0313	563.78	5.264	1.0053	563.78	5.341	1.0385	563.78	8.754	1.0294	563.78	11.626	0.9675	563.78	6.223	1.0037
563.97	5.4	1.0305	563.97	5.417	1.0291	563.97	5.265	1.0055	563.97	5.343	1.0389	563.97	8.741	1.0279	563.97	11.666	0.9708	563.97	6.183	0.9973
564.16	5.36	1.0229	564.16	5.379	1.0218	564.16	5.277	1.0078	564.16	5.351	1.0404	564.16	8.732	1.0268	564.16	11.706	0.9741	564.16	6.207	1.0011
564.36	5.35	1.021	564.36	5.369	1.0199	564.36	5.302	1.0126	564.36	5.365	1.0432	564.36	8.736	1.0273	564.36	11.768	0.9793	564.36	6.151	0.9921
564.55	5.328	1.0168	564.55	5.351	1.0165	564.55	5.318	1.0157	564.55	5.386	1.0472	564.55	8.723	1.0258	564.55	11.798	0.9818	564.55	6.149	0.9918
564.74	5.339	1.0189	564.74	5.348	1.016	564.74	5.366	1.0248	564.74	5.428	1.0554	564.74	8.719	1.0253	564.74	11.841	0.9854	564.74	6.148	0.9916
564.94	5.326	1.0164	564.94	5.329	1.0123	564.94	5.388	1.029	564.94	5.453	1.0603	564.94	8.734	1.027	564.94	11.867	0.9875	564.94	6.137	0.9898
565.13	5.328	1.0168	565.13	5.321	1.0108	565.13	5.41	1.0332	565.13	5.457	1.0611	565.13	8.739	1.0276	565.13	11.903	0.9905	565.13	6.145	0.9911
565.32	5.315	1.0143	565.32	5.313	1.0093	565.32	5.423	1.0357	565.32	5.467	1.063	565.32	8.745	1.0283	565.32	11.963	0.9955	565.32	6.148	0.9916
565.52	5.318	1.0149	565.52	5.3	1.0068	565.52	5.437	1.0384	565.52	5.481	1.0657	565.52	8.736	1.0273	565.52	12	0.9986	565.52	6.159	0.9934
565.71	5.325	1.0162	565.71	5.289	1.0047	565.71	5.468	1.0443	565.71	5.5	1.0694	565.71	8.733	1.0269	565.71	12.018	1.0001	565.71	6.188	0.9981
565.9	5.36	1.0229	565.9	5.282	1.0034	565.9	5.488	1.0481	565.9	5.51	1.0714	565.9	8.728	1.0263	565.9	12.051	1.0028	565.9	6.178	0.9965
566.1	5.378	1.0263	566.1	5.302	1.0072	566.1	5.508	1.0519	566.1	5.532	1.0756	566.1	8.721	1.0255	566.1	12.061	1.0037	566.1	6.211	1.0018
566.29	5.377	1.0261	566.29	5.309	1.0085	566.29	5.54	1.0581	566.29	5.553	1.0797	566.29	8.715	1.0248	566.29	12.101	1.007	566.29	6.215	1.0024
566.48	5.363	1.0235	566.48	5.299	1.0066	566.48	5.542	1.0584	566.48	5.569	1.0828	566.48	8.715	1.0248	566.48	12.129	1.0093	566.48	6.239	1.0063
566.68	5.365	1.0239	566.68	5.295	1.0059	566.68	5.548	1.0596	566.68	5.569	1.0828	566.68	8.7	1.023	566.68	12.149	1.011	566.68	6.236	1.0058
566.87	5.368	1.0244	566.87	5.303	1.0074	566.87	5.56	1.0619	566.87	5.608	1.0904	566.87	8.694	1.0223	566.87	12.193	1.0146	566.87	6.255	1.0089
567.06	5.373	1.0254	567.06	5.313	1.0093	567.06	5.576	1.0649	567.06	5.628	1.0943	567.06	8.696	1.0226	567.06	12.23	1.0177	567.06	6.249	1.0079
567.26	5.371	1.025	567.26	5.333	1.0131	567.26	5.59	1.0676	567.26	5.641	1.0968	567.26	8.686	1.0214	567.26	12.25	1.0194	567.26	6.235	1.0056
567.45	5.366	1.024	567.45	5.332	1.0129	567.45	5.584	1.0665	567.45	5.631	1.0949	567.45	8.676	1.0202	567.45	12.275	1.0215	567.45	6.233	1.0053
567.64	5.347	1.0204	567.64	5.35	1.0163	567.64	5.593	1.0682	567.64	5.63	1.0947	567.64	8.679	1.0206	567.64	12.279	1.0218	567.64	6.262	1.01
567.84	5.328	1.0168	567.84	5.321	1.0108	567.84	5.584	1.0665	567.84	5.607	1.0902	567.84	8.676	1.0202	567.84	12.311	1.0245	567.84	6.231	1.005
568.03	5.33	1.0172	568.03	5.316	1.0099	568.03	5.575	1.0647	568.03	5.593	1.0875	568.03	8.682	1.0209	568.03	12.304	1.0239	568.03	6.221	1.0034
568.22	5.322	1.0156	568.22	5.316	1.0099	568.22	5.556	1.0611	568.22	5.57	1.083	568.22	8.67	1.0195	568.22	12.302	1.0237	568.22	6.213	1.0021
568.41	5.309	1.0132	568.41	5.314	1.0095	568.41	5.555	1.0609	568.41	5.559	1.0809	568.41	8.657	1.018	568.41	12.301	1.0236	568.41	6.228	1.0045
568.61	5.314	1.0141	568.61	5.309	1.0085	568.61	5.546	1.0592	568.61	5.539	1.077	568.61	8.649	1.0171	568.61	12.285	1.0223	568.61	6.236	1.0058
568.8	5.314	1.0141	568.8	5.304	1.0076	568.8	5.533	1.0567	568.8	5.542	1.0776	568.8	8.64	1.016	568.8	12.269	1.021	568.8	6.237	1.006
568.99	5.298	1.0111	568.99	5.287	1.0044	568.99	5.527	1.0556	568.99	5.52	1.0733	568.99	8.639	1.0159	568.99	12.27	1.0211	568.99	6.237	1.006
569.19	5.302	1.0118	569.19	5.279	1.0028	569.19	5.539	1.0579	569.19	5.532	1.0756	569.19	8.665	1.0189	569.19	12.275	1.0215	569.19	6.219	1.0031
569.38	5.286	1.0088	569.38	5.25	0.9973	569.38	5.521	1.0544	569.38	5.516	1.0725	569.38	8.676	1.0202	569.38	12.277	1.0216	569.38	6.193	0.9989
569.57	5.279	1.0074	569.57	5.259	0.9991	569.57	5.501	1.0506	569.57	5.519	1.0731	569.57	8.694	1.0223	569.57	12.253	1.0196	569.57	6.196	0.9994
569.77	5.269	1.0055	569.77	5.256	0.9985	569.77	5.488	1.0481	569.77	5.492	1.0679	569.77	8.688	1.0216	569.77	12.242	1.0187	569.77	6.184	0.9974
569.96	5.28	1.0076	569.96	5.274	1.0019	569.96	5.48	1.0466	569.96	5.483	1.0661	569.96	8.695	1.0225	569.96	12.235	1.0181	569.96	6.18	0.9968
570.15	5.283	1.0082	570.15	5.274	1.0019	570.15	5.453	1.0414	570.15	5.455	1.0607	570.15	8.722	1.0256	570.15	12.211	1.0161	570.15	6.185	0.9976
570.34	5.287	1.009	570.34	5.285	1.004	570.34	5.438	1.0386	570.34	5.424	1.0546	570.34	8.758	1.0299	570.34	12.175	1.0131	570.34	6.186	0.9977
570.54	5.3	1.0115	570.54	5.286	1.0042	570.54	5.42	1.0351	570.54	5.394	1.0488	570.54	8.764	1.0306	570.54	12.136	1.0099	570.54	6.206	1.001
570.73	5.302	1.0118	570.73	5.29	1.0049	570.73	5.391	1.0296	570.73	5.354	1.041	570.73	8.791	1.0337	570.73	12.084	1.0056	570.73	6.218	1.0029
570.92	5.3	1.0115	570.92	5.308	1.0084	570.92	5.338	1.0195	570.92	5.319	1.0342	570.92	8.811	1.0361	570.92	12.048	1.0026	570.92	6.256	1.009
571.12	5.308	1.013	571.12	5.329	1.0123	571.12	5.31	1.0141	571.12	5.293	1.0292	571.12	8.84	1.0395	571.12	12	0.9986	571.12	6.257	1.0092
571.31	5.323	1.0158	571.31	5.346	1.0156	571.31	5.304	1.013	571.31	5.271	1.0249	571.31	8.866	1.0426	571.31	11.973	0.9963	571.31	6.268	1.011
571.5	5.34	1.0191	571.5	5.357	1.0177	571.5	5.278	1.008	571.5	5.274	1.0255	571.5	8.893	1.0457	571.5	11.934	0.9931	571.5	6.287	1.014
571.69	5.329	1.017	571.69	5.343	1.015	571.69	5.244	1.0015	571.69	5.251	1.021	571.69	8.927	1.0497	571.69	11.899	0.9902	571.69	6.285	1.0137
571.89	5.342	1.0195	571.89	5.366	1.0194	571.89	5.226	0.9981	571.89	5.254	1.0216	571.89	8.947	1.0521	571.89	11.878	0.9884	571.89	6.302	1.0165
572.08	5.342	1.0195	572.08	5.359	1.018	572.08	5.204	0.9939	572.08	5.246	1.02	572.08	8.957	1.0533	572.08	11.853	0.9864	572.08	6.309	1.0176
572.27	5.339	1.0189	572.27	5.358	1.0179	572.27	5.177	0.9887	572.27	5.224	1.0157	572.27	8.996	1.0579	572.27	11.841	0.9854	572.27	6.302	1.0165
572.47	5.355	1.0219	572.47	5.373	1.0207	572.47	5.163	0.9861	572.47	5.228	1.0165	572.47	9.034	1.0623	572.47	11.83	0.9844	572.47	6.328	1.0206
572.66	5.368	1.0244	572.66	5.377	1.0215	572.66	5.159	0.9853	572.66	5.215	1.014	572.66	9.04	1.063	572.66	11.791	0.9812	572.66	6.33	1.021
572.85	5.371	1.025	572.85	5.384	1.0228	572.85	5.147	0.983	572.85	5.209	1.0128	572.85	9.052	1.0644	572.85	11.768	0.9793	572.85	6.357	1.0253
573.04	5.362	1.0233	573.04	5.376	1.0213	573.04	5.117	0.9773	573.04	5.191	1.0093	573.04	9.041	1.0631	573.04	11.733	0.9764	573.04	6.389	1.0305
573.24	5.358	1.0225	573.24	5.37	1.0201	573.24	5.111	0.9761	573.24	5.16	1.0033	573.24	9.065	1.066	573.24	11.719	0.9752	573.24	6.414	1.0345
573.43	5.374	1.0256	573.43	5.386	1.0232	573.43	5.125	0.9788	573.43	5.154	1.0021	573.43	9.087	1.0686	573.43	11.687	0.9725	573.43	6.466	1.0429
573.62	5.37	1.0248	573.62	5.369	1.0199	573.62	5.116	0.9771	573.62	5.135	0.9984	573.62	9.093	1.0693	573.62	11.659	0.9702	573.62	6.492	1.0471
573.81	5.369	1.0246	573.81	5.384	1.0228	573.81	5.105	0.975	573.81	5.13	0.9975	573.81	9.095	1.0695	573.81	11.628	0.9676	573.81	6.502	1.0487
574.01	5.365	1.0239	574.01	5.383	1.0226	574.01	5.099	0.9738	574.01	5.128	0.9971	574.01	9.096	1.0696	574.01	11.602	0.9655	574.01	6.532	1.0535
574.2	5.366	1.024	574.2	5.378	1.0217	574.2	5.094	0.9729	574.2	5.112	0.994	574.2	9.082	1.068	574.2	11.572	0.963	574.2	6.534	1.0539
574.39	5.351	1.0212	574.39	5.377	1.0215	574.39	5.081	0.9704	574.39	5.108	0.9932	574.39	9.098	1.0698	574.39	11.532	0.9596	574.39	6.526	1.0526
574.59	5.346	1.0202	574.59	5.374	1.0209	574.59	5.072	0.9687	574.59	5.098	0.9913	574.59	9.099	1.07	574.59	11.506	0.9575	574.59	6.528	1.0529
574.78	5.353	1.0216	574.78	5.369	1.0199	574.78	5.063	0.967	574.78	5.084	0.9885	574.78	9.105	1.0707	574.78	11.477	0.9551	574.78	6.535	1.054
574.97	5.348	1.0206	574.97	5.387	1.0234	574.97	5.057	0.9658	574.97	5.084	0.9885	574.97	9.096	1.0696	574.97	11.452	0.953	574.97	6.528	1.0529
575.16	5.339	1.0189	575.16	5.378	1.0217	575.16	5.049	0.9643	575.16	5.075	0.9868	575.16	9.098	1.0698	575.16	11.423	0.9506	575.16	6.514	1.0506
575.36	5.346	1.0202	575.36	5.399	1.0256	575.36	5.053	0.965	575.36	5.068	0.9854	575.36	9.1	1.0701	575.36	11.4	0.9487	575.36	6.513	1.0505
575.55	5.345	1.02	575.55	5.41	1.0277	575.55	5.048	0.9641	575.55	5.034	0.9788	575.55	9.12	1.0724	575.55	11.392	0.948	575.55	6.508	1.0497
575.74	5.346	1.0202	575.74	5.432	1.0319	575.74	5.034	0.9614	575.74	5.016	0.9753	575.74	9.123	1.0728	575.74	11.352	0.9447	575.74	6.508	1.0497
575.93	5.339	1.0189	575.93	5.437	1.0329	575.93	5.007	0.9563	575.93	4.997	0.9716	575.93	9.133	1.074	575.93	11.34	0.9437	575.93	6.491	1.0469
576.13	5.356	1.0221	576.13	5.444	1.0342	576.13	5	0.9549	576.13	4.979	0.9681	576.13	9.143	1.0751	576.13	11.343	0.9439	576.13	6.506	1.0494
576.32	5.371	1.025	576.32	5.455	1.0363	576.32	4.993	0.9536	576.32	4.988	0.9699	576.32	9.146	1.0755	576.32	11.319	0.9419	576.32	6.501	1.0485
576.51	5.372	1.0252	576.51	5.463	1.0378	576.51	4.991	0.9532	576.51	4.981	0.9685	576.51	9.173	1.0787	576.51	11.313	0.9414	576.51	6.506	1.0494
576.7	5.38	1.0267	576.7	5.448	1.035	576.7	4.969	0.949	576.7	4.968	0.966	576.7	9.183	1.0798	576.7	11.292	0.9397	576.7	6.507	1.0495
576.9	5.391	1.0288	576.9	5.451	1.0355	576.9	4.97	0.9492	576.9	4.963	0.965	576.9	9.192	1.0809	576.9	11.283	0.9389	576.9	6.478	1.0448
577.09	5.399	1.0303	577.09	5.441	1.0336	577.09	4.969	0.949	577.09	4.971	0.9666	577.09	9.206	1.0825	577.09	11.263	0.9373	577.09	6.439	1.0385
577.28	5.395	1.0296	577.28	5.417	1.0291	577.28	4.974	0.95	577.28	4.978	0.9679	577.28	9.217	1.0838	577.28	11.242	0.9355	577.28	6.437	1.0382
577.47	5.396	1.0298	577.47	5.405	1.0268	577.47	4.989	0.9528	577.47	4.997	0.9716	577.47	9.233	1.0857	577.47	11.252	0.9363	577.47	6.432	1.0374
577.67	5.408	1.0321	577.67	5.399	1.0256	577.67	5.012	0.9572	577.67	5.014	0.9749	577.67	9.238	1.0863	577.67	11.219	0.9336	577.67	6.424	1.0361
577.86	5.407	1.0319	577.86	5.38	1.022	577.86	5.02	0.9587	577.86	5.02	0.9761	577.86	9.235	1.086	577.86	11.198	0.9318	577.86	6.427	1.0366
578.05	5.392	1.029	578.05	5.357	1.0177	578.05	5.01	0.9568	578.05	5.006	0.9734	578.05	9.236	1.0861	578.05	11.181	0.9304	578.05	6.424	1.0361
578.24	5.39	1.0286	578.24	5.348	1.016	578.24	5.014	0.9576	578.24	5.016	0.9753	578.24	9.233	1.0857	578.24	11.177	0.9301	578.24	6.418	1.0352
578.44	5.39	1.0286	578.44	5.344	1.0152	578.44	5.032	0.961	578.44	5.023	0.9767	578.44	9.226	1.0849	578.44	11.162	0.9289	578.44	6.408	1.0335
578.63	5.369	1.0246	578.63	5.331	1.0127	578.63	5.004	0.9557	578.63	5.017	0.9755	578.63	9.212	1.0833	578.63	11.151	0.9279	578.63	6.428	1.0368
578.82	5.341	1.0193	578.82	5.318	1.0103	578.82	4.983	0.9517	578.82	4.999	0.972	578.82	9.213	1.0834	578.82	11.14	0.927	578.82	6.436	1.0381
579.01	5.342	1.0195	579.01	5.319	1.0104	579.01	4.979	0.9509	579.01	4.999	0.972	579.01	9.202	1.0821	579.01	11.142	0.9272	579.01	6.429	1.0369
579.21	5.326	1.0164	579.21	5.297	1.0063	579.21	4.974	0.95	579.21	4.98	0.9683	579.21	9.198	1.0816	579.21	11.13	0.9262	579.21	6.4	1.0323
579.4	5.319	1.0151	579.4	5.283	1.0036	579.4	4.955	0.9463	579.4	4.979	0.9681	579.4	9.187	1.0803	579.4	11.145	0.9274	579.4	6.402	1.0326
579.59	5.308	1.013	579.59	5.287	1.0044	579.59	4.97	0.9492	579.59	5.004	0.973	579.59	9.184	1.08	579.59	11.146	0.9275	579.59	6.386	1.03
579.78	5.312	1.0137	579.78	5.304	1.0076	579.78	5.004	0.9557	579.78	5.015	0.9751	579.78	9.176	1.079	579.78	11.175	0.9299	579.78	6.378	1.0287
579.97	5.299	1.0113	579.97	5.3	1.0068	579.97	5.023	0.9593	579.97	5.018	0.9757	579.97	9.163	1.0775	579.97	11.168	0.9294	579.97	6.329	1.0208
580.17	5.298	1.0111	580.17	5.291	1.0051	580.17	5.039	0.9624	580.17	5.024	0.9769	580.17	9.146	1.0755	580.17	11.2	0.932	580.17	6.312	1.0181
580.36	5.315	1.0143	580.36	5.293	1.0055	580.36	5.076	0.9694	580.36	5.043	0.9806	580.36	9.123	1.0728	580.36	11.23	0.9345	580.36	6.293	1.015
580.55	5.317	1.0147	580.55	5.296	1.0061	580.55	5.117	0.9773	580.55	5.078	0.9874	580.55	9.096	1.0696	580.55	11.253	0.9364	580.55	6.281	1.0131
580.74	5.303	1.012	580.74	5.281	1.0032	580.74	5.136	0.9809	580.74	5.111	0.9938	580.74	9.07	1.0666	580.74	11.285	0.9391	580.74	6.27	1.0113
580.94	5.3	1.0115	580.94	5.286	1.0042	580.94	5.156	0.9847	580.94	5.134	0.9983	580.94	9.032	1.0621	580.94	11.321	0.9421	580.94	6.27	1.0113
581.13	5.294	1.0103	581.13	5.297	1.0063	581.13	5.199	0.9929	581.13	5.171	1.0054	581.13	8.994	1.0576	581.13	11.34	0.9437	581.13	6.251	1.0082
581.32	5.279	1.0074	581.32	5.281	1.0032	581.32	5.204	0.9939	581.32	5.166	1.0045	581.32	8.946	1.052	581.32	11.366	0.9458	581.32	6.222	1.0035
581.51	5.271	1.0059	581.51	5.262	0.9996	581.51	5.211	0.9952	581.51	5.175	1.0062	581.51	8.915	1.0483	581.51	11.386	0.9475	581.51	6.18	0.9968
581.71	5.254	1.0027	581.71	5.235	0.9945	581.71	5.213	0.9956	581.71	5.198	1.0107	581.71	8.88	1.0442	581.71	11.423	0.9506	581.71	6.196	0.9994
581.9	5.232	0.9985	581.9	5.222	0.992	581.9	5.236	1	581.9	5.217	1.0144	581.9	8.856	1.0414	581.9	11.448	0.9527	581.9	6.191	0.9985
582.09	5.217	0.9956	582.09	5.205	0.9888	582.09	5.234	0.9996	582.09	5.241	1.0191	582.09	8.828	1.0381	582.09	11.47	0.9545	582.09	6.173	0.9956
582.28	5.221	0.9964	582.28	5.204	0.9886	582.28	5.261	1.0048	582.28	5.253	1.0214	582.28	8.805	1.0354	582.28	11.521	0.9587	582.28	6.149	0.9918
582.47	5.248	1.0015	582.47	5.211	0.9899	582.47	5.298	1.0118	582.47	5.29	1.0286	582.47	8.794	1.0341	582.47	11.556	0.9616	582.47	6.128	0.9884
582.67	5.25	1.0019	582.67	5.199	0.9877	582.67	5.321	1.0162	582.67	5.313	1.0331	582.67	8.766	1.0308	582.67	11.583	0.9639	582.67	6.092	0.9826
582.86	5.239	0.9998	582.86	5.182	0.9844	582.86	5.332	1.0183	582.86	5.323	1.035	582.86	8.755	1.0295	582.86	11.616	0.9666	582.86	6.075	0.9798
583.05	5.254	1.0027	583.05	5.206	0.989	583.05	5.357	1.0231	583.05	5.361	1.0424	583.05	8.763	1.0305	583.05	11.649	0.9694	583.05	6.061	0.9776
583.24	5.254	1.0027	583.24	5.205	0.9888	583.24	5.376	1.0267	583.24	5.371	1.0443	583.24	8.753	1.0293	583.24	11.678	0.9718	583.24	6.061	0.9776
583.43	5.279	1.0074	583.43	5.205	0.9888	583.43	5.421	1.0353	583.43	5.387	1.0474	583.43	8.732	1.0268	583.43	11.688	0.9726	583.43	6.036	0.9735
583.63	5.286	1.0088	583.63	5.23	0.9935	583.63	5.421	1.0353	583.63	5.399	1.0498	583.63	8.746	1.0285	583.63	11.724	0.9756	583.63	6.013	0.9698
583.82	5.301	1.0116	583.82	5.26	0.9992	583.82	5.459	1.0426	583.82	5.425	1.0548	583.82	8.753	1.0293	583.82	11.768	0.9793	583.82	5.993	0.9666
584.01	5.32	1.0153	584.01	5.261	0.9994	584.01	5.457	1.0422	584.01	5.432	1.0562	584.01	8.735	1.0272	584.01	11.782	0.9804	584.01	5.964	0.9619
584.2	5.295	1.0105	584.2	5.265	1.0002	584.2	5.444	1.0397	584.2	5.411	1.0521	584.2	8.716	1.0249	584.2	11.801	0.982	584.2	5.953	0.9602
584.39	5.294	1.0103	584.39	5.287	1.0044	584.39	5.441	1.0392	584.39	5.414	1.0527	584.39	8.728	1.0263	584.39	11.813	0.983	584.39	5.932	0.9568
584.59	5.298	1.0111	584.59	5.312	1.0091	584.59	5.439	1.0388	584.59	5.421	1.0541	584.59	8.716	1.0249	584.59	11.824	0.9839	584.59	5.945	0.9589
584.78	5.283	1.0082	584.78	5.291	1.0051	584.78	5.443	1.0395	584.78	5.403	1.0506	584.78	8.69	1.0219	584.78	11.854	0.9864	584.78	5.925	0.9556
584.97	5.267	1.0052	584.97	5.303	1.0074	584.97	5.43	1.0371	584.97	5.413	1.0525	584.97	8.693	1.0222	584.97	11.879	0.9885	584.97	5.921	0.955
585.16	5.283	1.0082	585.16	5.348	1.016	585.16	5.407	1.0327	585.16	5.429	1.0556	585.16	8.706	1.0238	585.16	11.932	0.9929	585.16	5.921	0.955
585.35	5.312	1.0137	585.35	5.348	1.016	585.35	5.401	1.0315	585.35	5.44	1.0577	585.35	8.672	1.0198	585.35	11.93	0.9928	585.35	5.93	0.9565
585.55	5.296	1.0107	585.55	5.337	1.0139	585.55	5.398	1.0309	585.55	5.415	1.0529	585.55	8.658	1.0181	585.55	11.948	0.9943	585.55	5.925	0.9556
585.74	5.272	1.0061	585.74	5.332	1.0129	585.74	5.387	1.0288	585.74	5.402	1.0504	585.74	8.664	1.0188	585.74	11.975	0.9965	585.74	5.936	0.9574
585.93	5.28	1.0076	585.93	5.328	1.0122	585.93	5.384	1.0283	585.93	5.417	1.0533	585.93	8.672	1.0198	585.93	12.01	0.9994	585.93	5.971	0.9631
586.12	5.269	1.0055	586.12	5.318	1.0103	586.12	5.374	1.0264	586.12	5.426	1.055	586.12	8.652	1.0174	586.12	12.051	1.0028	586.12	5.999	0.9676
586.31	5.266	1.005	586.31	5.296	1.0061	586.31	5.363	1.0243	586.31	5.406	1.0511	586.31	8.654	1.0176	586.31	12.096	1.0066	586.31	5.989	0.966
586.51	5.273	1.0063	586.51	5.321	1.0108	586.51	5.368	1.0252	586.51	5.425	1.0548	586.51	8.64	1.016	586.51	12.11	1.0077	586.51	6.017	0.9705
586.7	5.297	1.0109	586.7	5.324	1.0114	586.7	5.393	1.03	586.7	5.454	1.0605	586.7	8.642	1.0162	586.7	12.169	1.0126	586.7	5.998	0.9674
586.89	5.271	1.0059	586.89	5.312	1.0091	586.89	5.393	1.03	586.89	5.446	1.0589	586.89	8.627	1.0145	586.89	12.181	1.0136	586.89	6.029	0.9724
587.08	5.243	1.0006	587.08	5.297	1.0063	587.08	5.403	1.0319	587.08	5.442	1.0581	587.08	8.636	1.0155	587.08	12.211	1.0161	587.08	6.019	0.9708
587.27	5.238	0.9996	587.27	5.311	1.0089	587.27	5.393	1.03	587.27	5.437	1.0572	587.27	8.633	1.0152	587.27	12.224	1.0172	587.27	6.052	0.9761
587.47	5.227	0.9975	587.47	5.313	1.0093	587.47	5.382	1.0279	587.47	5.434	1.0566	587.47	8.645	1.0166	587.47	12.226	1.0174	587.47	6.092	0.9826
587.66	5.206	0.9935	587.66	5.309	1.0085	587.66	5.361	1.0239	587.66	5.401	1.0502	587.66	8.615	1.0131	587.66	12.203	1.0155	587.66	6.081	0.9808
587.85	5.243	1.0006	587.85	5.338	1.0141	587.85	5.395	1.0304	587.85	5.406	1.0511	587.85	8.6	1.0113	587.85	12.184	1.0139	587.85	6.103	0.9844
588.04	5.273	1.0063	588.04	5.362	1.0186	588.04	5.396	1.0306	588.04	5.414	1.0527	588.04	8.585	1.0095	588.04	12.182	1.0137	588.04	6.128	0.9884
588.23	5.301	1.0116	588.23	5.355	1.0173	588.23	5.382	1.0279	588.23	5.414	1.0527	588.23	8.592	1.0103	588.23	12.194	1.0147	588.23	6.144	0.991
588.42	5.31	1.0134	588.42	5.351	1.0165	588.42	5.369	1.0254	588.42	5.384	1.0469	588.42	8.578	1.0087	588.42	12.175	1.0131	588.42	6.216	1.0026
588.62	5.347	1.0204	588.62	5.37	1.0201	588.62	5.353	1.0223	588.62	5.382	1.0465	588.62	8.587	1.0098	588.62	12.155	1.0115	588.62	6.208	1.0013
588.81	5.372	1.0252	588.81	5.415	1.0287	588.81	5.347	1.0212	588.81	5.388	1.0476	588.81	8.586	1.0096	588.81	12.157	1.0117	588.81	6.242	1.0068
589	5.417	1.0338	589	5.403	1.0264	589	5.327	1.0174	589	5.392	1.0484	589	8.609	1.0123	589	12.189	1.0143	589	6.25	1.0081
589.19	5.457	1.0414	589.19	5.431	1.0317	589.19	5.323	1.0166	589.19	5.402	1.0504	589.19	8.601	1.0114	589.19	12.188	1.0142	589.19	6.233	1.0053
589.38	5.492	1.0481	589.38	5.477	1.0405	589.38	5.33	1.018	589.38	5.415	1.0529	589.38	8.621	1.0138	589.38	12.179	1.0135	589.38	6.221	1.0034
589.57	5.48	1.0458	589.57	5.464	1.038	589.57	5.283	1.009	589.57	5.398	1.0496	589.57	8.658	1.0181	589.57	12.184	1.0139	589.57	6.238	1.0061
589.77	5.477	1.0452	589.77	5.471	1.0393	589.77	5.289	1.0101	589.77	5.385	1.0471	589.77	8.686	1.0214	589.77	12.174	1.0131	589.77	6.223	1.0037
589.96	5.467	1.0433	589.96	5.479	1.0408	589.96	5.268	1.0061	589.96	5.359	1.042	589.96	8.725	1.026	589.96	12.169	1.0126	589.96	6.214	1.0023
590.15	5.478	1.0454	590.15	5.519	1.0484	590.15	5.247	1.0021	590.15	5.358	1.0418	590.15	8.765	1.0307	590.15	12.152	1.0112	590.15	6.209	1.0015
590.34	5.495	1.0487	590.34	5.515	1.0477	590.34	5.26	1.0046	590.34	5.338	1.0379	590.34	8.815	1.0366	590.34	12.153	1.0113	590.34	6.214	1.0023
590.53	5.497	1.049	590.53	5.508	1.0464	590.53	5.257	1.004	590.53	5.305	1.0315	590.53	8.865	1.0425	590.53	12.124	1.0089	590.53	6.212	1.0019
590.72	5.485	1.0468	590.72	5.53	1.0505	590.72	5.256	1.0038	590.72	5.302	1.0309	590.72	8.909	1.0476	590.72	12.068	1.0042	590.72	6.219	1.0031
590.92	5.47	1.0439	590.92	5.532	1.0509	590.92	5.249	1.0025	590.92	5.278	1.0262	590.92	8.953	1.0528	590.92	12.049	1.0027	590.92	6.235	1.0056
591.11	5.459	1.0418	591.11	5.504	1.0456	591.11	5.234	0.9996	591.11	5.25	1.0208	591.11	8.994	1.0576	591.11	12.035	1.0015	591.11	6.252	1.0084
591.3	5.48	1.0458	591.3	5.525	1.0496	591.3	5.22	0.9969	591.3	5.236	1.0181	591.3	9.03	1.0619	591.3	12.012	0.9996	591.3	6.259	1.0095
591.49	5.469	1.0437	591.49	5.517	1.0481	591.49	5.196	0.9924	591.49	5.216	1.0142	591.49	9.058	1.0651	591.49	11.96	0.9953	591.49	6.269	1.0111
591.68	5.468	1.0435	591.68	5.516	1.0479	591.68	5.2	0.9931	591.68	5.22	1.015	591.68	9.1	1.0701	591.68	11.906	0.9908	591.68	6.303	1.0166
591.87	5.458	1.0416	591.87	5.484	1.0418	591.87	5.204	0.9939	591.87	5.231	1.0171	591.87	9.129	1.0735	591.87	11.858	0.9868	591.87	6.291	1.0147
592.07	5.42	1.0344	592.07	5.474	1.0399	592.07	5.172	0.9878	592.07	5.223	1.0156	592.07	9.133	1.074	592.07	11.828	0.9843	592.07	6.298	1.0158
592.26	5.405	1.0315	592.26	5.467	1.0386	592.26	5.147	0.983	592.26	5.216	1.0142	592.26	9.158	1.0769	592.26	11.8	0.9819	592.26	6.335	1.0218
592.45	5.393	1.0292	592.45	5.441	1.0336	592.45	5.129	0.9796	592.45	5.189	1.0089	592.45	9.178	1.0793	592.45	11.764	0.9789	592.45	6.358	1.0255
592.64	5.394	1.0294	592.64	5.414	1.0285	592.64	5.107	0.9754	592.64	5.171	1.0054	592.64	9.203	1.0822	592.64	11.737	0.9767	592.64	6.381	1.0292
592.83	5.381	1.0269	592.83	5.401	1.026	592.83	5.098	0.9736	592.83	5.162	1.0037	592.83	9.237	1.0862	592.83	11.7	0.9736	592.83	6.386	1.03
593.02	5.363	1.0235	593.02	5.377	1.0215	593.02	5.106	0.9752	593.02	5.156	1.0025	593.02	9.258	1.0887	593.02	11.663	0.9705	593.02	6.393	1.0311
593.21	5.367	1.0242	593.21	5.355	1.0173	593.21	5.116	0.9771	593.21	5.154	1.0021	593.21	9.291	1.0925	593.21	11.665	0.9707	593.21	6.409	1.0337
593.41	5.35	1.021	593.41	5.349	1.0161	593.41	5.107	0.9754	593.41	5.139	0.9992	593.41	9.289	1.0923	593.41	11.645	0.969	593.41	6.409	1.0337
593.6	5.34	1.0191	593.6	5.366	1.0194	593.6	5.096	0.9733	593.6	5.109	0.9934	593.6	9.305	1.0942	593.6	11.626	0.9675	593.6	6.426	1.0365
593.79	5.334	1.0179	593.79	5.368	1.0198	593.79	5.092	0.9725	593.79	5.109	0.9934	593.79	9.323	1.0963	593.79	11.598	0.9651	593.79	6.435	1.0379
593.98	5.34	1.0191	593.98	5.369	1.0199	593.98	5.107	0.9754	593.98	5.13	0.9975	593.98	9.303	1.094	593.98	11.563	0.9622	593.98	6.432	1.0374
594.17	5.336	1.0183	594.17	5.384	1.0228	594.17	5.104	0.9748	594.17	5.139	0.9992	594.17	9.29	1.0924	594.17	11.547	0.9609	594.17	6.441	1.0389
594.36	5.342	1.0195	594.36	5.398	1.0255	594.36	5.115	0.9769	594.36	5.154	1.0021	594.36	9.278	1.091	594.36	11.532	0.9596	594.36	6.459	1.0418
594.55	5.348	1.0206	594.55	5.4	1.0258	594.55	5.116	0.9771	594.55	5.17	1.0052	594.55	9.259	1.0888	594.55	11.513	0.9581	594.55	6.471	1.0437
594.74	5.352	1.0214	594.74	5.401	1.026	594.74	5.101	0.9742	594.74	5.162	1.0037	594.74	9.244	1.087	594.74	11.501	0.9571	594.74	6.476	1.0445
594.94	5.346	1.0202	594.94	5.409	1.0275	594.94	5.1	0.974	594.94	5.157	1.0027	594.94	9.24	1.0865	594.94	11.505	0.9574	594.94	6.503	1.0489
595.13	5.351	1.0212	595.13	5.408	1.0274	595.13	5.115	0.9769	595.13	5.165	1.0043	595.13	9.217	1.0838	595.13	11.486	0.9558	595.13	6.506	1.0494
595.32	5.344	1.0198	595.32	5.395	1.0249	595.32	5.123	0.9784	595.32	5.168	1.0049	595.32	9.204	1.0823	595.32	11.492	0.9563	595.32	6.512	1.0503
595.51	5.365	1.0239	595.51	5.409	1.0275	595.51	5.159	0.9853	595.51	5.17	1.0052	595.51	9.19	1.0807	595.51	11.496	0.9566	595.51	6.51	1.05
595.7	5.37	1.0248	595.7	5.406	1.027	595.7	5.16	0.9855	595.7	5.163	1.0039	595.7	9.208	1.0828	595.7	11.499	0.9569	595.7	6.508	1.0497
595.89	5.36	1.0229	595.89	5.398	1.0255	595.89	5.187	0.9906	595.89	5.172	1.0056	595.89	9.209	1.0829	595.89	11.488	0.956	595.89	6.511	1.0502
596.08	5.35	1.021	596.08	5.379	1.0218	596.08	5.204	0.9939	596.08	5.191	1.0093	596.08	9.215	1.0836	596.08	11.475	0.9549	596.08	6.487	1.0463
596.28	5.364	1.0237	596.28	5.379	1.0218	596.28	5.215	0.996	596.28	5.195	1.0101	596.28	9.224	1.0847	596.28	11.488	0.956	596.28	6.477	1.0447
596.47	5.361	1.0231	596.47	5.386	1.0232	596.47	5.25	1.0027	596.47	5.223	1.0156	596.47	9.236	1.0861	596.47	11.494	0.9565	596.47	6.472	1.0439
596.66	5.363	1.0235	596.66	5.386	1.0232	596.66	5.268	1.0061	596.66	5.245	1.0198	596.66	9.244	1.087	596.66	11.496	0.9566	596.66	6.467	1.0431
596.85	5.366	1.024	596.85	5.404	1.0266	596.85	5.283	1.009	596.85	5.248	1.0204	596.85	9.261	1.089	596.85	11.487	0.9559	596.85	6.457	1.0415
597.04	5.364	1.0237	597.04	5.383	1.0226	597.04	5.293	1.0109	597.04	5.254	1.0216	597.04	9.26	1.0889	597.04	11.456	0.9533	597.04	6.458	1.0416
597.23	5.346	1.0202	597.23	5.378	1.0217	597.23	5.297	1.0117	597.23	5.271	1.0249	597.23	9.265	1.0895	597.23	11.455	0.9532	597.23	6.471	1.0437
597.42	5.342	1.0195	597.42	5.375	1.0211	597.42	5.307	1.0136	597.42	5.302	1.0309	597.42	9.279	1.0911	597.42	11.455	0.9532	597.42	6.473	1.044
597.61	5.34	1.0191	597.61	5.354	1.0171	597.61	5.301	1.0124	597.61	5.316	1.0336	597.61	9.287	1.0921	597.61	11.454	0.9531	597.61	6.43	1.0371
597.8	5.352	1.0214	597.8	5.355	1.0173	597.8	5.308	1.0138	597.8	5.331	1.0366	597.8	9.296	1.0931	597.8	11.446	0.9525	597.8	6.416	1.0348
598	5.331	1.0174	598	5.359	1.018	598	5.313	1.0147	598	5.342	1.0387	598	9.302	1.0938	598	11.425	0.9507	598	6.404	1.0329
598.19	5.324	1.016	598.19	5.335	1.0135	598.19	5.31	1.0141	598.19	5.331	1.0366	598.19	9.311	1.0949	598.19	11.415	0.9499	598.19	6.392	1.031
598.38	5.315	1.0143	598.38	5.322	1.011	598.38	5.305	1.0132	598.38	5.325	1.0354	598.38	9.311	1.0949	598.38	11.39	0.9478	598.38	6.368	1.0271
598.57	5.3	1.0115	598.57	5.298	1.0065	598.57	5.289	1.0101	598.57	5.335	1.0373	598.57	9.326	1.0967	598.57	11.412	0.9497	598.57	6.352	1.0245
598.76	5.31	1.0134	598.76	5.301	1.007	598.76	5.283	1.009	598.76	5.346	1.0395	598.76	9.326	1.0967	598.76	11.419	0.9502	598.76	6.347	1.0237
598.95	5.301	1.0116	598.95	5.27	1.0011	598.95	5.273	1.0071	598.95	5.341	1.0385	598.95	9.347	1.0991	598.95	11.414	0.9498	598.95	6.313	1.0182
599.14	5.281	1.0078	599.14	5.254	0.9981	599.14	5.279	1.0082	599.14	5.308	1.0321	599.14	9.343	1.0987	599.14	11.406	0.9492	599.14	6.276	1.0123
599.33	5.28	1.0076	599.33	5.278	1.0027	599.33	5.297	1.0117	599.33	5.294	1.0294	599.33	9.338	1.0981	599.33	11.411	0.9496	599.33	6.294	1.0152
599.52	5.249	1.0017	599.52	5.291	1.0051	599.52	5.288	1.0099	599.52	5.28	1.0266	599.52	9.323	1.0963	599.52	11.425	0.9507	599.52	6.308	1.0174
599.72	5.258	1.0034	599.72	5.291	1.0051	599.72	5.303	1.0128	599.72	5.28	1.0266	599.72	9.318	1.0957	599.72	11.454	0.9531	599.72	6.315	1.0185
599.91	5.256	1.0031	599.91	5.313	1.0093	599.91	5.301	1.0124	599.91	5.289	1.0284	599.91	9.295	1.093	599.91	11.482	0.9555	599.91	6.334	1.0216
600.1	5.257	1.0032	600.1	5.328	1.0122	600.1	5.309	1.0139	600.1	5.298	1.0301	600.1	9.281	1.0914	600.1	11.516	0.9583	600.1	6.312	1.0181
600.29	5.257	1.0032	600.29	5.323	1.0112	600.29	5.314	1.0149	600.29	5.287	1.028	600.29	9.253	1.0881	600.29	11.529	0.9594	600.29	6.316	1.0187
600.48	5.236	0.9992	600.48	5.321	1.0108	600.48	5.296	1.0115	600.48	5.286	1.0278	600.48	9.243	1.0869	600.48	11.566	0.9625	600.48	6.288	1.0142
600.67	5.23	0.9981	600.67	5.326	1.0118	600.67	5.286	1.0095	600.67	5.288	1.0282	600.67	9.221	1.0843	600.67	11.578	0.9635	600.67	6.294	1.0152
600.86	5.23	0.9981	600.86	5.327	1.012	600.86	5.279	1.0082	600.86	5.302	1.0309	600.86	9.192	1.0809	600.86	11.63	0.9678	600.86	6.32	1.0194
601.05	5.222	0.9966	601.05	5.299	1.0066	601.05	5.258	1.0042	601.05	5.309	1.0323	601.05	9.166	1.0778	601.05	11.657	0.97	601.05	6.336	1.0219
601.24	5.232	0.9985	601.24	5.295	1.0059	601.24	5.266	1.0057	601.24	5.311	1.0327	601.24	9.148	1.0757	601.24	11.689	0.9727	601.24	6.326	1.0203
601.43	5.214	0.995	601.43	5.29	1.0049	601.43	5.271	1.0067	601.43	5.317	1.0338	601.43	9.115	1.0718	601.43	11.708	0.9743	601.43	6.349	1.024
601.62	5.223	0.9968	601.62	5.28	1.003	601.62	5.293	1.0109	601.62	5.339	1.0381	601.62	9.076	1.0673	601.62	11.709	0.9744	601.62	6.319	1.0192
601.82	5.215	0.9952	601.82	5.264	1	601.82	5.292	1.0107	601.82	5.321	1.0346	601.82	9.053	1.0646	601.82	11.735	0.9765	601.82	6.324	1.02
602.01	5.243	1.0006	602.01	5.259	0.9991	602.01	5.307	1.0136	602.01	5.343	1.0389	602.01	9.017	1.0603	602.01	11.768	0.9793	602.01	6.307	1.0173
602.2	5.246	1.0011	602.2	5.259	0.9991	602.2	5.33	1.018	602.2	5.327	1.0358	602.2	8.968	1.0546	602.2	11.789	0.981	602.2	6.308	1.0174
602.39	5.249	1.0017	602.39	5.26	0.9992	602.39	5.331	1.0181	602.39	5.327	1.0358	602.39	8.935	1.0507	602.39	11.816	0.9833	602.39	6.296	1.0155
602.58	5.245	1.001	602.58	5.251	0.9975	602.58	5.328	1.0176	602.58	5.33	1.0364	602.58	8.917	1.0486	602.58	11.857	0.9867	602.58	6.273	1.0118
602.77	5.247	1.0013	602.77	5.246	0.9966	602.77	5.346	1.021	602.77	5.326	1.0356	602.77	8.888	1.0452	602.77	11.885	0.989	602.77	6.257	1.0092
602.96	5.249	1.0017	602.96	5.232	0.9939	602.96	5.345	1.0208	602.96	5.35	1.0402	602.96	8.868	1.0428	602.96	11.928	0.9926	602.96	6.247	1.0076
603.15	5.274	1.0065	603.15	5.242	0.9958	603.15	5.353	1.0223	603.15	5.36	1.0422	603.15	8.842	1.0397	603.15	11.974	0.9964	603.15	6.221	1.0034
603.34	5.259	1.0036	603.34	5.229	0.9934	603.34	5.335	1.0189	603.34	5.342	1.0387	603.34	8.82	1.0372	603.34	12.039	1.0018	603.34	6.219	1.0031
603.53	5.261	1.004	603.53	5.239	0.9953	603.53	5.356	1.0229	603.53	5.363	1.0428	603.53	8.802	1.035	603.53	12.076	1.0049	603.53	6.213	1.0021
603.72	5.245	1.001	603.72	5.238	0.9951	603.72	5.356	1.0229	603.72	5.361	1.0424	603.72	8.786	1.0332	603.72	12.118	1.0084	603.72	6.191	0.9985
603.91	5.252	1.0023	603.91	5.239	0.9953	603.91	5.371	1.0258	603.91	5.395	1.049	603.91	8.787	1.0333	603.91	12.146	1.0107	603.91	6.174	0.9958
604.11	5.249	1.0017	604.11	5.251	0.9975	604.11	5.396	1.0306	604.11	5.396	1.0492	604.11	8.763	1.0305	604.11	12.175	1.0131	604.11	6.132	0.989
604.3	5.255	1.0029	604.3	5.252	0.9977	604.3	5.415	1.0342	604.3	5.407	1.0513	604.3	8.755	1.0295	604.3	12.198	1.0151	604.3	6.107	0.985
604.49	5.284	1.0084	604.49	5.29	1.0049	604.49	5.439	1.0388	604.49	5.444	1.0585	604.49	8.769	1.0312	604.49	12.224	1.0172	604.49	6.074	0.9797
604.68	5.289	1.0094	604.68	5.3	1.0068	604.68	5.463	1.0434	604.68	5.442	1.0581	604.68	8.78	1.0325	604.68	12.258	1.0201	604.68	6.055	0.9766
604.87	5.283	1.0082	604.87	5.316	1.0099	604.87	5.481	1.0468	604.87	5.476	1.0647	604.87	8.794	1.0341	604.87	12.283	1.0221	604.87	6.033	0.9731
605.06	5.293	1.0101	605.06	5.333	1.0131	605.06	5.504	1.0512	605.06	5.482	1.0659	605.06	8.828	1.0381	605.06	12.283	1.0221	605.06	6.003	0.9682
605.25	5.314	1.0141	605.25	5.351	1.0165	605.25	5.504	1.0512	605.25	5.514	1.0721	605.25	8.842	1.0397	605.25	12.295	1.0231	605.25	5.977	0.964
605.44	5.332	1.0176	605.44	5.379	1.0218	605.44	5.529	1.056	605.44	5.547	1.0786	605.44	8.86	1.0419	605.44	12.301	1.0236	605.44	5.996	0.9671
605.63	5.356	1.0221	605.63	5.401	1.026	605.63	5.558	1.0615	605.63	5.565	1.0821	605.63	8.893	1.0457	605.63	12.336	1.0265	605.63	5.997	0.9673
605.82	5.376	1.026	605.82	5.429	1.0313	605.82	5.582	1.0661	605.82	5.598	1.0885	605.82	8.912	1.048	605.82	12.358	1.0284	605.82	6.014	0.97
606.01	5.394	1.0294	606.01	5.449	1.0351	606.01	5.595	1.0686	606.01	5.61	1.0908	606.01	8.935	1.0507	606.01	12.36	1.0285	606.01	6.006	0.9687
606.2	5.386	1.0279	606.2	5.445	1.0344	606.2	5.604	1.0703	606.2	5.63	1.0947	606.2	8.94	1.0513	606.2	12.38	1.0302	606.2	6.001	0.9679
606.39	5.396	1.0298	606.39	5.464	1.038	606.39	5.626	1.0745	606.39	5.645	1.0976	606.39	8.947	1.0521	606.39	12.367	1.0291	606.39	6.009	0.9692
606.58	5.399	1.0303	606.58	5.462	1.0376	606.58	5.624	1.0741	606.58	5.621	1.0929	606.58	8.95	1.0524	606.58	12.377	1.03	606.58	6.004	0.9684
606.77	5.421	1.0345	606.77	5.493	1.0435	606.77	5.631	1.0754	606.77	5.648	1.0982	606.77	8.955	1.053	606.77	12.394	1.0314	606.77	6.005	0.9685
606.96	5.405	1.0315	606.96	5.489	1.0427	606.96	5.625	1.0743	606.96	5.632	1.0951	606.96	8.958	1.0534	606.96	12.402	1.032	606.96	6.016	0.9703
607.15	5.415	1.0334	607.15	5.509	1.0465	607.15	5.624	1.0741	607.15	5.642	1.097	607.15	8.976	1.0555	607.15	12.418	1.0334	607.15	5.988	0.9658
607.35	5.426	1.0355	607.35	5.508	1.0464	607.35	5.601	1.0697	607.35	5.617	1.0922	607.35	8.979	1.0559	607.35	12.425	1.034	607.35	5.983	0.965
607.54	5.456	1.0412	607.54	5.506	1.046	607.54	5.602	1.0699	607.54	5.617	1.0922	607.54	8.982	1.0562	607.54	12.424	1.0339	607.54	5.992	0.9665
607.73	5.46	1.042	607.73	5.534	1.0513	607.73	5.596	1.0688	607.73	5.589	1.0867	607.73	8.957	1.0533	607.73	12.439	1.0351	607.73	6.008	0.969
607.92	5.464	1.0427	607.92	5.535	1.0515	607.92	5.58	1.0657	607.92	5.534	1.076	607.92	8.949	1.0523	607.92	12.45	1.036	607.92	6.025	0.9718
608.11	5.476	1.045	608.11	5.537	1.0519	608.11	5.546	1.0592	608.11	5.507	1.0708	608.11	8.921	1.049	608.11	12.473	1.0379	608.11	6.025	0.9718
608.3	5.501	1.0498	608.3	5.551	1.0545	608.3	5.537	1.0575	608.3	5.5	1.0694	608.3	8.897	1.0462	608.3	12.46	1.0369	608.3	6.028	0.9723
608.49	5.516	1.0527	608.49	5.545	1.0534	608.49	5.531	1.0563	608.49	5.498	1.069	608.49	8.893	1.0457	608.49	12.478	1.0384	608.49	6.043	0.9747
608.68	5.544	1.058	608.68	5.581	1.0602	608.68	5.537	1.0575	608.68	5.507	1.0708	608.68	8.865	1.0425	608.68	12.467	1.0374	608.68	6.037	0.9737
608.87	5.563	1.0616	608.87	5.59	1.0619	608.87	5.524	1.055	608.87	5.495	1.0684	608.87	8.848	1.0405	608.87	12.456	1.0365	608.87	6.057	0.9769
609.06	5.558	1.0607	609.06	5.596	1.0631	609.06	5.525	1.0552	609.06	5.484	1.0663	609.06	8.819	1.037	609.06	12.441	1.0353	609.06	6.042	0.9745
609.25	5.546	1.0584	609.25	5.598	1.0634	609.25	5.497	1.0498	609.25	5.472	1.064	609.25	8.807	1.0356	609.25	12.428	1.0342	609.25	6.042	0.9745
609.44	5.56	1.0611	609.44	5.578	1.0597	609.44	5.495	1.0495	609.44	5.495	1.0684	609.44	8.788	1.0334	609.44	12.4	1.0319	609.44	6.04	0.9742
609.63	5.575	1.0639	609.63	5.597	1.0633	609.63	5.506	1.0516	609.63	5.513	1.0719	609.63	8.771	1.0314	609.63	12.38	1.0302	609.63	6.035	0.9734
609.82	5.575	1.0639	609.82	5.599	1.0636	609.82	5.517	1.0537	609.82	5.539	1.077	609.82	8.786	1.0332	609.82	12.355	1.0281	609.82	5.993	0.9666
610.01	5.557	1.0605	610.01	5.584	1.0608	610.01	5.523	1.0548	610.01	5.544	1.078	610.01	8.794	1.0341	610.01	12.344	1.0272	610.01	5.985	0.9653
610.2	5.544	1.058	610.2	5.594	1.0627	610.2	5.532	1.0565	610.2	5.539	1.077	610.2	8.766	1.0308	610.2	12.278	1.0217	610.2	5.972	0.9632
610.39	5.545	1.0582	610.39	5.568	1.0578	610.39	5.532	1.0565	610.39	5.532	1.0756	610.39	8.771	1.0314	610.39	12.246	1.0191	610.39	5.977	0.964
610.58	5.51	1.0515	610.58	5.54	1.0524	610.58	5.52	1.0542	610.58	5.497	1.0688	610.58	8.767	1.0309	610.58	12.194	1.0147	610.58	5.981	0.9647
610.77	5.498	1.0492	610.77	5.541	1.0526	610.77	5.514	1.0531	610.77	5.513	1.0719	610.77	8.793	1.034	610.77	12.149	1.011	610.77	5.987	0.9656
610.96	5.501	1.0498	610.96	5.523	1.0492	610.96	5.518	1.0539	610.96	5.51	1.0714	610.96	8.807	1.0356	610.96	12.114	1.0081	610.96	5.984	0.9652
611.15	5.491	1.0479	611.15	5.523	1.0492	611.15	5.49	1.0485	611.15	5.488	1.0671	611.15	8.806	1.0355	611.15	12.063	1.0038	611.15	5.981	0.9647
611.34	5.485	1.0468	611.34	5.508	1.0464	611.34	5.473	1.0453	611.34	5.475	1.0646	611.34	8.808	1.0357	611.34	11.996	0.9983	611.34	5.986	0.9655
611.53	5.497	1.049	611.53	5.521	1.0488	611.53	5.458	1.0424	611.53	5.454	1.0605	611.53	8.824	1.0376	611.53	11.936	0.9933	611.53	6.013	0.9698
611.72	5.498	1.0492	611.72	5.5	1.0448	611.72	5.416	1.0344	611.72	5.421	1.0541	611.72	8.863	1.0422	611.72	11.887	0.9892	611.72	6.023	0.9715
611.91	5.508	1.0511	611.91	5.486	1.0422	611.91	5.381	1.0277	611.91	5.388	1.0476	611.91	8.911	1.0479	611.91	11.865	0.9874	611.91	6.044	0.9748
612.1	5.517	1.0529	612.1	5.502	1.0452	612.1	5.378	1.0271	612.1	5.383	1.0467	612.1	8.93	1.0501	612.1	11.824	0.9839	612.1	6.045	0.975
612.29	5.525	1.0544	612.29	5.502	1.0452	612.29	5.345	1.0208	612.29	5.364	1.043	612.29	8.968	1.0546	612.29	11.801	0.982	612.29	6.043	0.9747
612.48	5.519	1.0532	612.48	5.471	1.0393	612.48	5.299	1.012	612.48	5.308	1.0321	612.48	8.958	1.0534	612.48	11.771	0.9795	612.48	6.063	0.9779
612.67	5.516	1.0527	612.67	5.472	1.0395	612.67	5.271	1.0067	612.67	5.283	1.0272	612.67	8.985	1.0566	612.67	11.739	0.9769	612.67	6.086	0.9816
612.86	5.527	1.0548	612.86	5.475	1.0401	612.86	5.254	1.0034	612.86	5.266	1.0239	612.86	9.033	1.0622	612.86	11.727	0.9759	612.86	6.119	0.9869
613.05	5.518	1.0531	613.05	5.484	1.0418	613.05	5.215	0.996	613.05	5.266	1.0239	613.05	9.075	1.0671	613.05	11.693	0.973	613.05	6.11	0.9855
613.24	5.5	1.0496	613.24	5.465	1.0382	613.24	5.187	0.9906	613.24	5.235	1.0179	613.24	9.076	1.0673	613.24	11.668	0.971	613.24	6.131	0.9889
613.43	5.505	1.0506	613.43	5.495	1.0439	613.43	5.168	0.987	613.43	5.226	1.0161	613.43	9.094	1.0694	613.43	11.657	0.97	613.43	6.157	0.9931
613.62	5.473	1.0445	613.62	5.493	1.0435	613.62	5.16	0.9855	613.62	5.208	1.0126	613.62	9.099	1.07	613.62	11.63	0.9678	613.62	6.156	0.9929
613.81	5.446	1.0393	613.81	5.453	1.0359	613.81	5.097	0.9735	613.81	5.147	1.0008	613.81	9.134	1.0741	613.81	11.579	0.9636	613.81	6.167	0.9947
614	5.446	1.0393	614	5.453	1.0359	614	5.092	0.9725	614	5.136	0.9986	614	9.131	1.0737	614	11.586	0.9641	614	6.193	0.9989
614.19	5.455	1.041	614.19	5.468	1.0388	614.19	5.079	0.97	614.19	5.144	1.0002	614.19	9.175	1.0789	614.19	11.581	0.9637	614.19	6.222	1.0035
614.38	5.439	1.038	614.38	5.468	1.0388	614.38	5.046	0.9637	614.38	5.11	0.9936	614.38	9.19	1.0807	614.38	11.603	0.9655	614.38	6.224	1.0039
614.57	5.416	1.0336	614.57	5.459	1.037	614.57	5.03	0.9607	614.57	5.076	0.987	614.57	9.217	1.0838	614.57	11.586	0.9641	614.57	6.246	1.0074
614.76	5.407	1.0319	614.76	5.449	1.0351	614.76	5.014	0.9576	614.76	5.043	0.9806	614.76	9.229	1.0853	614.76	11.619	0.9669	614.76	6.288	1.0142
614.95	5.422	1.0347	614.95	5.44	1.0334	614.95	4.983	0.9517	614.95	5.025	0.9771	614.95	9.267	1.0897	614.95	11.615	0.9665	614.95	6.322	1.0197
615.14	5.418	1.034	615.14	5.422	1.03	615.14	4.956	0.9465	615.14	4.999	0.972	615.14	9.257	1.0885	615.14	11.595	0.9649	615.14	6.339	1.0224
615.33	5.426	1.0355	615.33	5.411	1.0279	615.33	4.925	0.9406	615.33	4.983	0.9689	615.33	9.258	1.0887	615.33	11.598	0.9651	615.33	6.402	1.0326
615.52	5.407	1.0319	615.52	5.411	1.0279	615.52	4.917	0.9391	615.52	4.978	0.9679	615.52	9.244	1.087	615.52	11.624	0.9673	615.52	6.446	1.0397
615.71	5.382	1.0271	615.71	5.401	1.026	615.71	4.909	0.9375	615.71	4.956	0.9636	615.71	9.255	1.0883	615.71	11.592	0.9646	615.71	6.475	1.0444
615.9	5.36	1.0229	615.9	5.393	1.0245	615.9	4.907	0.9372	615.9	4.92	0.9566	615.9	9.24	1.0865	615.9	11.573	0.9631	615.9	6.499	1.0482
616.09	5.355	1.0219	616.09	5.375	1.0211	616.09	4.92	0.9396	616.09	4.931	0.9588	616.09	9.227	1.085	616.09	11.531	0.9596	616.09	6.538	1.0545
616.28	5.339	1.0189	616.28	5.355	1.0173	616.28	4.912	0.9381	616.28	4.926	0.9578	616.28	9.209	1.0829	616.28	11.516	0.9583	616.28	6.515	1.0508
616.47	5.332	1.0176	616.47	5.325	1.0116	616.47	4.898	0.9354	616.47	4.919	0.9564	616.47	9.201	1.082	616.47	11.492	0.9563	616.47	6.532	1.0535
616.66	5.289	1.0094	616.66	5.313	1.0093	616.66	4.919	0.9395	616.66	4.927	0.958	616.66	9.17	1.0783	616.66	11.481	0.9554	616.66	6.525	1.0524
616.85	5.288	1.0092	616.85	5.313	1.0093	616.85	4.949	0.9452	616.85	4.945	0.9615	616.85	9.164	1.0776	616.85	11.474	0.9548	616.85	6.522	1.0519
617.04	5.274	1.0065	617.04	5.304	1.0076	617.04	4.97	0.9492	617.04	4.954	0.9633	617.04	9.176	1.079	617.04	11.441	0.9521	617.04	6.504	1.049
617.23	5.242	1.0004	617.23	5.276	1.0023	617.23	4.956	0.9465	617.23	4.929	0.9584	617.23	9.199	1.0817	617.23	11.445	0.9524	617.23	6.522	1.0519
617.42	5.236	0.9992	617.42	5.245	0.9964	617.42	4.948	0.945	617.42	4.928	0.9582	617.42	9.194	1.0811	617.42	11.452	0.953	617.42	6.525	1.0524
617.61	5.236	0.9992	617.61	5.25	0.9973	617.61	4.976	0.9503	617.61	4.976	0.9675	617.61	9.197	1.0815	617.61	11.457	0.9534	617.61	6.535	1.054
617.8	5.207	0.9937	617.8	5.221	0.9918	617.8	4.953	0.946	617.8	4.958	0.964	617.8	9.201	1.082	617.8	11.497	0.9567	617.8	6.514	1.0506
617.99	5.179	0.9884	617.99	5.19	0.9859	617.99	4.951	0.9456	617.99	4.944	0.9613	617.99	9.215	1.0836	617.99	11.511	0.9579	617.99	6.551	1.0566
618.18	5.154	0.9836	618.18	5.171	0.9823	618.18	4.968	0.9488	618.18	4.935	0.9596	618.18	9.234	1.0858	618.18	11.54	0.9603	618.18	6.534	1.0539
618.37	5.158	0.9844	618.37	5.161	0.9804	618.37	4.956	0.9465	618.37	4.936	0.9598	618.37	9.271	1.0902	618.37	11.583	0.9639	618.37	6.541	1.055
618.56	5.112	0.9756	618.56	5.112	0.9711	618.56	4.955	0.9463	618.56	4.927	0.958	618.56	9.289	1.0923	618.56	11.588	0.9643	618.56	6.556	1.0574
618.75	5.105	0.9742	618.75	5.079	0.9649	618.75	4.93	0.9416	618.75	4.927	0.958	618.75	9.29	1.0924	618.75	11.613	0.9664	618.75	6.539	1.0547
618.94	5.105	0.9742	618.94	5.094	0.9677	618.94	4.948	0.945	618.94	4.957	0.9638	618.94	9.274	1.0905	618.94	11.621	0.967	618.94	6.508	1.0497
619.13	5.094	0.9721	619.13	5.093	0.9675	619.13	4.967	0.9486	619.13	4.976	0.9675	619.13	9.288	1.0922	619.13	11.644	0.969	619.13	6.496	1.0477
619.32	5.067	0.967	619.32	5.066	0.9624	619.32	4.929	0.9414	619.32	4.977	0.9677	619.32	9.32	1.096	619.32	11.676	0.9716	619.32	6.497	1.0479
619.51	5.066	0.9668	619.51	5.081	0.9652	619.51	4.977	0.9505	619.51	4.998	0.9718	619.51	9.338	1.0981	619.51	11.644	0.969	619.51	6.51	1.05
619.7	5.095	0.9723	619.7	5.129	0.9744	619.7	5.015	0.9578	619.7	5.031	0.9782	619.7	9.372	1.1021	619.7	11.671	0.9712	619.7	6.479	1.045
619.89	5.093	0.9719	619.89	5.11	0.9707	619.89	5.011	0.957	619.89	5.034	0.9788	619.89	9.372	1.1021	619.89	11.681	0.972	619.89	6.477	1.0447
620.08	5.081	0.9697	620.08	5.119	0.9725	620.08	5.029	0.9605	620.08	5.044	0.9808	620.08	9.369	1.1017	620.08	11.661	0.9704	620.08	6.491	1.0469
620.27	5.12	0.9771	620.27	5.149	0.9782	620.27	5.026	0.9599	620.27	5.074	0.9866	620.27	9.391	1.1043	620.27	11.683	0.9722	620.27	6.441	1.0389
620.46	5.132	0.9794	620.46	5.19	0.9859	620.46	5.051	0.9647	620.46	5.084	0.9885	620.46	9.39	1.1042	620.46	11.702	0.9738	620.46	6.437	1.0382
620.65	5.182	0.9889	620.65	5.2	0.9878	620.65	5.099	0.9738	620.65	5.136	0.9986	620.65	9.419	1.1076	620.65	11.729	0.976	620.65	6.447	1.0398
620.84	5.206	0.9935	620.84	5.213	0.9903	620.84	5.121	0.978	620.84	5.161	1.0035	620.84	9.456	1.1119	620.84	11.744	0.9773	620.84	6.431	1.0373
621.03	5.239	0.9998	621.03	5.241	0.9956	621.03	5.172	0.9878	621.03	5.159	1.0031	621.03	9.451	1.1114	621.03	11.749	0.9777	621.03	6.39	1.0306
621.22	5.265	1.0048	621.22	5.269	1.0009	621.22	5.167	0.9868	621.22	5.174	1.006	621.22	9.48	1.1148	621.22	11.805	0.9824	621.22	6.373	1.0279
621.41	5.277	1.0071	621.41	5.275	1.0021	621.41	5.18	0.9893	621.41	5.205	1.0121	621.41	9.482	1.115	621.41	11.838	0.9851	621.41	6.352	1.0245
621.6	5.294	1.0103	621.6	5.315	1.0097	621.6	5.185	0.9903	621.6	5.216	1.0142	621.6	9.507	1.1179	621.6	11.859	0.9869	621.6	6.339	1.0224
621.79	5.298	1.0111	621.79	5.306	1.008	621.79	5.175	0.9883	621.79	5.211	1.0132	621.79	9.523	1.1198	621.79	11.887	0.9892	621.79	6.296	1.0155
621.97	5.276	1.0069	621.97	5.306	1.008	621.97	5.193	0.9918	621.97	5.199	1.0109	621.97	9.5	1.1171	621.97	11.892	0.9896	621.97	6.317	1.0189
622.16	5.283	1.0082	622.16	5.306	1.008	622.16	5.194	0.992	622.16	5.239	1.0187	622.16	9.501	1.1172	622.16	11.923	0.9922	622.16	6.324	1.02
622.35	5.269	1.0055	622.35	5.323	1.0112	622.35	5.196	0.9924	622.35	5.218	1.0146	622.35	9.485	1.1154	622.35	11.931	0.9928	622.35	6.3	1.0161
622.54	5.284	1.0084	622.54	5.332	1.0129	622.54	5.216	0.9962	622.54	5.252	1.0212	622.54	9.468	1.1134	622.54	11.978	0.9968	622.54	6.286	1.0139
622.73	5.301	1.0116	622.73	5.354	1.0171	622.73	5.237	1.0002	622.73	5.278	1.0262	622.73	9.444	1.1105	622.73	11.993	0.998	622.73	6.28	1.0129
622.92	5.304	1.0122	622.92	5.354	1.0171	622.92	5.258	1.0042	622.92	5.291	1.0288	622.92	9.406	1.1061	622.92	12.004	0.9989	622.92	6.255	1.0089
623.11	5.291	1.0097	623.11	5.343	1.015	623.11	5.28	1.0084	623.11	5.311	1.0327	623.11	9.361	1.1008	623.11	11.999	0.9985	623.11	6.268	1.011
623.3	5.297	1.0109	623.3	5.335	1.0135	623.3	5.305	1.0132	623.3	5.354	1.041	623.3	9.323	1.0963	623.3	12.023	1.0005	623.3	6.283	1.0134
623.49	5.298	1.0111	623.49	5.349	1.0161	623.49	5.342	1.0202	623.49	5.395	1.049	623.49	9.281	1.0914	623.49	12.065	1.004	623.49	6.263	1.0102
623.68	5.313	1.0139	623.68	5.373	1.0207	623.68	5.376	1.0267	623.68	5.429	1.0556	623.68	9.259	1.0888	623.68	12.103	1.0072	623.68	6.249	1.0079
623.87	5.293	1.0101	623.87	5.377	1.0215	623.87	5.409	1.033	623.87	5.418	1.0535	623.87	9.241	1.0867	623.87	12.129	1.0093	623.87	6.195	0.9992
624.06	5.285	1.0086	624.06	5.366	1.0194	624.06	5.421	1.0353	624.06	5.457	1.0611	624.06	9.219	1.0841	624.06	12.174	1.0131	624.06	6.157	0.9931
624.25	5.287	1.009	624.25	5.369	1.0199	624.25	5.455	1.0418	624.25	5.459	1.0614	624.25	9.171	1.0784	624.25	12.174	1.0131	624.25	6.138	0.99
624.44	5.272	1.0061	624.44	5.35	1.0163	624.44	5.451	1.0411	624.44	5.469	1.0634	624.44	9.164	1.0776	624.44	12.21	1.0161	624.44	6.099	0.9837
624.63	5.257	1.0032	624.63	5.33	1.0125	624.63	5.464	1.0435	624.63	5.491	1.0677	624.63	9.148	1.0757	624.63	12.225	1.0173	624.63	6.104	0.9845
624.82	5.26	1.0038	624.82	5.334	1.0133	624.82	5.463	1.0434	624.82	5.513	1.0719	624.82	9.109	1.0711	624.82	12.248	1.0192	624.82	6.048	0.9755
625.01	5.265	1.0048	625.01	5.363	1.0188	625.01	5.505	1.0514	625.01	5.543	1.0778	625.01	9.094	1.0694	625.01	12.276	1.0216	625.01	5.979	0.9644
625.19	5.278	1.0073	625.19	5.371	1.0203	625.19	5.537	1.0575	625.19	5.556	1.0803	625.19	9.065	1.066	625.19	12.297	1.0233	625.19	5.941	0.9582
625.38	5.312	1.0137	625.38	5.367	1.0196	625.38	5.551	1.0602	625.38	5.589	1.0867	625.38	9.059	1.0653	625.38	12.309	1.0243	625.38	5.892	0.9503
625.57	5.325	1.0162	625.57	5.336	1.0137	625.57	5.557	1.0613	625.57	5.616	1.092	625.57	9.047	1.0639	625.57	12.337	1.0266	625.57	5.863	0.9456
625.76	5.351	1.0212	625.76	5.347	1.0158	625.76	5.579	1.0655	625.76	5.642	1.097	625.76	9.021	1.0608	625.76	12.309	1.0243	625.76	5.874	0.9474
625.95	5.36	1.0229	625.95	5.362	1.0186	625.95	5.575	1.0647	625.95	5.666	1.1017	625.95	9.011	1.0596	625.95	12.307	1.0241	625.95	5.826	0.9397
626.14	5.368	1.0244	626.14	5.361	1.0184	626.14	5.598	1.0691	626.14	5.709	1.1101	626.14	9.001	1.0584	626.14	12.302	1.0237	626.14	5.791	0.934
626.33	5.394	1.0294	626.33	5.4	1.0258	626.33	5.625	1.0743	626.33	5.725	1.1132	626.33	8.983	1.0563	626.33	12.305	1.024	626.33	5.755	0.9282
626.52	5.419	1.0342	626.52	5.384	1.0228	626.52	5.644	1.0779	626.52	5.74	1.1161	626.52	8.995	1.0577	626.52	12.268	1.0209	626.52	5.75	0.9274
626.71	5.432	1.0366	626.71	5.375	1.0211	626.71	5.654	1.0798	626.71	5.754	1.1188	626.71	8.98	1.056	626.71	12.236	1.0182	626.71	5.746	0.9268
626.9	5.455	1.041	626.9	5.391	1.0241	626.9	5.65	1.0791	626.9	5.771	1.1221	626.9	9.006	1.059	626.9	12.201	1.0153	626.9	5.772	0.931
627.09	5.443	1.0387	627.09	5.405	1.0268	627.09	5.659	1.0808	627.09	5.77	1.1219	627.09	8.994	1.0576	627.09	12.184	1.0139	627.09	5.752	0.9277
627.28	5.465	1.0429	627.28	5.434	1.0323	627.28	5.667	1.0823	627.28	5.784	1.1246	627.28	8.98	1.056	627.28	12.147	1.0108	627.28	5.749	0.9273
627.46	5.459	1.0418	627.46	5.471	1.0393	627.46	5.66	1.081	627.46	5.769	1.1217	627.46	8.999	1.0582	627.46	12.148	1.0109	627.46	5.714	0.9216
627.65	5.469	1.0437	627.65	5.497	1.0443	627.65	5.67	1.0829	627.65	5.775	1.1229	627.65	9.015	1.0601	627.65	12.134	1.0097	627.65	5.719	0.9224
627.84	5.489	1.0475	627.84	5.514	1.0475	627.84	5.695	1.0877	627.84	5.772	1.1223	627.84	9	1.0583	627.84	12.12	1.0086	627.84	5.734	0.9248
628.03	5.482	1.0462	628.03	5.486	1.0422	628.03	5.677	1.0842	628.03	5.758	1.1196	628.03	9.002	1.0586	628.03	12.113	1.008	628.03	5.732	0.9245
628.22	5.479	1.0456	628.22	5.524	1.0494	628.22	5.677	1.0842	628.22	5.74	1.1161	628.22	9.022	1.0609	628.22	12.151	1.0112	628.22	5.739	0.9256
628.41	5.501	1.0498	628.41	5.551	1.0545	628.41	5.66	1.081	628.41	5.729	1.1139	628.41	9.033	1.0622	628.41	12.159	1.0118	628.41	5.753	0.9279
628.6	5.496	1.0489	628.6	5.532	1.0509	628.6	5.639	1.077	628.6	5.696	1.1075	628.6	9.017	1.0603	628.6	12.159	1.0118	628.6	5.718	0.9223
628.79	5.518	1.0531	628.79	5.564	1.057	628.79	5.641	1.0773	628.79	5.699	1.1081	628.79	9.032	1.0621	628.79	12.175	1.0131	628.79	5.733	0.9247
628.98	5.514	1.0523	628.98	5.581	1.0602	628.98	5.646	1.0783	628.98	5.686	1.1056	628.98	9.048	1.064	628.98	12.177	1.0133	628.98	5.734	0.9248
629.17	5.528	1.055	629.17	5.56	1.0562	629.17	5.638	1.0768	629.17	5.674	1.1032	629.17	9.045	1.0636	629.17	12.194	1.0147	629.17	5.727	0.9237
629.36	5.547	1.0586	629.36	5.573	1.0587	629.36	5.634	1.076	629.36	5.666	1.1017	629.36	9.03	1.0619	629.36	12.228	1.0176	629.36	5.703	0.9198
629.54	5.535	1.0563	629.54	5.593	1.0625	629.54	5.592	1.068	629.54	5.637	1.0961	629.54	9.038	1.0628	629.54	12.239	1.0185	629.54	5.674	0.9152
629.73	5.573	1.0635	629.73	5.63	1.0695	629.73	5.63	1.0752	629.73	5.651	1.0988	629.73	9.047	1.0639	629.73	12.235	1.0181	629.73	5.666	0.9139
629.92	5.59	1.0668	629.92	5.627	1.069	629.92	5.61	1.0714	629.92	5.628	1.0943	629.92	9.037	1.0627	629.92	12.233	1.018	629.92	5.66	0.9129
630.11	5.59	1.0668	630.11	5.628	1.0691	630.11	5.603	1.0701	630.11	5.606	1.09	630.11	9.039	1.0629	630.11	12.242	1.0187	630.11	5.655	0.9121
630.3	5.59	1.0668	630.3	5.644	1.0722	630.3	5.59	1.0676	630.3	5.582	1.0854	630.3	9.031	1.062	630.3	12.266	1.0207	630.3	5.677	0.9156
630.49	5.565	1.062	630.49	5.618	1.0672	630.49	5.543	1.0586	630.49	5.543	1.0778	630.49	9.025	1.0613	630.49	12.249	1.0193	630.49	5.7	0.9194
630.68	5.581	1.0651	630.68	5.613	1.0663	630.68	5.523	1.0548	630.68	5.51	1.0714	630.68	9.007	1.0591	630.68	12.23	1.0177	630.68	5.742	0.9261
630.87	5.582	1.0653	630.87	5.591	1.0621	630.87	5.496	1.0497	630.87	5.48	1.0655	630.87	9	1.0583	630.87	12.221	1.017	630.87	5.796	0.9348
631.06	5.554	1.0599	631.06	5.57	1.0581	631.06	5.45	1.0409	631.06	5.443	1.0583	631.06	8.992	1.0574	631.06	12.197	1.015	631.06	5.878	0.9481
631.24	5.558	1.0607	631.24	5.568	1.0578	631.24	5.433	1.0376	631.24	5.43	1.0558	631.24	8.984	1.0564	631.24	12.196	1.0149	631.24	5.938	0.9577
631.43	5.546	1.0584	631.43	5.57	1.0581	631.43	5.374	1.0264	631.43	5.404	1.0507	631.43	8.98	1.056	631.43	12.198	1.0151	631.43	5.959	0.9611
631.62	5.546	1.0584	631.62	5.572	1.0585	631.62	5.337	1.0193	631.62	5.398	1.0496	631.62	8.969	1.0547	631.62	12.174	1.0131	631.62	5.984	0.9652
631.81	5.557	1.0605	631.81	5.588	1.0616	631.81	5.324	1.0168	631.81	5.387	1.0474	631.81	8.979	1.0559	631.81	12.154	1.0114	631.81	5.989	0.966
632	5.569	1.0628	632	5.607	1.0652	632	5.326	1.0172	632	5.425	1.0548	632	8.983	1.0563	632	12.1	1.0069	632	6.01	0.9694
632.19	5.594	1.0676	632.19	5.623	1.0682	632.19	5.33	1.018	632.19	5.411	1.0521	632.19	8.976	1.0555	632.19	12.09	1.0061	632.19	6.039	0.974
632.38	5.591	1.067	632.38	5.62	1.0676	632.38	5.321	1.0162	632.38	5.404	1.0507	632.38	8.988	1.0569	632.38	12.091	1.0062	632.38	6.032	0.9729
632.57	5.607	1.07	632.57	5.664	1.076	632.57	5.318	1.0157	632.57	5.419	1.0537	632.57	8.991	1.0573	632.57	12.08	1.0052	632.57	6.042	0.9745
632.76	5.629	1.0742	632.76	5.663	1.0758	632.76	5.31	1.0141	632.76	5.428	1.0554	632.76	9	1.0583	632.76	12.056	1.0032	632.76	6.072	0.9794
632.94	5.631	1.0746	632.94	5.641	1.0716	632.94	5.308	1.0138	632.94	5.413	1.0525	632.94	9.027	1.0615	632.94	12.031	1.0012	632.94	6.077	0.9802
633.13	5.636	1.0756	633.13	5.67	1.0771	633.13	5.312	1.0145	633.13	5.399	1.0498	633.13	9.015	1.0601	633.13	12.003	0.9988	633.13	6.115	0.9863
633.32	5.629	1.0742	633.32	5.704	1.0836	633.32	5.337	1.0193	633.32	5.381	1.0463	633.32	9.032	1.0621	633.32	11.999	0.9985	633.32	6.147	0.9915
633.51	5.613	1.0712	633.51	5.715	1.0857	633.51	5.337	1.0193	633.51	5.376	1.0453	633.51	9.009	1.0594	633.51	11.976	0.9966	633.51	6.215	1.0024
633.7	5.62	1.0725	633.7	5.71	1.0847	633.7	5.337	1.0193	633.7	5.346	1.0395	633.7	9.016	1.0602	633.7	11.99	0.9978	633.7	6.239	1.0063
633.89	5.618	1.0721	633.89	5.679	1.0788	633.89	5.319	1.0159	633.89	5.347	1.0397	633.89	9.015	1.0601	633.89	12.001	0.9987	633.89	6.258	1.0094
634.08	5.635	1.0754	634.08	5.68	1.079	634.08	5.307	1.0136	634.08	5.34	1.0383	634.08	9.023	1.061	634.08	12.002	0.9988	634.08	6.298	1.0158
634.26	5.637	1.0758	634.26	5.664	1.076	634.26	5.313	1.0147	634.26	5.333	1.0369	634.26	9.023	1.061	634.26	11.997	0.9983	634.26	6.328	1.0206
634.45	5.614	1.0714	634.45	5.67	1.0771	634.45	5.299	1.012	634.45	5.294	1.0294	634.45	9.042	1.0633	634.45	11.989	0.9977	634.45	6.3	1.0161
634.64	5.648	1.0779	634.64	5.693	1.0815	634.64	5.276	1.0076	634.64	5.279	1.0264	634.64	9.038	1.0628	634.64	11.973	0.9963	634.64	6.34	1.0226
634.83	5.648	1.0779	634.83	5.677	1.0785	634.83	5.262	1.005	634.83	5.281	1.0268	634.83	9.05	1.0642	634.83	11.956	0.9949	634.83	6.352	1.0245
635.02	5.66	1.0802	635.02	5.666	1.0764	635.02	5.255	1.0036	635.02	5.301	1.0307	635.02	9.048	1.064	635.02	11.922	0.9921	635.02	6.356	1.0252
635.21	5.676	1.0832	635.21	5.634	1.0703	635.21	5.248	1.0023	635.21	5.279	1.0264	635.21	9.066	1.0661	635.21	11.92	0.9919	635.21	6.358	1.0255
635.4	5.68	1.084	635.4	5.62	1.0676	635.4	5.231	0.999	635.4	5.255	1.0218	635.4	9.06	1.0654	635.4	11.88	0.9886	635.4	6.371	1.0276
635.58	5.679	1.0838	635.58	5.64	1.0714	635.58	5.245	1.0017	635.58	5.263	1.0233	635.58	9.113	1.0716	635.58	11.853	0.9864	635.58	6.409	1.0337
635.77	5.684	1.0847	635.77	5.654	1.0741	635.77	5.242	1.0011	635.77	5.269	1.0245	635.77	9.141	1.0749	635.77	11.85	0.9861	635.77	6.42	1.0355
635.96	5.676	1.0832	635.96	5.66	1.0752	635.96	5.237	1.0002	635.96	5.264	1.0235	635.96	9.175	1.0789	635.96	11.812	0.9829	635.96	6.421	1.0356
636.15	5.716	1.0908	636.15	5.654	1.0741	636.15	5.241	1.001	636.15	5.278	1.0262	636.15	9.202	1.0821	636.15	11.806	0.9824	636.15	6.434	1.0377
636.34	5.684	1.0847	636.34	5.621	1.0678	636.34	5.243	1.0013	636.34	5.277	1.0261	636.34	9.26	1.0889	636.34	11.805	0.9824	636.34	6.431	1.0373
636.53	5.682	1.0844	636.53	5.602	1.0642	636.53	5.217	0.9964	636.53	5.248	1.0204	636.53	9.32	1.096	636.53	11.8	0.9819	636.53	6.469	1.0434
636.72	5.678	1.0836	636.72	5.557	1.0557	636.72	5.178	0.9889	636.72	5.218	1.0146	636.72	9.381	1.1031	636.72	11.83	0.9844	636.72	6.49	1.0468
636.9	5.639	1.0761	636.9	5.562	1.0566	636.9	5.153	0.9841	636.9	5.179	1.007	636.9	9.435	1.1095	636.9	11.826	0.9841	636.9	6.473	1.044
637.09	5.625	1.0735	637.09	5.551	1.0545	637.09	5.133	0.9803	637.09	5.173	1.0058	637.09	9.535	1.1212	637.09	11.872	0.9879	637.09	6.486	1.0461
637.28	5.604	1.0695	637.28	5.541	1.0526	637.28	5.114	0.9767	637.28	5.135	0.9984	637.28	9.539	1.1217	637.28	11.887	0.9892	637.28	6.462	1.0423
637.47	5.571	1.0632	637.47	5.521	1.0488	637.47	5.133	0.9803	637.47	5.145	1.0004	637.47	9.57	1.1254	637.47	11.857	0.9867	637.47	6.476	1.0445
637.66	5.572	1.0634	637.66	5.514	1.0475	637.66	5.09	0.9721	637.66	5.129	0.9973	637.66	9.634	1.1329	637.66	11.888	0.9893	637.66	6.509	1.0498
637.85	5.579	1.0647	637.85	5.541	1.0526	637.85	5.096	0.9733	637.85	5.142	0.9998	637.85	9.669	1.137	637.85	11.888	0.9893	637.85	6.525	1.0524
638.03	5.587	1.0662	638.03	5.589	1.0617	638.03	5.109	0.9757	638.03	5.158	1.0029	638.03	9.681	1.1384	638.03	11.922	0.9921	638.03	6.541	1.055
638.22	5.588	1.0664	638.22	5.587	1.0614	638.22	5.091	0.9723	638.22	5.165	1.0043	638.22	9.676	1.1378	638.22	11.934	0.9931	638.22	6.517	1.0511
638.41	5.592	1.0672	638.41	5.638	1.071	638.41	5.089	0.9719	638.41	5.179	1.007	638.41	9.653	1.1351	638.41	11.914	0.9914	638.41	6.533	1.0537
638.6	5.633	1.075	638.6	5.637	1.0709	638.6	5.116	0.9771	638.6	5.229	1.0167	638.6	9.652	1.135	638.6	11.93	0.9928	638.6	6.548	1.0561
638.79	5.641	1.0765	638.79	5.661	1.0754	638.79	5.14	0.9817	638.79	5.257	1.0222	638.79	9.594	1.1282	638.79	11.896	0.9899	638.79	6.588	1.0626
638.98	5.653	1.0788	638.98	5.677	1.0785	638.98	5.141	0.9819	638.98	5.267	1.0241	638.98	9.592	1.1279	638.98	11.902	0.9904	638.98	6.609	1.066
639.16	5.65	1.0782	639.16	5.677	1.0785	639.16	5.126	0.979	639.16	5.25	1.0208	639.16	9.592	1.1279	639.16	11.945	0.994	639.16	6.597	1.064
639.35	5.619	1.0723	639.35	5.671	1.0773	639.35	5.149	0.9834	639.35	5.251	1.021	639.35	9.551	1.1231	639.35	11.979	0.9968	639.35	6.59	1.0629
639.54	5.597	1.0681	639.54	5.652	1.0737	639.54	5.163	0.9861	639.54	5.26	1.0227	639.54	9.519	1.1194	639.54	11.984	0.9973	639.54	6.619	1.0676
639.73	5.58	1.0649	639.73	5.606	1.065	639.73	5.132	0.9801	639.73	5.222	1.0154	639.73	9.495	1.1165	639.73	11.977	0.9967	639.73	6.659	1.074
639.92	5.573	1.0635	639.92	5.592	1.0623	639.92	5.149	0.9834	639.92	5.212	1.0134	639.92	9.486	1.1155	639.92	12.001	0.9987	639.92	6.64	1.071
640.11	5.533	1.0559	640.11	5.547	1.0538	640.11	5.143	0.9822	640.11	5.172	1.0056	640.11	9.496	1.1167	640.11	12.014	0.9998	640.11	6.626	1.0687
640.29	5.541	1.0574	640.29	5.566	1.0574	640.29	5.139	0.9815	640.29	5.191	1.0093	640.29	9.491	1.1161	640.29	12.035	1.0015	640.29	6.604	1.0652
640.48	5.524	1.0542	640.48	5.554	1.0551	640.48	5.18	0.9893	640.48	5.178	1.0068	640.48	9.503	1.1175	640.48	12.059	1.0035	640.48	6.539	1.0547
640.67	5.513	1.0521	640.67	5.527	1.05	640.67	5.187	0.9906	640.67	5.187	1.0086	640.67	9.498	1.1169	640.67	12.063	1.0038	640.67	6.536	1.0542
640.86	5.507	1.051	640.86	5.496	1.0441	640.86	5.187	0.9906	640.86	5.192	1.0095	640.86	9.495	1.1165	640.86	12.05	1.0027	640.86	6.505	1.0492
641.05	5.51	1.0515	641.05	5.477	1.0405	641.05	5.197	0.9926	641.05	5.167	1.0047	641.05	9.48	1.1148	641.05	12.022	1.0004	641.05	6.453	1.0408
641.24	5.46	1.042	641.24	5.412	1.0281	641.24	5.172	0.9878	641.24	5.142	0.9998	641.24	9.5	1.1171	641.24	12.025	1.0007	641.24	6.372	1.0277
641.42	5.44	1.0382	641.42	5.41	1.0277	641.42	5.22	0.9969	641.42	5.15	1.0014	641.42	9.492	1.1162	641.42	12.024	1.0006	641.42	6.324	1.02
641.61	5.418	1.034	641.61	5.413	1.0283	641.61	5.238	1.0004	641.61	5.18	1.0072	641.61	9.515	1.1189	641.61	12.029	1.001	641.61	6.343	1.0231
641.8	5.411	1.0326	641.8	5.369	1.0199	641.8	5.265	1.0055	641.8	5.224	1.0157	641.8	9.524	1.1199	641.8	12.056	1.0032	641.8	6.331	1.0211
641.99	5.346	1.0202	641.99	5.304	1.0076	641.99	5.261	1.0048	641.99	5.215	1.014	641.99	9.536	1.1214	641.99	12.004	0.9989	641.99	6.346	1.0235
642.18	5.322	1.0156	642.18	5.271	1.0013	642.18	5.203	0.9937	642.18	5.237	1.0183	642.18	9.523	1.1198	642.18	11.981	0.997	642.18	6.325	1.0202
642.36	5.311	1.0135	642.36	5.266	1.0004	642.36	5.233	0.9994	642.36	5.274	1.0255	642.36	9.526	1.1202	642.36	11.95	0.9944	642.36	6.294	1.0152
642.55	5.277	1.0071	642.55	5.243	0.996	642.55	5.22	0.9969	642.55	5.283	1.0272	642.55	9.541	1.1219	642.55	11.985	0.9973	642.55	6.326	1.0203
642.74	5.239	0.9998	642.74	5.218	0.9913	642.74	5.232	0.9992	642.74	5.344	1.0391	642.74	9.586	1.1272	642.74	11.992	0.9979	642.74	6.354	1.0248
642.93	5.218	0.9958	642.93	5.217	0.9911	642.93	5.231	0.999	642.93	5.317	1.0338	642.93	9.591	1.1278	642.93	11.993	0.998	642.93	6.4	1.0323
643.12	5.214	0.995	643.12	5.199	0.9877	643.12	5.217	0.9964	643.12	5.332	1.0367	643.12	9.606	1.1296	643.12	11.995	0.9982	643.12	6.371	1.0276
643.3	5.198	0.992	643.3	5.188	0.9856	643.3	5.228	0.9985	643.3	5.336	1.0375	643.3	9.598	1.1286	643.3	11.955	0.9948	643.3	6.371	1.0276
643.49	5.161	0.9849	643.49	5.212	0.9901	643.49	5.239	1.0006	643.49	5.353	1.0408	643.49	9.59	1.1277	643.49	11.908	0.9909	643.49	6.326	1.0203
643.68	5.16	0.9847	643.68	5.249	0.9972	643.68	5.245	1.0017	643.68	5.359	1.042	643.68	9.6	1.1289	643.68	11.943	0.9938	643.68	6.314	1.0184
643.87	5.187	0.9899	643.87	5.258	0.9989	643.87	5.283	1.009	643.87	5.36	1.0422	643.87	9.682	1.1385	643.87	12.007	0.9992	643.87	6.361	1.026
644.06	5.199	0.9922	644.06	5.276	1.0023	644.06	5.268	1.0061	644.06	5.375	1.0451	644.06	9.705	1.1412	644.06	12.04	1.0019	644.06	6.357	1.0253
644.24	5.235	0.999	644.24	5.317	1.0101	644.24	5.288	1.0099	644.24	5.385	1.0471	644.24	9.714	1.1423	644.24	12.038	1.0017	644.24	6.343	1.0231
644.43	5.285	1.0086	644.43	5.329	1.0123	644.43	5.308	1.0138	644.43	5.396	1.0492	644.43	9.714	1.1423	644.43	12.051	1.0028	644.43	6.321	1.0195
644.62	5.283	1.0082	644.62	5.353	1.0169	644.62	5.339	1.0197	644.62	5.444	1.0585	644.62	9.716	1.1425	644.62	12.048	1.0026	644.62	6.316	1.0187
644.81	5.278	1.0073	644.81	5.352	1.0167	644.81	5.36	1.0237	644.81	5.481	1.0657	644.81	9.723	1.1433	644.81	12.072	1.0046	644.81	6.333	1.0215
645	5.296	1.0107	645	5.336	1.0137	645	5.382	1.0279	645	5.503	1.07	645	9.746	1.146	645	12.116	1.0082	645	6.292	1.0148
645.18	5.306	1.0126	645.18	5.338	1.0141	645.18	5.397	1.0307	645.18	5.5	1.0694	645.18	9.768	1.1486	645.18	12.158	1.0117	645.18	6.35	1.0242
645.37	5.28	1.0076	645.37	5.304	1.0076	645.37	5.387	1.0288	645.37	5.478	1.0651	645.37	9.766	1.1484	645.37	12.181	1.0136	645.37	6.327	1.0205
645.56	5.261	1.004	645.56	5.317	1.0101	645.56	5.419	1.035	645.56	5.484	1.0663	645.56	9.725	1.1436	645.56	12.147	1.0108	645.56	6.284	1.0135
645.75	5.233	0.9987	645.75	5.289	1.0047	645.75	5.454	1.0416	645.75	5.458	1.0612	645.75	9.708	1.1416	645.75	12.167	1.0125	645.75	6.238	1.0061
645.94	5.2	0.9924	645.94	5.266	1.0004	645.94	5.458	1.0424	645.94	5.449	1.0595	645.94	9.706	1.1413	645.94	12.184	1.0139	645.94	6.189	0.9982
646.12	5.155	0.9838	646.12	5.264	1	646.12	5.467	1.0441	646.12	5.449	1.0595	646.12	9.644	1.1341	646.12	12.175	1.0131	646.12	6.148	0.9916
646.31	5.178	0.9882	646.31	5.293	1.0055	646.31	5.483	1.0472	646.31	5.441	1.0579	646.31	9.636	1.1331	646.31	12.209	1.016	646.31	6.093	0.9827
646.5	5.183	0.9891	646.5	5.287	1.0044	646.5	5.481	1.0468	646.5	5.436	1.057	646.5	9.619	1.1311	646.5	12.194	1.0147	646.5	6.072	0.9794
646.69	5.168	0.9863	646.69	5.304	1.0076	646.69	5.497	1.0498	646.69	5.439	1.0576	646.69	9.598	1.1286	646.69	12.215	1.0165	646.69	6.05	0.9758
646.87	5.193	0.991	646.87	5.311	1.0089	646.87	5.503	1.051	646.87	5.457	1.0611	646.87	9.555	1.1236	646.87	12.212	1.0162	646.87	6.003	0.9682
647.06	5.211	0.9945	647.06	5.293	1.0055	647.06	5.521	1.0544	647.06	5.466	1.0628	647.06	9.503	1.1175	647.06	12.205	1.0156	647.06	6.016	0.9703
647.25	5.213	0.9948	647.25	5.293	1.0055	647.25	5.52	1.0542	647.25	5.479	1.0653	647.25	9.475	1.1142	647.25	12.209	1.016	647.25	6.001	0.9679
647.44	5.205	0.9933	647.44	5.289	1.0047	647.44	5.489	1.0483	647.44	5.463	1.0622	647.44	9.457	1.1121	647.44	12.202	1.0154	647.44	6.013	0.9698
647.62	5.219	0.996	647.62	5.326	1.0118	647.62	5.513	1.0529	647.62	5.509	1.0712	647.62	9.45	1.1112	647.62	12.209	1.016	647.62	5.983	0.965
647.81	5.256	1.0031	647.81	5.369	1.0199	647.81	5.505	1.0514	647.81	5.52	1.0733	647.81	9.444	1.1105	647.81	12.227	1.0175	647.81	5.975	0.9637
648	5.27	1.0057	648	5.348	1.016	648	5.515	1.0533	648	5.545	1.0782	648	9.419	1.1076	648	12.265	1.0206	648	6.002	0.9681
648.19	5.273	1.0063	648.19	5.371	1.0203	648.19	5.51	1.0523	648.19	5.539	1.077	648.19	9.422	1.1079	648.19	12.266	1.0207	648.19	5.956	0.9606
648.38	5.294	1.0103	648.38	5.388	1.0236	648.38	5.511	1.0525	648.38	5.57	1.083	648.38	9.384	1.1035	648.38	12.269	1.021	648.38	5.941	0.9582
648.56	5.331	1.0174	648.56	5.419	1.0294	648.56	5.532	1.0565	648.56	5.586	1.0861	648.56	9.409	1.1064	648.56	12.308	1.0242	648.56	5.956	0.9606
648.75	5.365	1.0239	648.75	5.481	1.0412	648.75	5.554	1.0607	648.75	5.642	1.097	648.75	9.426	1.1084	648.75	12.327	1.0258	648.75	5.898	0.9513
648.94	5.345	1.02	648.94	5.472	1.0395	648.94	5.545	1.059	648.94	5.653	1.0992	648.94	9.421	1.1078	648.94	12.334	1.0264	648.94	5.929	0.9563
649.13	5.405	1.0315	649.13	5.5	1.0448	649.13	5.585	1.0667	649.13	5.725	1.1132	649.13	9.441	1.1102	649.13	12.318	1.025	649.13	5.975	0.9637
649.31	5.432	1.0366	649.31	5.512	1.0471	649.31	5.589	1.0674	649.31	5.723	1.1128	649.31	9.396	1.1049	649.31	12.309	1.0243	649.31	6.041	0.9744
649.5	5.43	1.0363	649.5	5.471	1.0393	649.5	5.567	1.0632	649.5	5.709	1.1101	649.5	9.397	1.105	649.5	12.306	1.024	649.5	6.047	0.9753
649.69	5.45	1.0401	649.69	5.484	1.0418	649.69	5.579	1.0655	649.69	5.732	1.1145	649.69	9.362	1.1009	649.69	12.238	1.0184	649.69	6.028	0.9723
649.88	5.489	1.0475	649.88	5.497	1.0443	649.88	5.616	1.0726	649.88	5.755	1.119	649.88	9.34	1.0983	649.88	12.275	1.0215	649.88	6.075	0.9798
650.06	5.528	1.055	650.06	5.526	1.0498	650.06	5.616	1.0726	650.06	5.741	1.1163	650.06	9.333	1.0975	650.06	12.258	1.0201	650.06	6.079	0.9805
650.25	5.53	1.0553	650.25	5.543	1.053	650.25	5.615	1.0724	650.25	5.739	1.1159	650.25	9.275	1.0907	650.25	12.245	1.019	650.25	6.091	0.9824
650.44	5.55	1.0592	650.44	5.561	1.0564	650.44	5.61	1.0714	650.44	5.727	1.1136	650.44	9.272	1.0903	650.44	12.22	1.0169	650.44	6.139	0.9902
650.63	5.642	1.0767	650.63	5.613	1.0663	650.63	5.644	1.0779	650.63	5.788	1.1254	650.63	9.243	1.0869	650.63	12.25	1.0194	650.63	6.144	0.991
650.81	5.658	1.0798	650.81	5.641	1.0716	650.81	5.656	1.0802	650.81	5.767	1.1213	650.81	9.205	1.0824	650.81	12.314	1.0247	650.81	6.101	0.984
651	5.71	1.0897	651	5.656	1.0745	651	5.696	1.0879	651	5.771	1.1221	651	9.218	1.084	651	12.329	1.026	651	6.105	0.9847
651.19	5.763	1.0998	651.19	5.743	1.091	651.19	5.738	1.0959	651.19	5.82	1.1316	651.19	9.238	1.0863	651.19	12.349	1.0276	651.19	6.139	0.9902
651.38	5.805	1.1078	651.38	5.787	1.0994	651.38	5.742	1.0966	651.38	5.836	1.1347	651.38	9.243	1.0869	651.38	12.401	1.032	651.38	6.18	0.9968
651.56	5.824	1.1115	651.56	5.836	1.1087	651.56	5.772	1.1024	651.56	5.88	1.1433	651.56	9.237	1.0862	651.56	12.382	1.0304	651.56	6.167	0.9947
651.75	5.803	1.1074	651.75	5.828	1.1071	651.75	5.762	1.1005	651.75	5.875	1.1423	651.75	9.227	1.085	651.75	12.385	1.0306	651.75	6.228	1.0045
651.94	5.856	1.1176	651.94	5.837	1.1089	651.94	5.791	1.106	651.94	5.86	1.1394	651.94	9.242	1.0868	651.94	12.347	1.0275	651.94	6.195	0.9992
652.13	5.864	1.1191	652.13	5.831	1.1077	652.13	5.78	1.1039	652.13	5.847	1.1369	652.13	9.262	1.0891	652.13	12.365	1.029	652.13	6.202	1.0003
652.31	5.884	1.1229	652.31	5.855	1.1123	652.31	5.766	1.1012	652.31	5.823	1.1322	652.31	9.316	1.0955	652.31	12.35	1.0277	652.31	6.169	0.995
652.5	5.917	1.1292	652.5	5.907	1.1222	652.5	5.773	1.1026	652.5	5.847	1.1369	652.5	9.34	1.0983	652.5	12.289	1.0226	652.5	6.156	0.9929
652.69	5.899	1.1258	652.69	5.904	1.1216	652.69	5.722	1.0928	652.69	5.836	1.1347	652.69	9.37	1.1018	652.69	12.294	1.0231	652.69	6.154	0.9926
652.88	5.881	1.1223	652.88	5.868	1.1147	652.88	5.703	1.0892	652.88	5.795	1.1268	652.88	9.402	1.1056	652.88	12.303	1.0238	652.88	6.15	0.9919
653.06	5.885	1.1231	653.06	5.899	1.1206	653.06	5.721	1.0926	653.06	5.786	1.125	653.06	9.44	1.1101	653.06	12.307	1.0241	653.06	6.144	0.991
653.25	5.904	1.1267	653.25	5.887	1.1184	653.25	5.701	1.0888	653.25	5.754	1.1188	653.25	9.461	1.1125	653.25	12.32	1.0252	653.25	6.121	0.9873
653.44	5.921	1.13	653.44	5.894	1.1197	653.44	5.71	1.0905	653.44	5.756	1.1192	653.44	9.478	1.1145	653.44	12.319	1.0251	653.44	6.082	0.981
653.62	5.898	1.1256	653.62	5.891	1.1191	653.62	5.682	1.0852	653.62	5.765	1.1209	653.62	9.523	1.1198	653.62	12.371	1.0295	653.62	6.102	0.9842
653.81	5.936	1.1328	653.81	5.937	1.1278	653.81	5.755	1.0991	653.81	5.778	1.1235	653.81	9.552	1.1232	653.81	12.369	1.0293	653.81	6.092	0.9826
654	5.925	1.1307	654	5.95	1.1303	654	5.754	1.0989	654	5.744	1.1169	654	9.546	1.1225	654	12.372	1.0295	654	6.117	0.9866
654.19	5.922	1.1302	654.19	5.931	1.1267	654.19	5.731	1.0945	654.19	5.727	1.1136	654.19	9.548	1.1228	654.19	12.399	1.0318	654.19	6.177	0.9963
654.37	5.909	1.1277	654.37	5.984	1.1368	654.37	5.705	1.0896	654.37	5.731	1.1143	654.37	9.539	1.1217	654.37	12.366	1.029	654.37	6.152	0.9923
654.56	5.942	1.134	654.56	6.016	1.1429	654.56	5.748	1.0978	654.56	5.722	1.1126	654.56	9.534	1.1211	654.56	12.345	1.0273	654.56	6.16	0.9935
654.75	5.914	1.1286	654.75	5.997	1.1392	654.75	5.721	1.0926	654.75	5.709	1.1101	654.75	9.55	1.123	654.75	12.346	1.0274	654.75	6.147	0.9915
654.93	5.898	1.1256	654.93	5.983	1.1366	654.93	5.679	1.0846	654.93	5.69	1.1064	654.93	9.597	1.1285	654.93	12.373	1.0296	654.93	6.239	1.0063
655.12	5.915	1.1288	655.12	5.99	1.1379	655.12	5.689	1.0865	655.12	5.71	1.1102	655.12	9.642	1.1338	655.12	12.375	1.0298	655.12	6.309	1.0176
655.31	5.919	1.1296	655.31	6	1.1398	655.31	5.692	1.0871	655.31	5.68	1.1044	655.31	9.62	1.1312	655.31	12.372	1.0295	655.31	6.313	1.0182
655.5	5.925	1.1307	655.5	6.001	1.14	655.5	5.669	1.0827	655.5	5.693	1.1069	655.5	9.551	1.1231	655.5	12.35	1.0277	655.5	6.321	1.0195
655.68	5.935	1.1326	655.68	5.993	1.1385	655.68	5.667	1.0823	655.68	5.694	1.1071	655.68	9.539	1.1217	655.68	12.366	1.029	655.68	6.367	1.0269
655.87	5.911	1.1281	655.87	5.986	1.1372	655.87	5.635	1.0762	655.87	5.672	1.1029	655.87	9.548	1.1228	655.87	12.36	1.0285	655.87	6.372	1.0277
656.06	5.935	1.1326	656.06	5.983	1.1366	656.06	5.671	1.0831	656.06	5.651	1.0988	656.06	9.525	1.1201	656.06	12.367	1.0291	656.06	6.462	1.0423
656.24	5.943	1.1342	656.24	6.004	1.1406	656.24	5.63	1.0752	656.24	5.646	1.0978	656.24	9.508	1.1181	656.24	12.361	1.0286	656.24	6.476	1.0445
656.43	5.986	1.1424	656.43	6.023	1.1442	656.43	5.65	1.0791	656.43	5.622	1.0931	656.43	9.499	1.117	656.43	12.343	1.0271	656.43	6.561	1.0582
656.62	6.024	1.1496	656.62	6.065	1.1522	656.62	5.657	1.0804	656.62	5.615	1.0918	656.62	9.452	1.1115	656.62	12.276	1.0216	656.62	6.549	1.0563
656.81	6.057	1.1559	656.81	6.091	1.1571	656.81	5.647	1.0785	656.81	5.604	1.0896	656.81	9.425	1.1083	656.81	12.296	1.0232	656.81	6.523	1.0521
656.99	6.056	1.1557	656.99	6.109	1.1605	656.99	5.614	1.0722	656.99	5.611	1.091	656.99	9.449	1.1111	656.99	12.314	1.0247	656.99	6.552	1.0568
657.18	6.042	1.1531	657.18	6.112	1.1611	657.18	5.613	1.072	657.18	5.599	1.0887	657.18	9.45	1.1112	657.18	12.348	1.0275	657.18	6.596	1.0639
657.37	6.077	1.1597	657.37	6.16	1.1702	657.37	5.621	1.0735	657.37	5.618	1.0924	657.37	9.449	1.1111	657.37	12.305	1.024	657.37	6.602	1.0648
657.55	6.097	1.1635	657.55	6.138	1.166	657.55	5.661	1.0812	657.55	5.593	1.0875	657.55	9.435	1.1095	657.55	12.311	1.0245	657.55	6.585	1.0621
657.74	6.105	1.1651	657.74	6.131	1.1647	657.74	5.66	1.081	657.74	5.617	1.0922	657.74	9.44	1.1101	657.74	12.339	1.0268	657.74	6.529	1.0531
657.93	6.093	1.1628	657.93	6.116	1.1619	657.93	5.678	1.0844	657.93	5.603	1.0894	657.93	9.432	1.1091	657.93	12.363	1.0288	657.93	6.538	1.0545
658.11	6.081	1.1605	658.11	6.116	1.1619	658.11	5.654	1.0798	658.11	5.619	1.0926	658.11	9.445	1.1107	658.11	12.369	1.0293	658.11	6.489	1.0466
658.3	6.085	1.1613	658.3	6.107	1.1601	658.3	5.69	1.0867	658.3	5.658	1.1001	658.3	9.462	1.1127	658.3	12.383	1.0305	658.3	6.438	1.0384
658.49	6.071	1.1586	658.49	6.082	1.1554	658.49	5.686	1.0859	658.49	5.656	1.0997	658.49	9.467	1.1132	658.49	12.385	1.0306	658.49	6.438	1.0384
658.68	6.049	1.1544	658.68	6.071	1.1533	658.68	5.696	1.0879	658.68	5.676	1.1036	658.68	9.456	1.1119	658.68	12.388	1.0309	658.68	6.436	1.0381
658.86	6.035	1.1517	658.86	6.021	1.1438	658.86	5.678	1.0844	658.86	5.674	1.1032	658.86	9.494	1.1164	658.86	12.393	1.0313	658.86	6.397	1.0318
659.05	5.979	1.141	659.05	5.979	1.1358	659.05	5.664	1.0817	659.05	5.637	1.0961	659.05	9.486	1.1155	659.05	12.412	1.0329	659.05	6.354	1.0248
659.24	5.967	1.1387	659.24	5.998	1.1394	659.24	5.647	1.0785	659.24	5.661	1.1007	659.24	9.533	1.121	659.24	12.447	1.0358	659.24	6.361	1.026
659.42	5.968	1.1389	659.42	5.979	1.1358	659.42	5.659	1.0808	659.42	5.654	1.0994	659.42	9.553	1.1234	659.42	12.459	1.0368	659.42	6.345	1.0234
659.61	5.972	1.1397	659.61	5.964	1.133	659.61	5.689	1.0865	659.61	5.696	1.1075	659.61	9.586	1.1272	659.61	12.484	1.0389	659.61	6.322	1.0197
659.8	5.971	1.1395	659.8	5.942	1.1288	659.8	5.706	1.0898	659.8	5.709	1.1101	659.8	9.604	1.1294	659.8	12.493	1.0396	659.8	6.328	1.0206
659.98	5.941	1.1338	659.98	5.929	1.1263	659.98	5.694	1.0875	659.98	5.699	1.1081	659.98	9.577	1.1262	659.98	12.506	1.0407	659.98	6.331	1.0211
660.17	5.904	1.1267	660.17	5.906	1.122	660.17	5.703	1.0892	660.17	5.694	1.1071	660.17	9.619	1.1311	660.17	12.545	1.0439	660.17	6.34	1.0226
660.36	5.917	1.1292	660.36	5.889	1.1187	660.36	5.727	1.0938	660.36	5.696	1.1075	660.36	9.653	1.1351	660.36	12.551	1.0444	660.36	6.34	1.0226
660.54	5.929	1.1315	660.54	5.929	1.1263	660.54	5.73	1.0943	660.54	5.727	1.1136	660.54	9.643	1.1339	660.54	12.568	1.0459	660.54	6.36	1.0258
660.73	5.935	1.1326	660.73	5.927	1.1259	660.73	5.75	1.0982	660.73	5.767	1.1213	660.73	9.694	1.1399	660.73	12.577	1.0466	660.73	6.403	1.0327
660.92	5.918	1.1294	660.92	5.918	1.1242	660.92	5.733	1.0949	660.92	5.777	1.1233	660.92	9.675	1.1377	660.92	12.57	1.046	660.92	6.421	1.0356
661.1	5.898	1.1256	661.1	5.889	1.1187	661.1	5.721	1.0926	661.1	5.813	1.1303	661.1	9.688	1.1392	661.1	12.555	1.0448	661.1	6.447	1.0398
661.29	5.884	1.1229	661.29	5.879	1.1168	661.29	5.673	1.0835	661.29	5.814	1.1305	661.29	9.703	1.141	661.29	12.554	1.0447	661.29	6.486	1.0461
661.48	5.859	1.1181	661.48	5.879	1.1168	661.48	5.679	1.0846	661.48	5.798	1.1274	661.48	9.719	1.1429	661.48	12.587	1.0474	661.48	6.468	1.0432
661.66	5.854	1.1172	661.66	5.88	1.117	661.66	5.69	1.0867	661.66	5.777	1.1233	661.66	9.785	1.1506	661.66	12.634	1.0513	661.66	6.533	1.0537
661.85	5.886	1.1233	661.85	5.883	1.1176	661.85	5.684	1.0856	661.85	5.749	1.1178	661.85	9.778	1.1498	661.85	12.607	1.0491	661.85	6.513	1.0505
662.04	5.867	1.1197	662.04	5.893	1.1195	662.04	5.671	1.0831	662.04	5.75	1.118	662.04	9.789	1.1511	662.04	12.595	1.0481	662.04	6.561	1.0582
662.22	5.849	1.1162	662.22	5.876	1.1163	662.22	5.649	1.0789	662.22	5.719	1.112	662.22	9.846	1.1578	662.22	12.613	1.0496	662.22	6.578	1.061
662.41	5.842	1.1149	662.41	5.865	1.1142	662.41	5.648	1.0787	662.41	5.678	1.104	662.41	9.823	1.1551	662.41	12.645	1.0523	662.41	6.567	1.0592
662.6	5.821	1.1109	662.6	5.839	1.1092	662.6	5.666	1.0821	662.6	5.68	1.1044	662.6	9.867	1.1603	662.6	12.664	1.0538	662.6	6.567	1.0592
662.78	5.79	1.105	662.78	5.838	1.109	662.78	5.65	1.0791	662.78	5.638	1.0962	662.78	9.889	1.1629	662.78	12.67	1.0543	662.78	6.6	1.0645
662.97	5.758	1.0989	662.97	5.815	1.1047	662.97	5.65	1.0791	662.97	5.606	1.09	662.97	9.881	1.1619	662.97	12.673	1.0546	662.97	6.572	1.06
663.16	5.766	1.1004	663.16	5.787	1.0994	663.16	5.636	1.0764	663.16	5.62	1.0927	663.16	9.918	1.1663	663.16	12.672	1.0545	663.16	6.61	1.0661
663.34	5.742	1.0958	663.34	5.769	1.0959	663.34	5.632	1.0756	663.34	5.634	1.0955	663.34	9.917	1.1662	663.34	12.663	1.0538	663.34	6.597	1.064
663.53	5.689	1.0857	663.53	5.762	1.0946	663.53	5.605	1.0705	663.53	5.654	1.0994	663.53	9.935	1.1683	663.53	12.657	1.0533	663.53	6.644	1.0716
663.72	5.708	1.0893	663.72	5.73	1.0885	663.72	5.623	1.0739	663.72	5.651	1.0988	663.72	9.922	1.1667	663.72	12.668	1.0542	663.72	6.571	1.0598
663.9	5.699	1.0876	663.9	5.702	1.0832	663.9	5.631	1.0754	663.9	5.656	1.0997	663.9	9.923	1.1669	663.9	12.642	1.052	663.9	6.528	1.0529
664.09	5.679	1.0838	664.09	5.677	1.0785	664.09	5.608	1.071	664.09	5.679	1.1042	664.09	9.98	1.1736	664.09	12.636	1.0515	664.09	6.556	1.0574
664.28	5.719	1.0914	664.28	5.678	1.0786	664.28	5.629	1.0751	664.28	5.695	1.1073	664.28	9.976	1.1731	664.28	12.619	1.0501	664.28	6.569	1.0595
664.46	5.696	1.087	664.46	5.665	1.0762	664.46	5.625	1.0743	664.46	5.673	1.1031	664.46	10	1.1759	664.46	12.62	1.0502	664.46	6.543	1.0553
664.65	5.717	1.091	664.65	5.674	1.0779	664.65	5.646	1.0783	664.65	5.674	1.1032	664.65	10.05	1.1818	664.65	12.658	1.0533	664.65	6.567	1.0592
664.84	5.674	1.0828	664.84	5.623	1.0682	664.84	5.639	1.077	664.84	5.636	1.0959	664.84	10.016	1.1778	664.84	12.627	1.0508	664.84	6.518	1.0513
665.02	5.665	1.0811	665.02	5.595	1.0629	665.02	5.611	1.0716	665.02	5.64	1.0966	665.02	10.005	1.1765	665.02	12.611	1.0494	665.02	6.511	1.0502
665.21	5.658	1.0798	665.21	5.598	1.0634	665.21	5.628	1.0749	665.21	5.64	1.0966	665.21	10.024	1.1787	665.21	12.643	1.0521	665.21	6.44	1.0387
665.4	5.64	1.0763	665.4	5.596	1.0631	665.4	5.611	1.0716	665.4	5.638	1.0962	665.4	10.013	1.1774	665.4	12.627	1.0508	665.4	6.491	1.0469
665.58	5.612	1.071	665.58	5.582	1.0604	665.58	5.616	1.0726	665.58	5.618	1.0924	665.58	10.003	1.1763	665.58	12.635	1.0514	665.58	6.53	1.0532
665.77	5.58	1.0649	665.77	5.546	1.0536	665.77	5.584	1.0665	665.77	5.588	1.0865	665.77	9.969	1.1723	665.77	12.635	1.0514	665.77	6.526	1.0526
665.95	5.533	1.0559	665.95	5.536	1.0517	665.95	5.582	1.0661	665.95	5.566	1.0822	665.95	9.964	1.1717	665.95	12.653	1.0529	665.95	6.535	1.054
666.14	5.561	1.0613	666.14	5.569	1.0579	666.14	5.607	1.0709	666.14	5.601	1.0891	666.14	9.923	1.1669	666.14	12.642	1.052	666.14	6.572	1.06
666.33	5.524	1.0542	666.33	5.587	1.0614	666.33	5.605	1.0705	666.33	5.607	1.0902	666.33	9.871	1.1607	666.33	12.616	1.0498	666.33	6.589	1.0627
666.51	5.532	1.0557	666.51	5.617	1.0671	666.51	5.633	1.0758	666.51	5.643	1.0972	666.51	9.886	1.1625	666.51	12.643	1.0521	666.51	6.642	1.0713
666.7	5.516	1.0527	666.7	5.609	1.0655	666.7	5.674	1.0837	666.7	5.669	1.1023	666.7	9.893	1.1633	666.7	12.657	1.0533	666.7	6.679	1.0773
666.89	5.54	1.0573	666.89	5.619	1.0674	666.89	5.72	1.0924	666.89	5.752	1.1184	666.89	9.871	1.1607	666.89	12.647	1.0524	666.89	6.753	1.0892
667.07	5.537	1.0567	667.07	5.629	1.0693	667.07	5.757	1.0995	667.07	5.775	1.1229	667.07	9.928	1.1675	667.07	12.661	1.0536	667.07	6.759	1.0902
667.26	5.545	1.0582	667.26	5.629	1.0693	667.26	5.772	1.1024	667.26	5.812	1.1301	667.26	9.934	1.1682	667.26	12.715	1.0581	667.26	6.762	1.0906
667.45	5.549	1.059	667.45	5.649	1.0731	667.45	5.858	1.1188	667.45	5.865	1.1404	667.45	9.95	1.17	667.45	12.75	1.061	667.45	6.728	1.0852
667.63	5.544	1.058	667.63	5.644	1.0722	667.63	5.857	1.1186	667.63	5.908	1.1487	667.63	9.939	1.1687	667.63	12.735	1.0597	667.63	6.708	1.0819
667.82	5.534	1.0561	667.82	5.622	1.068	667.82	5.888	1.1245	667.82	5.941	1.1552	667.82	9.971	1.1725	667.82	12.831	1.0677	667.82	6.701	1.0808
668	5.521	1.0536	668	5.595	1.0629	668	5.91	1.1287	668	5.977	1.1622	668	10.001	1.176	668	12.872	1.0711	668	6.677	1.0769
668.19	5.501	1.0498	668.19	5.597	1.0633	668.19	5.911	1.1289	668.19	5.989	1.1645	668.19	9.942	1.1691	668.19	12.899	1.0734	668.19	6.691	1.0792
668.38	5.494	1.0485	668.38	5.628	1.0691	668.38	5.911	1.1289	668.38	6.007	1.168	668.38	9.952	1.1703	668.38	12.918	1.075	668.38	6.633	1.0698
668.56	5.469	1.0437	668.56	5.616	1.0669	668.56	5.906	1.128	668.56	5.979	1.1626	668.56	9.942	1.1691	668.56	12.955	1.0781	668.56	6.609	1.066
668.75	5.459	1.0418	668.75	5.654	1.0741	668.75	5.957	1.1377	668.75	6.015	1.1696	668.75	9.891	1.1631	668.75	13.028	1.0841	668.75	6.59	1.0629
668.93	5.453	1.0406	668.93	5.654	1.0741	668.93	5.989	1.1438	668.93	6.012	1.169	668.93	9.842	1.1573	668.93	12.994	1.0813	668.93	6.568	1.0594
669.12	5.465	1.0429	669.12	5.645	1.0724	669.12	5.961	1.1385	669.12	6.001	1.1668	669.12	9.87	1.1606	669.12	13.048	1.0858	669.12	6.565	1.0589
669.31	5.463	1.0426	669.31	5.628	1.0691	669.31	5.985	1.143	669.31	5.984	1.1635	669.31	9.894	1.1635	669.31	13.095	1.0897	669.31	6.565	1.0589
669.49	5.437	1.0376	669.49	5.597	1.0633	669.49	5.99	1.144	669.49	5.973	1.1614	669.49	9.906	1.1649	669.49	13.048	1.0858	669.49	6.536	1.0542
669.68	5.388	1.0282	669.68	5.516	1.0479	669.68	5.946	1.1356	669.68	5.94	1.155	669.68	9.913	1.1657	669.68	13.043	1.0854	669.68	6.539	1.0547
669.87	5.398	1.0302	669.87	5.514	1.0475	669.87	5.966	1.1394	669.87	5.963	1.1594	669.87	9.98	1.1736	669.87	13.076	1.0881	669.87	6.522	1.0519
670.05	5.428	1.0359	670.05	5.501	1.045	670.05	5.962	1.1387	670.05	5.939	1.1548	670.05	9.976	1.1731	670.05	13.087	1.089	670.05	6.525	1.0524
670.24	5.431	1.0365	670.24	5.496	1.0441	670.24	5.968	1.1398	670.24	5.948	1.1565	670.24	10	1.1759	670.24	13.085	1.0889	670.24	6.491	1.0469
670.42	5.406	1.0317	670.42	5.474	1.0399	670.42	5.931	1.1327	670.42	5.94	1.155	670.42	10.026	1.179	670.42	13.086	1.089	670.42	6.518	1.0513
670.61	5.379	1.0265	670.61	5.472	1.0395	670.61	5.913	1.1293	670.61	5.972	1.1612	670.61	10.08	1.1853	670.61	13.126	1.0923	670.61	6.508	1.0497
670.8	5.407	1.0319	670.8	5.478	1.0407	670.8	5.947	1.1358	670.8	6.002	1.167	670.8	10.051	1.1819	670.8	13.08	1.0885	670.8	6.524	1.0523
670.98	5.424	1.0351	670.98	5.48	1.041	670.98	5.954	1.1371	670.98	5.997	1.1661	670.98	10.087	1.1861	670.98	13.076	1.0881	670.98	6.529	1.0531
671.17	5.447	1.0395	671.17	5.498	1.0445	671.17	5.948	1.136	671.17	5.981	1.1629	671.17	10.086	1.186	671.17	13.102	1.0903	671.17	6.528	1.0529
671.35	5.525	1.0544	671.35	5.609	1.0655	671.35	6.052	1.1558	671.35	6.049	1.1762	671.35	10.08	1.1853	671.35	13.091	1.0894	671.35	6.5	1.0484
671.54	5.52	1.0534	671.54	5.599	1.0636	671.54	6.034	1.1524	671.54	6.052	1.1767	671.54	10.12	1.19	671.54	13.08	1.0885	671.54	6.471	1.0437
671.73	5.52	1.0534	671.73	5.598	1.0634	671.73	6.045	1.1545	671.73	6.051	1.1766	671.73	10.138	1.1921	671.73	13.105	1.0905	671.73	6.491	1.0469
671.91	5.54	1.0573	671.91	5.576	1.0593	671.91	6.035	1.1526	671.91	6.027	1.1719	671.91	10.197	1.1991	671.91	13.101	1.0902	671.91	6.517	1.0511
672.1	5.563	1.0616	672.1	5.538	1.0521	672.1	6.011	1.148	672.1	6.002	1.167	672.1	10.238	1.2039	672.1	13.081	1.0885	672.1	6.487	1.0463
672.28	5.609	1.0704	672.28	5.589	1.0617	672.28	6.026	1.1509	672.28	6.008	1.1682	672.28	10.249	1.2052	672.28	13.071	1.0877	672.28	6.494	1.0474
672.47	5.629	1.0742	672.47	5.609	1.0655	672.47	6.014	1.1486	672.47	6.017	1.1699	672.47	10.284	1.2093	672.47	13.067	1.0874	672.47	6.475	1.0444
672.66	5.648	1.0779	672.66	5.639	1.0712	672.66	6.004	1.1467	672.66	6.048	1.176	672.66	10.319	1.2134	672.66	13.087	1.089	672.66	6.418	1.0352
672.84	5.709	1.0895	672.84	5.721	1.0868	672.84	6.006	1.1471	672.84	6.114	1.1888	672.84	10.321	1.2137	672.84	13.047	1.0857	672.84	6.43	1.0371
673.03	5.71	1.0897	673.03	5.725	1.0876	673.03	5.95	1.1364	673.03	6.115	1.189	673.03	10.344	1.2164	673.03	13.067	1.0874	673.03	6.501	1.0485
673.21	5.765	1.1002	673.21	5.757	1.0937	673.21	5.993	1.1446	673.21	6.105	1.1871	673.21	10.299	1.2111	673.21	13.05	1.086	673.21	6.523	1.0521
673.4	5.826	1.1118	673.4	5.809	1.1035	673.4	6.025	1.1507	673.4	6.134	1.1927	673.4	10.296	1.2107	673.4	13.05	1.086	673.4	6.518	1.0513
673.58	5.87	1.1202	673.58	5.885	1.118	673.58	6.041	1.1537	673.58	6.142	1.1942	673.58	10.23	1.203	673.58	13.094	1.0896	673.58	6.526	1.0526
673.77	5.899	1.1258	673.77	5.97	1.1341	673.77	6.08	1.1612	673.77	6.153	1.1964	673.77	10.203	1.1998	673.77	13.103	1.0904	673.77	6.544	1.0555
673.96	5.959	1.1372	673.96	5.984	1.1368	673.96	6.088	1.1627	673.96	6.168	1.1993	673.96	10.17	1.1959	673.96	13.104	1.0905	673.96	6.576	1.0606
674.14	5.966	1.1385	674.14	6.014	1.1425	674.14	6.082	1.1616	674.14	6.16	1.1977	674.14	10.146	1.1931	674.14	13.121	1.0919	674.14	6.616	1.0671
674.33	5.969	1.1391	674.33	6.009	1.1415	674.33	6.077	1.1606	674.33	6.143	1.1944	674.33	10.061	1.1831	674.33	13.121	1.0919	674.33	6.686	1.0784
674.51	5.947	1.1349	674.51	5.976	1.1353	674.51	6.063	1.1579	674.51	6.129	1.1917	674.51	10.026	1.179	674.51	13.149	1.0942	674.51	6.665	1.075
674.7	5.967	1.1387	674.7	5.988	1.1375	674.7	6.064	1.1581	674.7	6.085	1.1832	674.7	10.004	1.1764	674.7	13.144	1.0938	674.7	6.609	1.066
674.88	6	1.145	674.88	6.053	1.1499	674.88	6.023	1.1503	674.88	6.081	1.1824	674.88	10.008	1.1769	674.88	13.19	1.0976	674.88	6.64	1.071
675.07	5.997	1.1445	675.07	6.077	1.1544	675.07	6.009	1.1476	675.07	6.096	1.1853	675.07	9.971	1.1725	675.07	13.207	1.099	675.07	6.679	1.0773
675.26	5.988	1.1427	675.26	6.069	1.1529	675.26	5.986	1.1432	675.26	6.073	1.1808	675.26	9.949	1.1699	675.26	13.18	1.0968	675.26	6.683	1.0779
675.44	5.995	1.1441	675.44	6.034	1.1463	675.44	5.932	1.1329	675.44	6.068	1.1799	675.44	9.934	1.1682	675.44	13.18	1.0968	675.44	6.68	1.0774
675.63	5.973	1.1399	675.63	6.055	1.1503	675.63	5.917	1.1301	675.63	6.054	1.1771	675.63	9.963	1.1716	675.63	13.175	1.0964	675.63	6.632	1.0697
675.81	5.974	1.1401	675.81	6.077	1.1544	675.81	5.913	1.1293	675.81	6.044	1.1752	675.81	9.973	1.1727	675.81	13.204	1.0988	675.81	6.57	1.0597
676	5.992	1.1435	676	6.158	1.1698	676	5.907	1.1282	676	6.054	1.1771	676	9.953	1.1704	676	13.213	1.0995	676	6.572	1.06
676.18	6.044	1.1534	676.18	6.173	1.1727	676.18	5.926	1.1318	676.18	6.036	1.1736	676.18	9.982	1.1738	676.18	13.262	1.1036	676.18	6.565	1.0589
676.37	6.098	1.1637	676.37	6.227	1.1829	676.37	5.935	1.1335	676.37	6.09	1.1841	676.37	9.969	1.1723	676.37	13.265	1.1039	676.37	6.548	1.0561
676.56	6.093	1.1628	676.56	6.197	1.1772	676.56	5.926	1.1318	676.56	6.082	1.1826	676.56	9.95	1.17	676.56	13.261	1.1035	676.56	6.48	1.0452
676.74	6.056	1.1557	676.74	6.16	1.1702	676.74	5.882	1.1234	676.74	6.019	1.1703	676.74	9.973	1.1727	676.74	13.204	1.0988	676.74	6.46	1.0419
676.93	6.054	1.1553	676.93	6.187	1.1753	676.93	5.887	1.1243	676.93	6.013	1.1692	676.93	9.983	1.1739	676.93	13.216	1.0998	676.93	6.451	1.0405
677.11	6.084	1.1611	677.11	6.202	1.1782	677.11	5.92	1.1306	677.11	6.019	1.1703	677.11	10.012	1.1773	677.11	13.254	1.1029	677.11	6.394	1.0313
677.3	6.117	1.1674	677.3	6.249	1.1871	677.3	5.944	1.1352	677.3	6.018	1.1701	677.3	10.039	1.1805	677.3	13.278	1.1049	677.3	6.405	1.0331
677.48	6.127	1.1693	677.48	6.227	1.1829	677.48	5.933	1.1331	677.48	6.021	1.1707	677.48	9.984	1.174	677.48	13.302	1.1069	677.48	6.456	1.0413
677.67	6.165	1.1765	677.67	6.179	1.1738	677.67	5.958	1.1379	677.67	6.033	1.1731	677.67	10.005	1.1765	677.67	13.316	1.1081	677.67	6.429	1.0369
677.85	6.168	1.1771	677.85	6.198	1.1774	677.85	5.979	1.1419	677.85	6.078	1.1818	677.85	10.02	1.1783	677.85	13.294	1.1063	677.85	6.385	1.0298
678.04	6.168	1.1771	678.04	6.131	1.1647	678.04	5.971	1.1404	678.04	6.055	1.1773	678.04	10.023	1.1786	678.04	13.304	1.1071	678.04	6.387	1.0302
678.23	6.17	1.1775	678.23	6.146	1.1676	678.23	6.022	1.1501	678.23	6.092	1.1845	678.23	10.035	1.18	678.23	13.311	1.1077	678.23	6.415	1.0347
678.41	6.217	1.1865	678.41	6.179	1.1738	678.41	6.056	1.1566	678.41	6.115	1.189	678.41	10.063	1.1833	678.41	13.375	1.113	678.41	6.425	1.0363
678.6	6.261	1.1948	678.6	6.181	1.1742	678.6	6.08	1.1612	678.6	6.165	1.1987	678.6	10.144	1.1929	678.6	13.417	1.1165	678.6	6.452	1.0406
678.78	6.273	1.1971	678.78	6.213	1.1803	678.78	6.105	1.166	678.78	6.152	1.1962	678.78	10.1	1.1877	678.78	13.395	1.1147	678.78	6.5	1.0484
678.97	6.286	1.1996	678.97	6.183	1.1746	678.97	6.089	1.1629	678.97	6.174	1.2005	678.97	10.063	1.1833	678.97	13.43	1.1176	678.97	6.54	1.0548
679.15	6.301	1.2025	679.15	6.227	1.1829	679.15	6.099	1.1648	679.15	6.154	1.1966	679.15	10.111	1.189	679.15	13.455	1.1197	679.15	6.499	1.0482
679.34	6.29	1.2004	679.34	6.26	1.1892	679.34	6.09	1.1631	679.34	6.155	1.1968	679.34	10.151	1.1937	679.34	13.51	1.1242	679.34	6.49	1.0468
679.52	6.29	1.2004	679.52	6.29	1.1949	679.52	6.099	1.1648	679.52	6.153	1.1964	679.52	10.147	1.1932	679.52	13.55	1.1276	679.52	6.599	1.0644
679.71	6.298	1.2019	679.71	6.336	1.2036	679.71	6.07	1.1593	679.71	6.121	1.1902	679.71	10.152	1.1938	679.71	13.592	1.1311	679.71	6.611	1.0663
679.89	6.304	1.2031	679.89	6.369	1.2099	679.89	6.041	1.1537	679.89	6.105	1.1871	679.89	10.18	1.1971	679.89	13.606	1.1322	679.89	6.609	1.066
680.08	6.319	1.2059	680.08	6.392	1.2143	680.08	6.061	1.1576	680.08	6.104	1.1869	680.08	10.163	1.1951	680.08	13.631	1.1343	680.08	6.575	1.0605
680.26	6.292	1.2008	680.26	6.377	1.2114	680.26	6.049	1.1553	680.26	6.099	1.1859	680.26	10.097	1.1873	680.26	13.66	1.1367	680.26	6.539	1.0547
680.45	6.305	1.2032	680.45	6.389	1.2137	680.45	6.038	1.1532	680.45	6.117	1.1894	680.45	10.141	1.1925	680.45	13.744	1.1437	680.45	6.472	1.0439
680.64	6.295	1.2013	680.64	6.362	1.2086	680.64	6.026	1.1509	680.64	6.103	1.1867	680.64	10.145	1.193	680.64	13.747	1.144	680.64	6.454	1.041
680.82	6.295	1.2013	680.82	6.334	1.2033	680.82	6.025	1.1507	680.82	6.123	1.1906	680.82	10.149	1.1934	680.82	13.759	1.145	680.82	6.451	1.0405
681.01	6.307	1.2036	681.01	6.338	1.204	681.01	6.049	1.1553	681.01	6.106	1.1872	681.01	10.097	1.1873	681.01	13.729	1.1425	681.01	6.433	1.0376
681.19	6.283	1.199	681.19	6.3	1.1968	681.19	6.015	1.1488	681.19	6.058	1.1779	681.19	10.098	1.1874	681.19	13.73	1.1425	681.19	6.408	1.0335
681.38	6.302	1.2027	681.38	6.307	1.1981	681.38	6.057	1.1568	681.38	6.1	1.1861	681.38	10.071	1.1843	681.38	13.721	1.1418	681.38	6.433	1.0376
681.56	6.323	1.2067	681.56	6.282	1.1934	681.56	6.05	1.1555	681.56	6.105	1.1871	681.56	10.026	1.179	681.56	13.711	1.141	681.56	6.427	1.0366
681.75	6.267	1.196	681.75	6.249	1.1871	681.75	6.008	1.1474	681.75	6.086	1.1834	681.75	10.011	1.1772	681.75	13.711	1.141	681.75	6.424	1.0361
681.93	6.281	1.1987	681.93	6.251	1.1875	681.93	6.007	1.1472	681.93	6.058	1.1779	681.93	9.995	1.1753	681.93	13.695	1.1396	681.93	6.448	1.04
682.12	6.262	1.195	682.12	6.225	1.1826	682.12	5.976	1.1413	682.12	6.046	1.1756	682.12	9.949	1.1699	682.12	13.658	1.1366	682.12	6.529	1.0531
682.3	6.244	1.1916	682.3	6.239	1.1852	682.3	5.979	1.1419	682.3	6.042	1.1748	682.3	9.985	1.1742	682.3	13.681	1.1385	682.3	6.491	1.0469
682.49	6.23	1.1889	682.49	6.245	1.1864	682.49	5.99	1.144	682.49	6.061	1.1785	682.49	9.97	1.1724	682.49	13.654	1.1362	682.49	6.566	1.059
682.67	6.248	1.1924	682.67	6.232	1.1839	682.67	5.943	1.135	682.67	6.091	1.1843	682.67	10	1.1759	682.67	13.689	1.1391	682.67	6.595	1.0637
682.86	6.266	1.1958	682.86	6.225	1.1826	682.86	5.939	1.1343	682.86	6.123	1.1906	682.86	9.993	1.1751	682.86	13.682	1.1386	682.86	6.577	1.0608
683.04	6.22	1.187	683.04	6.209	1.1795	683.04	5.957	1.1377	683.04	6.114	1.1888	683.04	10.013	1.1774	683.04	13.668	1.1374	683.04	6.503	1.0489
683.23	6.143	1.1723	683.23	6.141	1.1666	683.23	5.907	1.1282	683.23	6.071	1.1804	683.23	10.001	1.176	683.23	13.658	1.1366	683.23	6.516	1.051
683.41	6.174	1.1782	683.41	6.136	1.1657	683.41	5.911	1.1289	683.41	6.089	1.1839	683.41	9.989	1.1746	683.41	13.623	1.1336	683.41	6.572	1.06
683.6	6.181	1.1796	683.6	6.122	1.163	683.6	5.898	1.1264	683.6	6.085	1.1832	683.6	9.996	1.1754	683.6	13.595	1.1313	683.6	6.603	1.065
683.78	6.127	1.1693	683.78	6.088	1.1565	683.78	5.873	1.1217	683.78	6.06	1.1783	683.78	10.027	1.1791	683.78	13.573	1.1295	683.78	6.608	1.0658
683.97	6.102	1.1645	683.97	6.071	1.1533	683.97	5.866	1.1203	683.97	6.031	1.1727	683.97	9.98	1.1736	683.97	13.554	1.1279	683.97	6.674	1.0765
684.15	6.074	1.1592	684.15	6.045	1.1484	684.15	5.841	1.1155	684.15	6.016	1.1697	684.15	9.962	1.1714	684.15	13.556	1.1281	684.15	6.661	1.0744
684.34	5.99	1.1431	684.34	6.01	1.1417	684.34	5.859	1.119	684.34	5.971	1.161	684.34	9.937	1.1685	684.34	13.479	1.1217	684.34	6.703	1.0811
684.52	5.944	1.1344	684.52	5.98	1.136	684.52	5.846	1.1165	684.52	5.942	1.1554	684.52	9.96	1.1712	684.52	13.508	1.1241	684.52	6.709	1.0821
684.71	5.912	1.1282	684.71	5.92	1.1246	684.71	5.807	1.1091	684.71	5.924	1.1519	684.71	9.96	1.1712	684.71	13.522	1.1252	684.71	6.768	1.0916
684.89	5.935	1.1326	684.89	5.94	1.1284	684.89	5.858	1.1188	684.89	5.946	1.1561	684.89	9.993	1.1751	684.89	13.539	1.1267	684.89	6.809	1.0982
685.08	5.913	1.1284	685.08	5.919	1.1244	685.08	5.876	1.1222	685.08	5.965	1.1598	685.08	9.996	1.1754	685.08	13.569	1.1292	685.08	6.798	1.0965
685.26	5.9	1.126	685.26	5.943	1.129	685.26	5.928	1.1322	685.26	6.009	1.1684	685.26	10.03	1.1794	685.26	13.604	1.1321	685.26	6.859	1.1063
685.45	5.924	1.1305	685.45	5.909	1.1225	685.45	5.945	1.1354	685.45	6.056	1.1775	685.45	10.016	1.1778	685.45	13.575	1.1296	685.45	6.883	1.1102
685.63	5.911	1.1281	685.63	5.86	1.1132	685.63	5.95	1.1364	685.63	6.049	1.1762	685.63	10.036	1.1802	685.63	13.585	1.1305	685.63	6.915	1.1153
685.82	5.873	1.1208	685.82	5.791	1.1001	685.82	5.936	1.1337	685.82	6.006	1.1678	685.82	10.051	1.1819	685.82	13.592	1.1311	685.82	6.878	1.1094
686	5.86	1.1183	686	5.788	1.0995	686	5.96	1.1383	686	6.067	1.1797	686	10.074	1.1846	686	13.656	1.1364	686	6.868	1.1077
686.19	5.856	1.1176	686.19	5.773	1.0967	686.19	5.978	1.1417	686.19	6.054	1.1771	686.19	10.049	1.1817	686.19	13.666	1.1372	686.19	6.861	1.1066
686.37	5.853	1.117	686.37	5.785	1.099	686.37	5.981	1.1423	686.37	6.064	1.1791	686.37	10.035	1.18	686.37	13.672	1.1377	686.37	6.888	1.111
686.56	5.81	1.1088	686.56	5.742	1.0908	686.56	5.983	1.1427	686.56	6.058	1.1779	686.56	10.044	1.1811	686.56	13.67	1.1376	686.56	6.898	1.1126
686.74	5.743	1.096	686.74	5.698	1.0824	686.74	5.989	1.1438	686.74	6.045	1.1754	686.74	10.059	1.1829	686.74	13.695	1.1396	686.74	6.867	1.1076
686.93	5.646	1.0775	686.93	5.631	1.0697	686.93	5.959	1.1381	686.93	6.003	1.1672	686.93	10.059	1.1829	686.93	13.7	1.1401	686.93	6.817	1.0995
687.11	5.62	1.0725	687.11	5.683	1.0796	687.11	6.023	1.1503	687.11	6.036	1.1736	687.11	10.034	1.1799	687.11	13.735	1.143	687.11	6.864	1.1071
687.3	5.61	1.0706	687.3	5.694	1.0817	687.3	6.024	1.1505	687.3	6.031	1.1727	687.3	10.049	1.1817	687.3	13.734	1.1429	687.3	6.853	1.1053
687.48	5.611	1.0708	687.48	5.75	1.0923	687.48	6.058	1.157	687.48	6.074	1.181	687.48	10.042	1.1809	687.48	13.743	1.1436	687.48	6.87	1.1081
687.67	5.583	1.0655	687.67	5.7	1.0828	687.67	6.041	1.1537	687.67	6.026	1.1717	687.67	10.047	1.1814	687.67	13.77	1.1459	687.67	6.891	1.1115
687.85	5.574	1.0637	687.85	5.697	1.0823	687.85	6.086	1.1623	687.85	6.068	1.1799	687.85	10.029	1.1793	687.85	13.763	1.1453	687.85	6.885	1.1105
688.04	5.605	1.0697	688.04	5.653	1.0739	688.04	6.142	1.173	688.04	6.082	1.1826	688.04	10.048	1.1816	688.04	13.77	1.1459	688.04	6.904	1.1135
688.22	5.63	1.0744	688.22	5.677	1.0785	688.22	6.169	1.1782	688.22	6.13	1.1919	688.22	9.991	1.1749	688.22	13.746	1.1439	688.22	6.917	1.1156
688.41	5.685	1.0849	688.41	5.729	1.0883	688.41	6.194	1.183	688.41	6.129	1.1917	688.41	10.021	1.1784	688.41	13.748	1.144	688.41	6.992	1.1277
688.59	5.723	1.0922	688.59	5.727	1.088	688.59	6.193	1.1828	688.59	6.169	1.1995	688.59	10.004	1.1764	688.59	13.736	1.143	688.59	7.025	1.1331
688.77	5.737	1.0948	688.77	5.696	1.0821	688.77	6.18	1.1803	688.77	6.15	1.1958	688.77	10.028	1.1792	688.77	13.727	1.1423	688.77	6.995	1.1282
688.96	5.721	1.0918	688.96	5.69	1.0809	688.96	6.186	1.1814	688.96	6.167	1.1991	688.96	10.06	1.183	688.96	13.744	1.1437	688.96	6.998	1.1287
689.14	5.745	1.0964	689.14	5.645	1.0724	689.14	6.204	1.1849	689.14	6.175	1.2007	689.14	10.054	1.1823	689.14	13.743	1.1436	689.14	7.105	1.146
689.33	5.8	1.1069	689.33	5.68	1.079	689.33	6.186	1.1814	689.33	6.182	1.202	689.33	10.064	1.1834	689.33	13.687	1.139	689.33	7.104	1.1458
689.51	5.817	1.1101	689.51	5.689	1.0807	689.51	6.169	1.1782	689.51	6.194	1.2044	689.51	10.146	1.1931	689.51	13.701	1.1401	689.51	7.14	1.1516
689.7	5.823	1.1113	689.7	5.669	1.0769	689.7	6.104	1.1658	689.7	6.183	1.2022	689.7	10.168	1.1957	689.7	13.687	1.139	689.7	7.192	1.16
689.88	5.815	1.1097	689.88	5.683	1.0796	689.88	6.073	1.1599	689.88	6.149	1.1956	689.88	10.267	1.2073	689.88	13.743	1.1436	689.88	7.177	1.1576
690.07	5.83	1.1126	690.07	5.641	1.0716	690.07	6.046	1.1547	690.07	6.158	1.1974	690.07	10.287	1.2097	690.07	13.713	1.1411	690.07	7.166	1.1558
690.25	5.823	1.1113	690.25	5.631	1.0697	690.25	6.017	1.1492	690.25	6.128	1.1915	690.25	10.316	1.2131	690.25	13.705	1.1405	690.25	7.202	1.1616
690.44	5.814	1.1095	690.44	5.585	1.061	690.44	5.98	1.1421	690.44	6.08	1.1822	690.44	10.373	1.2198	690.44	13.732	1.1427	690.44	7.226	1.1655
690.62	5.861	1.1185	690.62	5.603	1.0644	690.62	5.973	1.1408	690.62	6.079	1.182	690.62	10.357	1.2179	690.62	13.721	1.1418	690.62	7.231	1.1663
690.81	5.877	1.1216	690.81	5.618	1.0672	690.81	5.948	1.136	690.81	6.071	1.1804	690.81	10.443	1.228	690.81	13.72	1.1417	690.81	7.22	1.1645
690.99	5.899	1.1258	690.99	5.661	1.0754	690.99	5.974	1.1409	690.99	6.126	1.1911	690.99	10.475	1.2318	690.99	13.767	1.1456	690.99	7.262	1.1713
691.17	5.911	1.1281	691.17	5.691	1.0811	691.17	5.958	1.1379	691.17	6.083	1.1828	691.17	10.436	1.2272	691.17	13.741	1.1435	691.17	7.321	1.1808
691.36	5.873	1.1208	691.36	5.788	1.0995	691.36	6.016	1.149	691.36	6.097	1.1855	691.36	10.421	1.2254	691.36	13.703	1.1403	691.36	7.293	1.1763
691.54	5.88	1.1221	691.54	5.799	1.1016	691.54	5.981	1.1423	691.54	6.143	1.1944	691.54	10.454	1.2293	691.54	13.712	1.1411	691.54	7.272	1.1729
691.73	5.846	1.1156	691.73	5.77	1.0961	691.73	5.98	1.1421	691.73	6.134	1.1927	691.73	10.434	1.227	691.73	13.718	1.1415	691.73	7.319	1.1805
691.91	5.88	1.1221	691.91	5.797	1.1013	691.91	6.024	1.1505	691.91	6.159	1.1976	691.91	10.451	1.229	691.91	13.734	1.1429	691.91	7.273	1.1731
692.1	5.887	1.1235	692.1	5.825	1.1066	692.1	6.093	1.1637	692.1	6.174	1.2005	692.1	10.43	1.2265	692.1	13.747	1.144	692.1	7.309	1.1789
692.28	5.868	1.1198	692.28	5.812	1.1041	692.28	6.121	1.169	692.28	6.173	1.2003	692.28	10.447	1.2285	692.28	13.772	1.146	692.28	7.339	1.1837
692.47	5.837	1.1139	692.47	5.78	1.098	692.47	6.154	1.1753	692.47	6.145	1.1948	692.47	10.44	1.2277	692.47	13.773	1.1461	692.47	7.295	1.1766
692.65	5.799	1.1067	692.65	5.758	1.0938	692.65	6.153	1.1751	692.65	6.103	1.1867	692.65	10.363	1.2186	692.65	13.705	1.1405	692.65	7.32	1.1806
[truncated: 40 more rows]
