# Supplementary material for: Photoreflectance/scattering measurements of spider silks informed by standard optics
Source: R Soc Open Sci. 2020 Apr 22;7(4):192174. doi: 10.1098/rsos.192174 (PMC7211891; doi:10.1098/rsos.192174)
Supplement: Argiope keyserlingi Reflectance-Scattering Measurement Data [file rsos192174supp2.xlsx]

## Sheet: Sheet1
Nephila Plumipes collected 12 June 2018						Columns - in groups of three - are wavelength, reflectance signal, normalised reflectance									RSOS Photoreflectance/Scattering Measurements of Spider Silks Informed by Standard Optics
1			2			3			4			5			Sean J. Blamires, Douglas J. Little, Thomas E. White, Deb M. Kane
299.98	4.229	0.8312	299.98	2.659	0.7202	299.98	4.251	0.8605	299.98	1.162	0.3817	299.98	4.579	0.8007
300.18	4.214	0.8282	300.18	2.616	0.7086	300.18	4.152	0.8405	300.18	1.115	0.3663	300.18	4.516	0.7896
300.39	4.221	0.8296	300.39	2.56	0.6934	300.39	4.128	0.8356	300.39	1.065	0.3499	300.39	4.49	0.7851
300.6	4.199	0.8253	300.6	2.552	0.6912	300.6	4.105	0.831	300.6	1.062	0.3489	300.6	4.412	0.7715
300.81	4.194	0.8243	300.81	2.5	0.6771	300.81	4.072	0.8243	300.81	1.056	0.3469	300.81	4.368	0.7638
301.01	4.183	0.8221	301.01	2.476	0.6706	301.01	4.076	0.8251	301.01	1.081	0.3551	301.01	4.346	0.7599
301.22	4.146	0.8149	301.22	2.406	0.6517	301.22	4.043	0.8184	301.22	1.008	0.3311	301.22	4.296	0.7512
301.43	4.161	0.8178	301.43	2.407	0.652	301.43	4.058	0.8215	301.43	0.981	0.3223	301.43	4.286	0.7494
301.63	4.154	0.8164	301.63	2.438	0.6603	301.63	4.086	0.8271	301.63	0.99	0.3252	301.63	4.291	0.7503
301.84	4.175	0.8206	301.84	2.455	0.665	301.84	4.096	0.8291	301.84	0.996	0.3272	301.84	4.287	0.7496
302.05	4.165	0.8186	302.05	2.448	0.6631	302.05	4.131	0.8362	302.05	1.011	0.3321	302.05	4.313	0.7542
302.26	4.147	0.8151	302.26	2.439	0.6606	302.26	4.151	0.8403	302.26	1.01	0.3318	302.26	4.303	0.7524
302.46	4.133	0.8123	302.46	2.401	0.6503	302.46	4.143	0.8387	302.46	0.992	0.3259	302.46	4.274	0.7473
302.67	4.189	0.8233	302.67	2.475	0.6704	302.67	4.247	0.8597	302.67	1.025	0.3367	302.67	4.308	0.7533
302.88	4.205	0.8265	302.88	2.46	0.6663	302.88	4.218	0.8538	302.88	0.985	0.3236	302.88	4.325	0.7563
303.08	4.206	0.8267	303.08	2.479	0.6715	303.08	4.215	0.8532	303.08	1.014	0.3331	303.08	4.344	0.7596
303.29	4.245	0.8343	303.29	2.513	0.6807	303.29	4.261	0.8626	303.29	1.074	0.3528	303.29	4.412	0.7715
303.5	4.238	0.8329	303.5	2.471	0.6693	303.5	4.222	0.8547	303.5	1.034	0.3397	303.5	4.442	0.7767
303.7	4.252	0.8357	303.7	2.483	0.6725	303.7	4.251	0.8605	303.7	1.034	0.3397	303.7	4.472	0.782
303.91	4.235	0.8324	303.91	2.478	0.6712	303.91	4.243	0.8589	303.91	1.015	0.3334	303.91	4.473	0.7821
304.12	4.206	0.8267	304.12	2.444	0.662	304.12	4.214	0.853	304.12	0.987	0.3242	304.12	4.454	0.7788
304.32	4.212	0.8278	304.32	2.466	0.6679	304.32	4.233	0.8569	304.32	0.968	0.318	304.32	4.527	0.7916
304.53	4.185	0.8225	304.53	2.474	0.6701	304.53	4.204	0.851	304.53	0.959	0.315	304.53	4.526	0.7914
304.74	4.172	0.82	304.74	2.458	0.6658	304.74	4.247	0.8597	304.74	0.952	0.3127	304.74	4.484	0.7841
304.95	4.176	0.8208	304.95	2.449	0.6633	304.95	4.258	0.8619	304.95	0.926	0.3042	304.95	4.489	0.7849
305.15	4.159	0.8174	305.15	2.443	0.6617	305.15	4.222	0.8547	305.15	0.869	0.2855	305.15	4.455	0.779
305.36	4.147	0.8151	305.36	2.484	0.6728	305.36	4.262	0.8628	305.36	0.889	0.292	305.36	4.443	0.7769
305.57	4.142	0.8141	305.57	2.464	0.6674	305.57	4.26	0.8623	305.57	0.853	0.2802	305.57	4.43	0.7746
305.77	4.117	0.8092	305.77	2.433	0.659	305.77	4.263	0.863	305.77	0.859	0.2822	305.77	4.422	0.7732
305.98	4.13	0.8117	305.98	2.477	0.6709	305.98	4.308	0.8721	305.98	0.904	0.297	305.98	4.418	0.7725
306.19	4.109	0.8076	306.19	2.474	0.6701	306.19	4.265	0.8634	306.19	0.919	0.3019	306.19	4.381	0.766
306.39	4.08	0.8019	306.39	2.459	0.666	306.39	4.27	0.8644	306.39	0.952	0.3127	306.39	4.387	0.7671
306.6	4.032	0.7925	306.6	2.45	0.6636	306.6	4.24	0.8583	306.6	0.954	0.3134	306.6	4.38	0.7659
306.81	4.038	0.7936	306.81	2.452	0.6641	306.81	4.254	0.8611	306.81	0.988	0.3246	306.81	4.333	0.7576
307.01	4.028	0.7917	307.01	2.441	0.6612	307.01	4.257	0.8617	307.01	1.044	0.343	307.01	4.33	0.7571
307.22	4.027	0.7915	307.22	2.457	0.6655	307.22	4.249	0.8601	307.22	1.056	0.3469	307.22	4.317	0.7549
307.43	3.972	0.7807	307.43	2.471	0.6693	307.43	4.172	0.8445	307.43	1.106	0.3633	307.43	4.301	0.7521
307.63	3.943	0.775	307.63	2.468	0.6685	307.63	4.134	0.8368	307.63	1.089	0.3578	307.63	4.236	0.7407
307.84	3.959	0.7781	307.84	2.492	0.675	307.84	4.112	0.8324	307.84	1.042	0.3423	307.84	4.272	0.747
308.05	4.004	0.7869	308.05	2.49	0.6744	308.05	4.103	0.8306	308.05	1.036	0.3403	308.05	4.269	0.7465
308.25	3.982	0.7826	308.25	2.418	0.6549	308.25	4.045	0.8188	308.25	0.949	0.3118	308.25	4.211	0.7363
308.46	4.035	0.793	308.46	2.413	0.6536	308.46	4.011	0.8119	308.46	0.965	0.317	308.46	4.243	0.7419
308.67	4.008	0.7877	308.67	2.396	0.649	308.67	3.993	0.8083	308.67	0.919	0.3019	308.67	4.251	0.7433
308.88	4.018	0.7897	308.88	2.363	0.64	308.88	4.003	0.8103	308.88	0.905	0.2973	308.88	4.258	0.7445
309.08	4.01	0.7881	309.08	2.307	0.6249	309.08	3.963	0.8022	309.08	0.873	0.2868	309.08	4.241	0.7416
309.29	4.027	0.7915	309.29	2.238	0.6062	309.29	3.955	0.8006	309.29	0.844	0.2773	309.29	4.216	0.7372
309.5	4.079	0.8017	309.5	2.234	0.6051	309.5	3.963	0.8022	309.5	0.827	0.2717	309.5	4.232	0.74
309.7	4.068	0.7995	309.7	2.153	0.5832	309.7	3.94	0.7976	309.7	0.821	0.2697	309.7	4.195	0.7335
309.91	4.058	0.7976	309.91	2.143	0.5804	309.91	3.945	0.7986	309.91	0.808	0.2654	309.91	4.188	0.7323
310.12	4.057	0.7974	310.12	2.115	0.5729	310.12	3.942	0.798	310.12	0.788	0.2589	310.12	4.191	0.7328
310.32	4.067	0.7993	310.32	2.115	0.5729	310.32	3.949	0.7994	310.32	0.726	0.2385	310.32	4.143	0.7244
310.53	4.061	0.7982	310.53	2.092	0.5666	310.53	3.947	0.799	310.53	0.705	0.2316	310.53	4.133	0.7227
310.74	4.081	0.8021	310.74	2.096	0.5677	310.74	3.935	0.7966	310.74	0.702	0.2306	310.74	4.13	0.7222
310.94	4.098	0.8054	310.94	2.117	0.5734	310.94	3.966	0.8028	310.94	0.708	0.2326	310.94	4.136	0.7232
311.15	4.115	0.8088	311.15	2.182	0.591	311.15	4.007	0.8111	311.15	0.694	0.228	311.15	4.155	0.7265
311.36	4.113	0.8084	311.36	2.198	0.5953	311.36	4.022	0.8142	311.36	0.687	0.2257	311.36	4.179	0.7307
311.56	4.082	0.8023	311.56	2.213	0.5994	311.56	3.998	0.8093	311.56	0.653	0.2145	311.56	4.158	0.7271
311.77	4.049	0.7958	311.77	2.243	0.6075	311.77	3.999	0.8095	311.77	0.625	0.2053	311.77	4.163	0.7279
311.98	4.038	0.7936	311.98	2.291	0.6205	311.98	3.964	0.8024	311.98	0.633	0.208	311.98	4.149	0.7255
312.18	3.987	0.7836	312.18	2.278	0.617	312.18	3.934	0.7964	312.18	0.621	0.204	312.18	4.139	0.7237
312.39	3.999	0.786	312.39	2.328	0.6306	312.39	3.941	0.7978	312.39	0.648	0.2129	312.39	4.17	0.7291
312.59	3.949	0.7761	312.59	2.339	0.6335	312.59	3.931	0.7957	312.59	0.628	0.2063	312.59	4.138	0.7236
312.8	3.895	0.7655	312.8	2.337	0.633	312.8	3.889	0.7872	312.8	0.606	0.1991	312.8	4.137	0.7234
313.01	3.846	0.7559	313.01	2.294	0.6213	313.01	3.858	0.781	313.01	0.564	0.1853	313.01	4.107	0.7181
313.21	3.841	0.7549	313.21	2.296	0.6219	313.21	3.85	0.7794	313.21	0.589	0.1935	313.21	4.093	0.7157
313.42	3.799	0.7467	313.42	2.298	0.6224	313.42	3.823	0.7739	313.42	0.591	0.1942	313.42	4.078	0.7131
313.63	3.767	0.7404	313.63	2.254	0.6105	313.63	3.818	0.7729	313.63	0.582	0.1912	313.63	4.02	0.7029
313.83	3.757	0.7384	313.83	2.238	0.6062	313.83	3.856	0.7806	313.83	0.619	0.2034	313.83	4	0.6994
314.04	3.751	0.7372	314.04	2.216	0.6002	314.04	3.87	0.7834	314.04	0.646	0.2122	314.04	3.989	0.6975
314.25	3.744	0.7358	314.25	2.197	0.5951	314.25	3.866	0.7826	314.25	0.661	0.2171	314.25	3.964	0.6931
314.45	3.711	0.7294	314.45	2.192	0.5937	314.45	3.85	0.7794	314.45	0.68	0.2234	314.45	3.943	0.6895
314.66	3.718	0.7307	314.66	2.178	0.5899	314.66	3.865	0.7824	314.66	0.697	0.229	314.66	3.929	0.687
314.87	3.758	0.7386	314.87	2.181	0.5907	314.87	3.887	0.7868	314.87	0.737	0.2421	314.87	3.909	0.6835
315.07	3.723	0.7317	315.07	2.156	0.584	315.07	3.874	0.7842	315.07	0.744	0.2444	315.07	3.861	0.6751
315.28	3.733	0.7337	315.28	2.17	0.5878	315.28	3.891	0.7877	315.28	0.792	0.2602	315.28	3.862	0.6753
315.49	3.769	0.7408	315.49	2.195	0.5945	315.49	3.906	0.7907	315.49	0.849	0.2789	315.49	3.907	0.6832
315.69	3.775	0.7419	315.69	2.161	0.5853	315.69	3.847	0.7787	315.69	0.83	0.2727	315.69	3.908	0.6833
315.9	3.797	0.7463	315.9	2.214	0.5997	315.9	3.899	0.7893	315.9	0.877	0.2881	315.9	3.919	0.6853
316.11	3.794	0.7457	316.11	2.166	0.5867	316.11	3.907	0.7909	316.11	0.881	0.2894	316.11	3.922	0.6858
316.31	3.852	0.7571	316.31	2.181	0.5907	316.31	3.9	0.7895	316.31	0.857	0.2815	316.31	3.918	0.6851
316.52	3.853	0.7573	316.52	2.181	0.5907	316.52	3.889	0.7872	316.52	0.863	0.2835	316.52	3.906	0.683
316.72	3.779	0.7427	316.72	2.136	0.5785	316.72	3.872	0.7838	316.72	0.832	0.2733	316.72	3.902	0.6823
316.93	3.834	0.7535	316.93	2.154	0.5834	316.93	3.899	0.7893	316.93	0.845	0.2776	316.93	3.964	0.6931
317.14	3.858	0.7583	317.14	2.089	0.5658	317.14	3.899	0.7893	317.14	0.827	0.2717	317.14	3.934	0.6879
317.34	3.797	0.7463	317.34	2.007	0.5436	317.34	3.836	0.7765	317.34	0.763	0.2507	317.34	3.915	0.6846
317.55	3.786	0.7441	317.55	2.009	0.5441	317.55	3.859	0.7812	317.55	0.759	0.2493	317.55	3.93	0.6872
317.76	3.778	0.7425	317.76	1.965	0.5322	317.76	3.767	0.7626	317.76	0.712	0.2339	317.76	3.904	0.6826
317.96	3.754	0.7378	317.96	1.977	0.5355	317.96	3.755	0.7601	317.96	0.696	0.2286	317.96	3.887	0.6797
318.17	3.789	0.7447	318.17	1.957	0.5301	318.17	3.789	0.767	318.17	0.741	0.2434	318.17	3.946	0.69
318.38	3.781	0.7431	318.38	1.925	0.5214	318.38	3.769	0.763	318.38	0.714	0.2346	318.38	3.944	0.6896
318.58	3.87	0.7606	318.58	1.969	0.5333	318.58	3.759	0.7609	318.58	0.762	0.2503	318.58	3.962	0.6928
318.79	3.8	0.7469	318.79	1.858	0.5033	318.79	3.695	0.748	318.79	0.662	0.2175	318.79	3.874	0.6774
318.99	3.786	0.7441	318.99	1.886	0.5108	318.99	3.711	0.7512	318.99	0.663	0.2178	318.99	3.872	0.677
319.2	3.825	0.7518	319.2	1.926	0.5217	319.2	3.72	0.753	319.2	0.711	0.2336	319.2	3.86	0.6749
319.41	3.873	0.7612	319.41	1.958	0.5303	319.41	3.753	0.7597	319.41	0.72	0.2365	319.41	3.828	0.6693
319.61	3.888	0.7642	319.61	1.912	0.5179	319.61	3.805	0.7702	319.61	0.721	0.2369	319.61	3.85	0.6732
319.82	3.865	0.7596	319.82	1.917	0.5192	319.82	3.801	0.7694	319.82	0.687	0.2257	319.82	3.839	0.6713
320.03	3.797	0.7463	320.03	1.899	0.5144	320.03	3.794	0.768	320.03	0.628	0.2063	320.03	3.825	0.6688
320.23	3.827	0.7522	320.23	1.915	0.5187	320.23	3.81	0.7713	320.23	0.645	0.2119	320.23	3.823	0.6685
320.44	3.76	0.739	320.44	1.916	0.519	320.44	3.844	0.7781	320.44	0.593	0.1948	320.44	3.812	0.6666
320.64	3.764	0.7398	320.64	1.98	0.5363	320.64	3.859	0.7812	320.64	0.6	0.1971	320.64	3.852	0.6735
320.85	3.77	0.741	320.85	1.978	0.5358	320.85	3.846	0.7785	320.85	0.596	0.1958	320.85	3.877	0.6779
321.06	3.803	0.7474	321.06	2.066	0.5596	321.06	3.961	0.8018	321.06	0.581	0.1909	321.06	3.938	0.6886
321.26	3.692	0.7256	321.26	2.023	0.5479	321.26	3.916	0.7927	321.26	0.502	0.1649	321.26	3.928	0.6868
321.47	3.684	0.7241	321.47	2.124	0.5753	321.47	3.933	0.7962	321.47	0.526	0.1728	321.47	3.945	0.6898
321.68	3.754	0.7378	321.68	2.133	0.5777	321.68	3.955	0.8006	321.68	0.551	0.181	321.68	4.003	0.6999
321.88	3.795	0.7459	321.88	2.166	0.5867	321.88	3.924	0.7943	321.88	0.579	0.1902	321.88	3.972	0.6945
322.09	3.794	0.7457	322.09	2.173	0.5886	322.09	3.973	0.8043	322.09	0.586	0.1925	322.09	3.991	0.6978
322.29	3.845	0.7557	322.29	2.178	0.5899	322.29	3.999	0.8095	322.29	0.62	0.2037	322.29	4.056	0.7092
322.5	3.856	0.7579	322.5	2.214	0.5997	322.5	4.018	0.8134	322.5	0.639	0.2099	322.5	4.035	0.7055
322.71	3.856	0.7579	322.71	2.237	0.6059	322.71	4.057	0.8213	322.71	0.673	0.2211	322.71	4.074	0.7124
322.91	3.84	0.7547	322.91	2.213	0.5994	322.91	3.994	0.8085	322.91	0.663	0.2178	322.91	3.983	0.6965
323.12	3.899	0.7663	323.12	2.238	0.6062	323.12	4.042	0.8182	323.12	0.721	0.2369	323.12	4.015	0.702
323.32	3.919	0.7702	323.32	2.222	0.6018	323.32	4.034	0.8166	323.32	0.723	0.2375	323.32	4.028	0.7043
323.53	3.864	0.7594	323.53	2.254	0.6105	323.53	4.034	0.8166	323.53	0.728	0.2392	323.53	4.024	0.7036
323.74	3.829	0.7526	323.74	2.218	0.6008	323.74	4.065	0.8229	323.74	0.707	0.2323	323.74	4.025	0.7038
323.94	3.806	0.748	323.94	2.185	0.5918	323.94	3.997	0.8091	323.94	0.674	0.2214	323.94	3.983	0.6965
324.15	3.812	0.7492	324.15	2.185	0.5918	324.15	3.989	0.8075	324.15	0.686	0.2254	324.15	3.931	0.6874
324.36	3.829	0.7526	324.36	2.179	0.5902	324.36	4.015	0.8128	324.36	0.736	0.2418	324.36	3.969	0.694
324.56	3.869	0.7604	324.56	2.197	0.5951	324.56	4.01	0.8117	324.56	0.763	0.2507	324.56	3.96	0.6924
324.77	3.863	0.7592	324.77	2.158	0.5845	324.77	4.021	0.814	324.77	0.817	0.2684	324.77	4.003	0.6999
324.97	3.888	0.7642	324.97	2.146	0.5813	324.97	4.009	0.8115	324.97	0.801	0.2631	324.97	3.985	0.6968
325.18	3.881	0.7628	325.18	2.122	0.5748	325.18	4.002	0.8101	325.18	0.813	0.2671	325.18	3.982	0.6963
325.39	3.929	0.7722	325.39	2.106	0.5704	325.39	3.996	0.8089	325.39	0.85	0.2792	325.39	3.918	0.6851
325.59	3.945	0.7754	325.59	2.084	0.5645	325.59	3.969	0.8034	325.59	0.919	0.3019	325.59	3.907	0.6832
325.8	3.961	0.7785	325.8	2.107	0.5707	325.8	3.987	0.8071	325.8	0.985	0.3236	325.8	3.909	0.6835
326	3.939	0.7742	326	2.078	0.5628	326	3.97	0.8036	326	0.978	0.3213	326	3.886	0.6795
326.21	3.946	0.7756	326.21	2.11	0.5715	326.21	3.982	0.8061	326.21	0.999	0.3282	326.21	3.877	0.6779
326.42	3.957	0.7777	326.42	2.136	0.5785	326.42	3.985	0.8067	326.42	0.99	0.3252	326.42	3.865	0.6758
326.62	4.008	0.7877	326.62	2.153	0.5832	326.62	3.967	0.803	326.62	1.009	0.3315	326.62	3.861	0.6751
326.83	4.025	0.7911	326.83	2.157	0.5842	326.83	3.959	0.8014	326.83	1.038	0.341	326.83	3.904	0.6826
327.03	4.033	0.7926	327.03	2.149	0.5821	327.03	3.971	0.8038	327.03	1.034	0.3397	327.03	3.926	0.6865
327.24	4.011	0.7883	327.24	2.137	0.5788	327.24	3.946	0.7988	327.24	1.016	0.3338	327.24	3.938	0.6886
327.45	4.032	0.7925	327.45	2.166	0.5867	327.45	3.947	0.799	327.45	0.969	0.3183	327.45	3.973	0.6947
327.65	4.06	0.798	327.65	2.18	0.5905	327.65	3.976	0.8049	327.65	0.952	0.3127	327.65	3.987	0.6971
327.86	4.024	0.7909	327.86	2.2	0.5959	327.86	3.957	0.801	327.86	0.926	0.3042	327.86	3.96	0.6924
328.06	4.052	0.7964	328.06	2.159	0.5848	328.06	3.949	0.7994	328.06	0.915	0.3006	328.06	3.954	0.6914
328.27	4.066	0.7991	328.27	2.144	0.5807	328.27	3.958	0.8012	328.27	0.939	0.3085	328.27	3.997	0.6989
328.47	3.981	0.7824	328.47	2.188	0.5926	328.47	3.956	0.8008	328.47	0.888	0.2917	328.47	4.001	0.6996
328.68	3.954	0.7771	328.68	2.188	0.5926	328.68	3.975	0.8047	328.68	0.856	0.2812	328.68	3.975	0.6951
328.89	3.936	0.7736	328.89	2.22	0.6013	328.89	3.982	0.8061	328.89	0.818	0.2687	328.89	3.939	0.6888
329.09	3.96	0.7783	329.09	2.243	0.6075	329.09	3.986	0.8069	329.09	0.832	0.2733	329.09	3.957	0.6919
329.3	3.96	0.7783	329.3	2.283	0.6184	329.3	4.032	0.8162	329.3	0.885	0.2907	329.3	3.988	0.6973
329.5	3.926	0.7716	329.5	2.28	0.6176	329.5	4.028	0.8154	329.5	0.846	0.2779	329.5	4.025	0.7038
329.71	3.997	0.7856	329.71	2.311	0.6259	329.71	4.06	0.8219	329.71	0.861	0.2829	329.71	4.131	0.7223
329.92	3.947	0.7757	329.92	2.306	0.6246	329.92	3.986	0.8069	329.92	0.799	0.2625	329.92	4.116	0.7197
330.12	3.962	0.7787	330.12	2.298	0.6224	330.12	3.988	0.8073	330.12	0.776	0.2549	330.12	4.094	0.7159
330.33	4.006	0.7873	330.33	2.266	0.6138	330.33	3.958	0.8012	330.33	0.765	0.2513	330.33	4.061	0.7101
330.53	3.998	0.7858	330.53	2.285	0.6189	330.53	3.919	0.7933	330.53	0.748	0.2457	330.53	4.079	0.7132
330.74	4.004	0.7869	330.74	2.291	0.6205	330.74	3.914	0.7923	330.74	0.8	0.2628	330.74	4.144	0.7246
330.94	4.057	0.7974	330.94	2.301	0.6232	330.94	3.932	0.796	330.94	0.79	0.2595	330.94	4.188	0.7323
331.15	4.016	0.7893	331.15	2.272	0.6154	331.15	3.883	0.786	331.15	0.736	0.2418	331.15	4.16	0.7274
331.36	4.055	0.797	331.36	2.335	0.6324	331.36	3.905	0.7905	331.36	0.77	0.253	331.36	4.175	0.73
331.56	4.07	0.7999	331.56	2.304	0.6241	331.56	3.915	0.7925	331.56	0.825	0.271	331.56	4.152	0.726
331.77	4.142	0.8141	331.77	2.398	0.6495	331.77	4.008	0.8113	331.77	0.918	0.3016	331.77	4.236	0.7407
331.97	4.113	0.8084	331.97	2.403	0.6509	331.97	4.006	0.8109	331.97	0.948	0.3114	331.97	4.256	0.7442
332.18	4.115	0.8088	332.18	2.384	0.6457	332.18	4.065	0.8229	332.18	0.945	0.3104	332.18	4.268	0.7463
332.38	4.166	0.8188	332.38	2.413	0.6536	332.38	4.124	0.8348	332.38	1.015	0.3334	332.38	4.27	0.7466
332.59	4.194	0.8243	332.59	2.417	0.6547	332.59	4.125	0.835	332.59	1.003	0.3295	332.59	4.256	0.7442
332.8	4.168	0.8192	332.8	2.427	0.6574	332.8	4.146	0.8393	332.8	1.037	0.3407	332.8	4.235	0.7405
333	4.176	0.8208	333	2.44	0.6609	333	4.131	0.8362	333	1.074	0.3528	333	4.215	0.737
333.21	4.127	0.8111	333.21	2.376	0.6436	333.21	4.077	0.8253	333.21	1.042	0.3423	333.21	4.162	0.7277
333.41	4.098	0.8054	333.41	2.356	0.6381	333.41	4.075	0.8249	333.41	1.019	0.3348	333.41	4.158	0.7271
333.62	4.079	0.8017	333.62	2.339	0.6335	333.62	4.08	0.8259	333.62	1.025	0.3367	333.62	4.105	0.7178
333.82	4.138	0.8133	333.82	2.367	0.6411	333.82	4.112	0.8324	333.82	1.053	0.3459	333.82	4.106	0.718
334.03	4.158	0.8172	334.03	2.328	0.6306	334.03	4.042	0.8182	334.03	1.103	0.3624	334.03	4.114	0.7194
334.24	4.097	0.8052	334.24	2.317	0.6276	334.24	3.985	0.8067	334.24	1.085	0.3564	334.24	4.12	0.7204
334.44	4.058	0.7976	334.44	2.263	0.6129	334.44	3.963	0.8022	334.44	1.051	0.3453	334.44	4.085	0.7143
334.65	4.045	0.795	334.65	2.253	0.6102	334.65	3.962	0.802	334.65	1.086	0.3568	334.65	4.08	0.7134
334.85	4.042	0.7944	334.85	2.225	0.6027	334.85	3.999	0.8095	334.85	1.091	0.3584	334.85	4.064	0.7106
335.06	4.112	0.8082	335.06	2.256	0.6111	335.06	4.035	0.8168	335.06	1.195	0.3926	335.06	4.094	0.7159
335.26	4.08	0.8019	335.26	2.25	0.6094	335.26	4.001	0.8099	335.26	1.2	0.3942	335.26	4.071	0.7118
335.47	4.076	0.8011	335.47	2.216	0.6002	335.47	3.983	0.8063	335.47	1.181	0.388	335.47	4.062	0.7103
335.68	4.019	0.7899	335.68	2.183	0.5913	335.68	3.931	0.7957	335.68	1.15	0.3778	335.68	4.027	0.7041
335.88	4.021	0.7903	335.88	2.204	0.597	335.88	3.973	0.8043	335.88	1.158	0.3804	335.88	4.054	0.7089
336.09	4.077	0.8013	336.09	2.18	0.5905	336.09	4.017	0.8132	336.09	1.203	0.3952	336.09	4.096	0.7162
336.29	4.071	0.8001	336.29	2.186	0.5921	336.29	4.047	0.8192	336.29	1.27	0.4172	336.29	4.09	0.7152
336.5	4.073	0.8005	336.5	2.171	0.588	336.5	4.056	0.8211	336.5	1.214	0.3988	336.5	4.109	0.7185
336.7	4.109	0.8076	336.7	2.2	0.5959	336.7	4.071	0.8241	336.7	1.234	0.4054	336.7	4.144	0.7246
336.91	4.104	0.8066	336.91	2.19	0.5932	336.91	4.089	0.8277	336.91	1.161	0.3814	336.91	4.16	0.7274
337.11	4.154	0.8164	337.11	2.196	0.5948	337.11	4.11	0.832	337.11	1.156	0.3798	337.11	4.182	0.7312
337.32	4.171	0.8198	337.32	2.205	0.5972	337.32	4.121	0.8342	337.32	1.147	0.3768	337.32	4.224	0.7386
337.52	4.186	0.8227	337.52	2.19	0.5932	337.52	4.173	0.8447	337.52	1.143	0.3755	337.52	4.246	0.7424
337.73	4.198	0.8251	337.73	2.232	0.6046	337.73	4.227	0.8557	337.73	1.147	0.3768	337.73	4.257	0.7444
337.94	4.176	0.8208	337.94	2.229	0.6037	337.94	4.238	0.8579	337.94	1.105	0.363	337.94	4.204	0.7351
338.14	4.202	0.8259	338.14	2.222	0.6018	338.14	4.228	0.8559	338.14	1.038	0.341	338.14	4.225	0.7388
338.35	4.197	0.8249	338.35	2.19	0.5932	338.35	4.226	0.8555	338.35	1.005	0.3302	338.35	4.24	0.7414
338.55	4.176	0.8208	338.55	2.158	0.5845	338.55	4.213	0.8528	338.55	0.946	0.3108	338.55	4.199	0.7342
338.76	4.161	0.8178	338.76	2.161	0.5853	338.76	4.209	0.852	338.76	0.95	0.3121	338.76	4.198	0.734
338.96	4.138	0.8133	338.96	2.175	0.5891	338.96	4.212	0.8526	338.96	0.954	0.3134	338.96	4.173	0.7297
339.17	4.139	0.8135	339.17	2.182	0.591	339.17	4.216	0.8534	339.17	0.96	0.3154	339.17	4.184	0.7316
339.37	4.115	0.8088	339.37	2.206	0.5975	339.37	4.205	0.8512	339.37	0.939	0.3085	339.37	4.189	0.7325
339.58	4.082	0.8023	339.58	2.186	0.5921	339.58	4.137	0.8374	339.58	0.912	0.2996	339.58	4.164	0.7281
339.78	4.074	0.8007	339.78	2.201	0.5962	339.78	4.101	0.8302	339.78	0.899	0.2953	339.78	4.23	0.7396
339.99	4.071	0.8001	339.99	2.243	0.6075	339.99	4.134	0.8368	339.99	0.929	0.3052	339.99	4.225	0.7388
340.2	4.063	0.7985	340.2	2.31	0.6257	340.2	4.115	0.833	340.2	0.979	0.3216	340.2	4.233	0.7402
340.4	4.097	0.8052	340.4	2.362	0.6398	340.4	4.115	0.833	340.4	1.015	0.3334	340.4	4.293	0.7507
340.61	4.107	0.8072	340.61	2.369	0.6417	340.61	4.092	0.8283	340.61	1.026	0.3371	340.61	4.309	0.7535
340.81	4.108	0.8074	340.81	2.375	0.6433	340.81	4.073	0.8245	340.81	1.009	0.3315	340.81	4.316	0.7547
341.02	4.119	0.8096	341.02	2.397	0.6492	341.02	4.048	0.8194	341.02	1.041	0.342	341.02	4.336	0.7582
341.22	4.168	0.8192	341.22	2.418	0.6549	341.22	4.04	0.8178	341.22	1.094	0.3594	341.22	4.375	0.765
341.43	4.194	0.8243	341.43	2.447	0.6628	341.43	4.08	0.8259	341.43	1.117	0.367	341.43	4.388	0.7673
341.63	4.199	0.8253	341.63	2.446	0.6625	341.63	4.082	0.8263	341.63	1.131	0.3716	341.63	4.319	0.7552
341.84	4.215	0.8284	341.84	2.463	0.6671	341.84	4.046	0.819	341.84	1.141	0.3748	341.84	4.343	0.7594
342.04	4.188	0.8231	342.04	2.443	0.6617	342.04	4.021	0.814	342.04	1.132	0.3719	342.04	4.343	0.7594
342.25	4.166	0.8188	342.25	2.425	0.6568	342.25	4.05	0.8198	342.25	1.121	0.3683	342.25	4.343	0.7594
342.45	4.175	0.8206	342.45	2.442	0.6614	342.45	4.063	0.8225	342.45	1.146	0.3765	342.45	4.338	0.7585
342.66	4.167	0.819	342.66	2.411	0.653	342.66	4.095	0.8289	342.66	1.175	0.386	342.66	4.343	0.7594
342.86	4.113	0.8084	342.86	2.375	0.6433	342.86	4.102	0.8304	342.86	1.164	0.3824	342.86	4.329	0.757
343.07	4.085	0.8029	343.07	2.356	0.6381	343.07	4.096	0.8291	343.07	1.128	0.3706	343.07	4.295	0.751
343.27	4.11	0.8078	343.27	2.348	0.636	343.27	4.1	0.83	343.27	1.123	0.3689	343.27	4.316	0.7547
343.48	4.151	0.8158	343.48	2.357	0.6384	343.48	4.119	0.8338	343.48	1.167	0.3834	343.48	4.372	0.7645
343.69	4.121	0.8099	343.69	2.347	0.6357	343.69	4.145	0.8391	343.69	1.181	0.388	343.69	4.355	0.7615
343.89	4.155	0.8166	343.89	2.348	0.636	343.89	4.184	0.847	343.89	1.192	0.3916	343.89	4.346	0.7599
344.1	4.159	0.8174	344.1	2.355	0.6379	344.1	4.196	0.8494	344.1	1.228	0.4034	344.1	4.359	0.7622
344.3	4.082	0.8023	344.3	2.33	0.6311	344.3	4.189	0.848	344.3	1.185	0.3893	344.3	4.343	0.7594
344.51	4.103	0.8064	344.51	2.336	0.6327	344.51	4.178	0.8457	344.51	1.172	0.385	344.51	4.345	0.7597
344.71	4.133	0.8123	344.71	2.314	0.6268	344.71	4.185	0.8472	344.71	1.166	0.383	344.71	4.311	0.7538
344.92	4.1	0.8058	344.92	2.319	0.6281	344.92	4.209	0.852	344.92	1.174	0.3857	344.92	4.301	0.7521
345.12	4.083	0.8025	345.12	2.303	0.6238	345.12	4.21	0.8522	345.12	1.181	0.388	345.12	4.298	0.7515
345.33	4.095	0.8048	345.33	2.304	0.6241	345.33	4.245	0.8593	345.33	1.194	0.3922	345.33	4.315	0.7545
345.53	4.122	0.8101	345.53	2.328	0.6306	345.53	4.289	0.8682	345.53	1.214	0.3988	345.53	4.354	0.7613
345.74	4.121	0.8099	345.74	2.321	0.6287	345.74	4.3	0.8704	345.74	1.216	0.3995	345.74	4.346	0.7599
345.94	4.139	0.8135	345.94	2.312	0.6262	345.94	4.31	0.8725	345.94	1.185	0.3893	345.94	4.317	0.7549
346.15	4.2	0.8255	346.15	2.335	0.6324	346.15	4.324	0.8753	346.15	1.221	0.4011	346.15	4.329	0.757
346.35	4.176	0.8208	346.35	2.332	0.6316	346.35	4.34	0.8785	346.35	1.234	0.4054	346.35	4.341	0.759
346.56	4.158	0.8172	346.56	2.365	0.6406	346.56	4.314	0.8733	346.56	1.192	0.3916	346.56	4.34	0.7589
346.76	4.185	0.8225	346.76	2.352	0.6371	346.76	4.292	0.8688	346.76	1.192	0.3916	346.76	4.376	0.7652
346.97	4.177	0.821	346.97	2.321	0.6287	346.97	4.249	0.8601	346.97	1.181	0.388	346.97	4.362	0.7627
347.17	4.152	0.816	347.17	2.355	0.6379	347.17	4.221	0.8545	347.17	1.158	0.3804	347.17	4.32	0.7554
347.38	4.148	0.8153	347.38	2.328	0.6306	347.38	4.18	0.8462	347.38	1.147	0.3768	347.38	4.299	0.7517
347.58	4.118	0.8094	347.58	2.322	0.6289	347.58	4.173	0.8447	347.58	1.138	0.3739	347.58	4.271	0.7468
347.79	4.101	0.806	347.79	2.325	0.6297	347.79	4.138	0.8377	347.79	1.182	0.3883	347.79	4.292	0.7505
347.99	4.11	0.8078	347.99	2.281	0.6178	347.99	4.127	0.8354	347.99	1.159	0.3807	347.99	4.305	0.7528
348.2	4.136	0.8129	348.2	2.311	0.6259	348.2	4.129	0.8358	348.2	1.186	0.3896	348.2	4.287	0.7496
348.4	4.166	0.8188	348.4	2.298	0.6224	348.4	4.157	0.8415	348.4	1.244	0.4087	348.4	4.303	0.7524
348.61	4.171	0.8198	348.61	2.259	0.6119	348.61	4.106	0.8312	348.61	1.225	0.4024	348.61	4.247	0.7426
348.81	4.148	0.8153	348.81	2.243	0.6075	348.81	4.144	0.8389	348.81	1.208	0.3968	348.81	4.218	0.7375
349.02	4.144	0.8145	349.02	2.197	0.5951	349.02	4.129	0.8358	349.02	1.198	0.3936	349.02	4.22	0.7379
349.22	4.14	0.8137	349.22	2.187	0.5924	349.22	4.067	0.8233	349.22	1.166	0.383	349.22	4.181	0.7311
349.43	4.183	0.8221	349.43	2.192	0.5937	349.43	4.062	0.8223	349.43	1.17	0.3844	349.43	4.211	0.7363
349.63	4.154	0.8164	349.63	2.162	0.5856	349.63	4.031	0.816	349.63	1.123	0.3689	349.63	4.172	0.7295
349.84	4.128	0.8113	349.84	2.22	0.6013	349.84	4.028	0.8154	349.84	1.12	0.3679	349.84	4.184	0.7316
350.04	4.164	0.8184	350.04	2.244	0.6078	350.04	4.046	0.819	350.04	1.131	0.3716	350.04	4.217	0.7374
350.25	4.135	0.8127	350.25	2.243	0.6075	350.25	4.027	0.8152	350.25	1.115	0.3663	350.25	4.186	0.7319
350.45	4.174	0.8204	350.45	2.343	0.6346	350.45	4.097	0.8294	350.45	1.155	0.3794	350.45	4.255	0.744
350.66	4.179	0.8213	350.66	2.381	0.6449	350.66	4.08	0.8259	350.66	1.175	0.386	350.66	4.299	0.7517
350.86	4.158	0.8172	350.86	2.451	0.6639	350.86	4.119	0.8338	350.86	1.215	0.3991	350.86	4.309	0.7535
351.07	4.154	0.8164	351.07	2.459	0.666	351.07	4.153	0.8407	351.07	1.224	0.4021	351.07	4.35	0.7606
351.27	4.131	0.8119	351.27	2.46	0.6663	351.27	4.163	0.8427	351.27	1.254	0.412	351.27	4.361	0.7625
351.48	4.138	0.8133	351.48	2.491	0.6747	351.48	4.175	0.8451	351.48	1.252	0.4113	351.48	4.395	0.7685
351.68	4.106	0.807	351.68	2.451	0.6639	351.68	4.168	0.8437	351.68	1.281	0.4208	351.68	4.348	0.7603
351.89	4.061	0.7982	351.89	2.467	0.6682	351.89	4.123	0.8346	351.89	1.233	0.4051	351.89	4.313	0.7542
352.09	4.098	0.8054	352.09	2.492	0.675	352.09	4.17	0.8441	352.09	1.25	0.4106	352.09	4.368	0.7638
352.3	4.045	0.795	352.3	2.421	0.6557	352.3	4.113	0.8326	352.3	1.208	0.3968	352.3	4.31	0.7536
352.5	4.025	0.7911	352.5	2.41	0.6528	352.5	4.111	0.8322	352.5	1.168	0.3837	352.5	4.257	0.7444
352.71	4.02	0.7901	352.71	2.337	0.633	352.71	4.088	0.8275	352.71	1.142	0.3752	352.71	4.252	0.7435
352.91	4.032	0.7925	352.91	2.362	0.6398	352.91	4.106	0.8312	352.91	1.16	0.3811	352.91	4.259	0.7447
353.11	4.053	0.7966	353.11	2.404	0.6511	353.11	4.092	0.8283	353.11	1.151	0.3781	353.11	4.258	0.7445
353.32	4.064	0.7987	353.32	2.414	0.6538	353.32	4.124	0.8348	353.32	1.184	0.389	353.32	4.268	0.7463
353.52	4.054	0.7968	353.52	2.385	0.646	353.52	4.12	0.834	353.52	1.158	0.3804	353.52	4.263	0.7454
353.73	4.131	0.8119	353.73	2.398	0.6495	353.73	4.181	0.8464	353.73	1.217	0.3998	353.73	4.335	0.758
353.93	4.155	0.8166	353.93	2.381	0.6449	353.93	4.182	0.8466	353.93	1.211	0.3978	353.93	4.325	0.7563
354.14	4.144	0.8145	354.14	2.401	0.6503	354.14	4.234	0.8571	354.14	1.249	0.4103	354.14	4.309	0.7535
354.34	4.144	0.8145	354.34	2.42	0.6555	354.34	4.248	0.8599	354.34	1.274	0.4185	354.34	4.347	0.7601
354.55	4.145	0.8147	354.55	2.474	0.6701	354.55	4.27	0.8644	354.55	1.295	0.4254	354.55	4.358	0.762
354.75	4.143	0.8143	354.75	2.448	0.6631	354.75	4.278	0.866	354.75	1.277	0.4195	354.75	4.341	0.759
354.96	4.112	0.8082	354.96	2.419	0.6552	354.96	4.296	0.8696	354.96	1.241	0.4077	354.96	4.288	0.7498
355.16	4.106	0.807	355.16	2.402	0.6506	355.16	4.255	0.8613	355.16	1.197	0.3932	355.16	4.264	0.7456
355.37	4.184	0.8223	355.37	2.441	0.6612	355.37	4.298	0.87	355.37	1.241	0.4077	355.37	4.304	0.7526
355.57	4.118	0.8094	355.57	2.355	0.6379	355.57	4.271	0.8646	355.57	1.195	0.3926	355.57	4.259	0.7447
355.78	4.099	0.8056	355.78	2.378	0.6441	355.78	4.277	0.8658	355.78	1.22	0.4008	355.78	4.275	0.7475
355.98	4.08	0.8019	355.98	2.386	0.6463	355.98	4.275	0.8654	355.98	1.2	0.3942	355.98	4.289	0.75
356.19	4.124	0.8105	356.19	2.403	0.6509	356.19	4.284	0.8672	356.19	1.23	0.4041	356.19	4.291	0.7503
356.39	4.149	0.8154	356.39	2.372	0.6425	356.39	4.29	0.8684	356.39	1.245	0.409	356.39	4.276	0.7477
356.59	4.164	0.8184	356.59	2.385	0.646	356.59	4.311	0.8727	356.59	1.25	0.4106	356.59	4.279	0.7482
356.8	4.21	0.8274	356.8	2.381	0.6449	356.8	4.303	0.8711	356.8	1.27	0.4172	356.8	4.322	0.7557
357	4.228	0.831	357	2.344	0.6349	357	4.321	0.8747	357	1.339	0.4399	357	4.336	0.7582
357.21	4.199	0.8253	357.21	2.319	0.6281	357.21	4.323	0.8751	357.21	1.328	0.4363	357.21	4.343	0.7594
357.41	4.204	0.8263	357.41	2.35	0.6365	357.41	4.306	0.8717	357.41	1.353	0.4445	357.41	4.344	0.7596
357.62	4.19	0.8235	357.62	2.305	0.6243	357.62	4.266	0.8636	357.62	1.331	0.4373	357.62	4.329	0.757
357.82	4.254	0.8361	357.82	2.289	0.62	357.82	4.291	0.8686	357.82	1.361	0.4471	357.82	4.375	0.765
358.03	4.229	0.8312	358.03	2.271	0.6151	358.03	4.282	0.8668	358.03	1.347	0.4425	358.03	4.386	0.7669
358.23	4.235	0.8324	358.23	2.271	0.6151	358.23	4.294	0.8692	358.23	1.351	0.4438	358.23	4.41	0.7711
358.44	4.244	0.8341	358.44	2.261	0.6124	358.44	4.259	0.8621	358.44	1.371	0.4504	358.44	4.427	0.7741
358.64	4.202	0.8259	358.64	2.237	0.6059	358.64	4.247	0.8597	358.64	1.382	0.454	358.64	4.432	0.775
358.84	4.219	0.8292	358.84	2.278	0.617	358.84	4.284	0.8672	358.84	1.375	0.4517	358.84	4.461	0.78
359.05	4.195	0.8245	359.05	2.292	0.6208	359.05	4.269	0.8642	359.05	1.362	0.4474	359.05	4.435	0.7755
359.25	4.223	0.83	359.25	2.338	0.6333	359.25	4.32	0.8745	359.25	1.387	0.4557	359.25	4.47	0.7816
359.46	4.208	0.827	359.46	2.345	0.6352	359.46	4.313	0.8731	359.46	1.382	0.454	359.46	4.461	0.78
359.66	4.218	0.829	359.66	2.389	0.6471	359.66	4.308	0.8721	359.66	1.386	0.4553	359.66	4.45	0.7781
359.87	4.222	0.8298	359.87	2.377	0.6438	359.87	4.323	0.8751	359.87	1.388	0.456	359.87	4.425	0.7737
360.07	4.197	0.8249	360.07	2.394	0.6484	360.07	4.319	0.8743	360.07	1.355	0.4451	360.07	4.422	0.7732
360.28	4.171	0.8198	360.28	2.409	0.6525	360.28	4.35	0.8806	360.28	1.345	0.4419	360.28	4.428	0.7743
360.48	4.181	0.8217	360.48	2.461	0.6666	360.48	4.396	0.8899	360.48	1.317	0.4327	360.48	4.41	0.7711
360.68	4.153	0.8162	360.68	2.481	0.672	360.68	4.412	0.8931	360.68	1.317	0.4327	360.68	4.394	0.7683
360.89	4.216	0.8286	360.89	2.516	0.6815	360.89	4.45	0.9008	360.89	1.331	0.4373	360.89	4.423	0.7734
361.09	4.208	0.827	361.09	2.507	0.679	361.09	4.439	0.8986	361.09	1.319	0.4333	361.09	4.408	0.7708
361.3	4.245	0.8343	361.3	2.548	0.6901	361.3	4.479	0.9067	361.3	1.356	0.4455	361.3	4.421	0.773
361.5	4.21	0.8274	361.5	2.54	0.688	361.5	4.481	0.9071	361.5	1.334	0.4382	361.5	4.429	0.7744
361.71	4.239	0.8331	361.71	2.538	0.6874	361.71	4.488	0.9085	361.71	1.354	0.4448	361.71	4.435	0.7755
361.91	4.257	0.8367	361.91	2.534	0.6863	361.91	4.482	0.9073	361.91	1.313	0.4313	361.91	4.41	0.7711
362.12	4.282	0.8416	362.12	2.536	0.6869	362.12	4.48	0.9069	362.12	1.303	0.4281	362.12	4.407	0.7706
362.32	4.306	0.8463	362.32	2.529	0.685	362.32	4.465	0.9038	362.32	1.318	0.433	362.32	4.433	0.7751
362.52	4.324	0.8498	362.52	2.523	0.6834	362.52	4.449	0.9006	362.52	1.312	0.431	362.52	4.438	0.776
362.73	4.296	0.8443	362.73	2.516	0.6815	362.73	4.428	0.8964	362.73	1.294	0.4251	362.73	4.421	0.773
362.93	4.278	0.8408	362.93	2.509	0.6796	362.93	4.42	0.8947	362.93	1.269	0.4169	362.93	4.418	0.7725
363.14	4.263	0.8379	363.14	2.496	0.6761	363.14	4.416	0.8939	363.14	1.23	0.4041	363.14	4.401	0.7695
363.34	4.271	0.8394	363.34	2.483	0.6725	363.34	4.394	0.8895	363.34	1.201	0.3945	363.34	4.383	0.7664
363.55	4.243	0.8339	363.55	2.5	0.6771	363.55	4.377	0.886	363.55	1.183	0.3886	363.55	4.405	0.7702
363.75	4.241	0.8335	363.75	2.499	0.6769	363.75	4.365	0.8836	363.75	1.216	0.3995	363.75	4.418	0.7725
363.95	4.242	0.8337	363.95	2.532	0.6858	363.95	4.364	0.8834	363.95	1.24	0.4074	363.95	4.411	0.7713
364.16	4.22	0.8294	364.16	2.535	0.6866	364.16	4.343	0.8791	364.16	1.26	0.4139	364.16	4.394	0.7683
364.36	4.216	0.8286	364.36	2.52	0.6826	364.36	4.323	0.8751	364.36	1.232	0.4047	364.36	4.371	0.7643
364.57	4.234	0.8322	364.57	2.528	0.6847	364.57	4.286	0.8676	364.57	1.226	0.4028	364.57	4.375	0.765
364.77	4.237	0.8327	364.77	2.526	0.6842	364.77	4.248	0.8599	364.77	1.235	0.4057	364.77	4.366	0.7634
364.98	4.233	0.832	364.98	2.537	0.6872	364.98	4.206	0.8514	364.98	1.245	0.409	364.98	4.398	0.769
365.18	4.228	0.831	365.18	2.515	0.6812	365.18	4.182	0.8466	365.18	1.278	0.4198	365.18	4.379	0.7657
365.38	4.225	0.8304	365.38	2.492	0.675	365.38	4.136	0.8372	365.38	1.263	0.4149	365.38	4.339	0.7587
365.59	4.207	0.8268	365.59	2.472	0.6696	365.59	4.123	0.8346	365.59	1.266	0.4159	365.59	4.337	0.7583
365.79	4.202	0.8259	365.79	2.43	0.6582	365.79	4.099	0.8298	365.79	1.272	0.4179	365.79	4.327	0.7566
366	4.19	0.8235	366	2.411	0.653	366	4.075	0.8249	366	1.257	0.4129	366	4.316	0.7547
366.2	4.209	0.8272	366.2	2.419	0.6552	366.2	4.085	0.8269	366.2	1.297	0.4261	366.2	4.333	0.7576
366.41	4.192	0.8239	366.41	2.42	0.6555	366.41	4.106	0.8312	366.41	1.33	0.4369	366.41	4.329	0.757
366.61	4.227	0.8308	366.61	2.455	0.665	366.61	4.129	0.8358	366.61	1.373	0.4511	366.61	4.342	0.7592
366.81	4.275	0.8402	366.81	2.468	0.6685	366.81	4.186	0.8474	366.81	1.42	0.4665	366.81	4.355	0.7615
367.02	4.318	0.8487	367.02	2.512	0.6804	367.02	4.231	0.8565	367.02	1.459	0.4793	367.02	4.394	0.7683
367.22	4.365	0.8579	367.22	2.542	0.6885	367.22	4.283	0.867	367.22	1.497	0.4918	367.22	4.43	0.7746
367.43	4.393	0.8634	367.43	2.562	0.6939	367.43	4.314	0.8733	367.43	1.513	0.497	367.43	4.414	0.7718
367.63	4.385	0.8618	367.63	2.547	0.6899	367.63	4.327	0.8759	367.63	1.527	0.5016	367.63	4.412	0.7715
367.83	4.409	0.8665	367.83	2.553	0.6915	367.83	4.383	0.8872	367.83	1.567	0.5148	367.83	4.431	0.7748
368.04	4.388	0.8624	368.04	2.563	0.6942	368.04	4.373	0.8852	368.04	1.569	0.5154	368.04	4.429	0.7744
368.24	4.403	0.8654	368.24	2.58	0.6988	368.24	4.384	0.8874	368.24	1.592	0.523	368.24	4.45	0.7781
368.45	4.383	0.8614	368.45	2.536	0.6869	368.45	4.389	0.8885	368.45	1.566	0.5145	368.45	4.437	0.7758
368.65	4.327	0.8504	368.65	2.489	0.6742	368.65	4.351	0.8808	368.65	1.53	0.5026	368.65	4.411	0.7713
368.85	4.323	0.8496	368.85	2.468	0.6685	368.85	4.328	0.8761	368.85	1.536	0.5046	368.85	4.414	0.7718
369.06	4.291	0.8434	369.06	2.497	0.6763	369.06	4.321	0.8747	369.06	1.548	0.5085	369.06	4.404	0.7701
369.26	4.294	0.8439	369.26	2.502	0.6777	369.26	4.302	0.8709	369.26	1.555	0.5108	369.26	4.435	0.7755
369.47	4.295	0.8441	369.47	2.513	0.6807	369.47	4.295	0.8694	369.47	1.572	0.5164	369.47	4.448	0.7778
369.67	4.311	0.8473	369.67	2.537	0.6872	369.67	4.289	0.8682	369.67	1.585	0.5207	369.67	4.509	0.7884
369.87	4.336	0.8522	369.87	2.536	0.6869	369.87	4.311	0.8727	369.87	1.625	0.5338	369.87	4.535	0.793
370.08	4.341	0.8532	370.08	2.503	0.678	370.08	4.326	0.8757	370.08	1.643	0.5398	370.08	4.536	0.7931
370.28	4.374	0.8597	370.28	2.542	0.6885	370.28	4.377	0.886	370.28	1.687	0.5542	370.28	4.583	0.8014
370.49	4.4	0.8648	370.49	2.581	0.6991	370.49	4.403	0.8913	370.49	1.738	0.571	370.49	4.611	0.8063
370.69	4.399	0.8646	370.69	2.597	0.7034	370.69	4.423	0.8953	370.69	1.764	0.5795	370.69	4.605	0.8052
370.89	4.423	0.8693	370.89	2.582	0.6993	370.89	4.424	0.8955	370.89	1.786	0.5867	370.89	4.637	0.8108
371.1	4.415	0.8677	371.1	2.581	0.6991	371.1	4.464	0.9036	371.1	1.813	0.5956	371.1	4.657	0.8143
371.3	4.44	0.8726	371.3	2.601	0.7045	371.3	4.505	0.9119	371.3	1.826	0.5999	371.3	4.694	0.8208
371.51	4.438	0.8722	371.51	2.591	0.7018	371.51	4.495	0.9099	371.51	1.826	0.5999	371.51	4.649	0.8129
371.71	4.434	0.8715	371.71	2.608	0.7064	371.71	4.498	0.9105	371.71	1.812	0.5953	371.71	4.652	0.8134
371.91	4.43	0.8707	371.91	2.623	0.7105	371.91	4.489	0.9087	371.91	1.795	0.5897	371.91	4.671	0.8168
372.12	4.419	0.8685	372.12	2.601	0.7045	372.12	4.457	0.9022	372.12	1.791	0.5884	372.12	4.661	0.815
372.32	4.421	0.8689	372.32	2.614	0.708	372.32	4.458	0.9024	372.32	1.779	0.5844	372.32	4.655	0.814
372.53	4.423	0.8693	372.53	2.625	0.711	372.53	4.464	0.9036	372.53	1.757	0.5772	372.53	4.693	0.8206
372.73	4.442	0.873	372.73	2.639	0.7148	372.73	4.47	0.9049	372.73	1.752	0.5756	372.73	4.675	0.8175
372.93	4.46	0.8766	372.93	2.672	0.7237	372.93	4.427	0.8962	372.93	1.745	0.5733	372.93	4.67	0.8166
373.14	4.447	0.874	373.14	2.7	0.7313	373.14	4.411	0.8929	373.14	1.714	0.5631	373.14	4.654	0.8138
373.34	4.462	0.877	373.34	2.724	0.7378	373.34	4.451	0.901	373.34	1.717	0.5641	373.34	4.669	0.8164
373.54	4.464	0.8774	373.54	2.724	0.7378	373.54	4.474	0.9057	373.54	1.692	0.5558	373.54	4.675	0.8175
373.75	4.475	0.8795	373.75	2.74	0.7421	373.75	4.488	0.9085	373.75	1.705	0.5601	373.75	4.672	0.8169
373.95	4.458	0.8762	373.95	2.72	0.7367	373.95	4.495	0.9099	373.95	1.657	0.5443	373.95	4.644	0.812
374.16	4.509	0.8862	374.16	2.721	0.737	374.16	4.519	0.9148	374.16	1.658	0.5447	374.16	4.661	0.815
374.36	4.494	0.8833	374.36	2.695	0.73	374.36	4.501	0.9111	374.36	1.614	0.5302	374.36	4.626	0.8089
374.56	4.499	0.8842	374.56	2.71	0.734	374.56	4.542	0.9194	374.56	1.61	0.5289	374.56	4.659	0.8147
374.77	4.487	0.8819	374.77	2.696	0.7302	374.77	4.563	0.9237	374.77	1.601	0.526	374.77	4.665	0.8157
374.97	4.499	0.8842	374.97	2.691	0.7289	374.97	4.575	0.9261	374.97	1.617	0.5312	374.97	4.676	0.8176
375.17	4.518	0.888	375.17	2.716	0.7356	375.17	4.568	0.9247	375.17	1.622	0.5329	375.17	4.674	0.8173
375.38	4.536	0.8915	375.38	2.736	0.7411	375.38	4.558	0.9227	375.38	1.618	0.5315	375.38	4.668	0.8162
375.58	4.546	0.8935	375.58	2.757	0.7467	375.58	4.562	0.9235	375.58	1.618	0.5315	375.58	4.674	0.8173
375.79	4.579	0.9	375.79	2.809	0.7608	375.79	4.588	0.9287	375.79	1.668	0.548	375.79	4.715	0.8244
375.99	4.526	0.8895	375.99	2.808	0.7606	375.99	4.573	0.9257	375.99	1.653	0.543	375.99	4.712	0.8239
376.19	4.55	0.8943	376.19	2.837	0.7684	376.19	4.595	0.9302	376.19	1.695	0.5568	376.19	4.715	0.8244
376.4	4.533	0.8909	376.4	2.86	0.7746	376.4	4.585	0.9281	376.4	1.692	0.5558	376.4	4.7	0.8218
376.6	4.578	0.8998	376.6	2.889	0.7825	376.6	4.596	0.9304	376.6	1.716	0.5637	376.6	4.733	0.8276
376.8	4.612	0.9064	376.8	2.89	0.7828	376.8	4.588	0.9287	376.8	1.724	0.5664	376.8	4.735	0.8279
377.01	4.622	0.9084	377.01	2.88	0.7801	377.01	4.574	0.9259	377.01	1.704	0.5598	377.01	4.735	0.8279
377.21	4.644	0.9127	377.21	2.891	0.783	377.21	4.568	0.9247	377.21	1.751	0.5752	377.21	4.759	0.8321
377.42	4.672	0.9182	377.42	2.895	0.7841	377.42	4.598	0.9308	377.42	1.79	0.588	377.42	4.776	0.8351
377.62	4.69	0.9218	377.62	2.898	0.7849	377.62	4.609	0.933	377.62	1.804	0.5926	377.62	4.816	0.8421
377.82	4.741	0.9318	377.82	2.917	0.7901	377.82	4.638	0.9389	377.82	1.85	0.6078	377.82	4.847	0.8475
378.03	4.744	0.9324	378.03	2.923	0.7917	378.03	4.651	0.9415	378.03	1.87	0.6143	378.03	4.858	0.8494
378.23	4.762	0.9359	378.23	2.914	0.7893	378.23	4.662	0.9437	378.23	1.872	0.615	378.23	4.89	0.855
378.43	4.729	0.9294	378.43	2.891	0.783	378.43	4.664	0.9441	378.43	1.886	0.6196	378.43	4.873	0.8521
378.64	4.711	0.9259	378.64	2.893	0.7836	378.64	4.672	0.9457	378.64	1.878	0.617	378.64	4.887	0.8545
378.84	4.718	0.9273	378.84	2.88	0.7801	378.84	4.676	0.9466	378.84	1.894	0.6222	378.84	4.909	0.8584
379.04	4.696	0.923	379.04	2.85	0.7719	379.04	4.678	0.947	379.04	1.855	0.6094	379.04	4.912	0.8589
379.25	4.686	0.921	379.25	2.85	0.7719	379.25	4.676	0.9466	379.25	1.82	0.5979	379.25	4.915	0.8594
379.45	4.659	0.9157	379.45	2.844	0.7703	379.45	4.658	0.9429	379.45	1.794	0.5894	379.45	4.865	0.8507
379.65	4.642	0.9123	379.65	2.822	0.7644	379.65	4.65	0.9413	379.65	1.784	0.5861	379.65	4.849	0.8479
379.86	4.655	0.9149	379.86	2.834	0.7676	379.86	4.651	0.9415	379.86	1.78	0.5848	379.86	4.865	0.8507
380.06	4.65	0.9139	380.06	2.814	0.7622	380.06	4.643	0.9399	380.06	1.783	0.5857	380.06	4.864	0.8505
380.27	4.678	0.9194	380.27	2.815	0.7625	380.27	4.666	0.9445	380.27	1.79	0.588	380.27	4.888	0.8547
380.47	4.673	0.9184	380.47	2.792	0.7562	380.47	4.67	0.9453	380.47	1.794	0.5894	380.47	4.89	0.855
380.67	4.677	0.9192	380.67	2.799	0.7581	380.67	4.696	0.9506	380.67	1.799	0.591	380.67	4.873	0.8521
380.88	4.709	0.9255	380.88	2.83	0.7665	380.88	4.717	0.9549	380.88	1.853	0.6087	380.88	4.894	0.8557
381.08	4.714	0.9265	381.08	2.812	0.7616	381.08	4.72	0.9555	381.08	1.896	0.6229	381.08	4.914	0.8592
381.28	4.733	0.9302	381.28	2.794	0.7568	381.28	4.726	0.9567	381.28	1.907	0.6265	381.28	4.945	0.8647
381.49	4.741	0.9318	381.49	2.814	0.7622	381.49	4.725	0.9565	381.49	1.897	0.6232	381.49	4.928	0.8617
381.69	4.751	0.9338	381.69	2.813	0.7619	381.69	4.718	0.9551	381.69	1.906	0.6261	381.69	4.922	0.8606
381.89	4.779	0.9393	381.89	2.816	0.7627	381.89	4.74	0.9595	381.89	1.933	0.635	381.89	4.914	0.8592
382.1	4.78	0.9395	382.1	2.82	0.7638	382.1	4.733	0.9581	382.1	1.925	0.6324	382.1	4.892	0.8554
382.3	4.798	0.943	382.3	2.832	0.7671	382.3	4.756	0.9628	382.3	1.947	0.6396	382.3	4.877	0.8528
382.5	4.8	0.9434	382.5	2.834	0.7676	382.5	4.756	0.9628	382.5	1.968	0.6465	382.5	4.892	0.8554
382.71	4.786	0.9406	382.71	2.816	0.7627	382.71	4.783	0.9682	382.71	1.957	0.6429	382.71	4.866	0.8508
382.91	4.781	0.9397	382.91	2.82	0.7638	382.91	4.784	0.9684	382.91	1.926	0.6327	382.91	4.827	0.844
383.11	4.805	0.9444	383.11	2.838	0.7687	383.11	4.801	0.9719	383.11	1.942	0.638	383.11	4.811	0.8412
383.32	4.809	0.9452	383.32	2.846	0.7709	383.32	4.815	0.9747	383.32	1.966	0.6459	383.32	4.832	0.8449
383.52	4.776	0.9387	383.52	2.83	0.7665	383.52	4.829	0.9775	383.52	1.958	0.6432	383.52	4.84	0.8463
383.72	4.784	0.9403	383.72	2.834	0.7676	383.72	4.85	0.9818	383.72	1.973	0.6482	383.72	4.856	0.8491
383.93	4.797	0.9428	383.93	2.846	0.7709	383.93	4.854	0.9826	383.93	1.993	0.6547	383.93	4.875	0.8524
384.13	4.79	0.9414	384.13	2.866	0.7763	384.13	4.849	0.9816	384.13	2.009	0.66	384.13	4.867	0.851
384.33	4.786	0.9406	384.33	2.895	0.7841	384.33	4.867	0.9852	384.33	2.018	0.6629	384.33	4.883	0.8538
384.54	4.808	0.945	384.54	2.914	0.7893	384.54	4.862	0.9842	384.54	2.029	0.6666	384.54	4.893	0.8556
384.74	4.841	0.9515	384.74	2.913	0.789	384.74	4.869	0.9856	384.74	2.061	0.6771	384.74	4.928	0.8617
384.94	4.826	0.9485	384.94	2.931	0.7939	384.94	4.86	0.9838	384.94	2.083	0.6843	384.94	4.937	0.8633
385.15	4.826	0.9485	385.15	2.936	0.7952	385.15	4.87	0.9858	385.15	2.088	0.6859	385.15	4.946	0.8648
385.35	4.877	0.9585	385.35	2.955	0.8004	385.35	4.883	0.9885	385.35	2.107	0.6922	385.35	4.956	0.8666
385.55	4.867	0.9566	385.55	2.979	0.8069	385.55	4.863	0.9844	385.55	2.105	0.6915	385.55	4.953	0.8661
385.76	4.876	0.9583	385.76	3	0.8126	385.76	4.881	0.9881	385.76	2.111	0.6935	385.76	4.958	0.8669
385.96	4.89	0.9611	385.96	3	0.8126	385.96	4.877	0.9872	385.96	2.114	0.6945	385.96	4.995	0.8734
386.16	4.891	0.9613	386.16	2.976	0.8061	386.16	4.862	0.9842	386.16	2.119	0.6961	386.16	4.98	0.8708
386.37	4.889	0.9609	386.37	2.997	0.8118	386.37	4.84	0.9798	386.37	2.123	0.6974	386.37	5.007	0.8755
386.57	4.854	0.954	386.57	3.02	0.818	386.57	4.814	0.9745	386.57	2.101	0.6902	386.57	5.004	0.875
386.77	4.854	0.954	386.77	3.025	0.8193	386.77	4.796	0.9709	386.77	2.098	0.6892	386.77	5.014	0.8767
386.98	4.843	0.9518	386.98	3.029	0.8204	386.98	4.791	0.9698	386.98	2.092	0.6873	386.98	5.021	0.878
387.18	4.811	0.9456	387.18	3.037	0.8226	387.18	4.772	0.966	387.18	2.093	0.6876	387.18	5.02	0.8778
387.38	4.786	0.9406	387.38	3.034	0.8218	387.38	4.779	0.9674	387.38	2.088	0.6859	387.38	5.032	0.8799
387.58	4.797	0.9428	387.58	3.033	0.8215	387.58	4.779	0.9674	387.58	2.083	0.6843	387.58	5.061	0.8849
387.79	4.784	0.9403	387.79	3.067	0.8307	387.79	4.768	0.9652	387.79	2.098	0.6892	387.79	5.057	0.8842
387.99	4.786	0.9406	387.99	3.088	0.8364	387.99	4.77	0.9656	387.99	2.098	0.6892	387.99	5.106	0.8928
388.19	4.78	0.9395	388.19	3.091	0.8372	388.19	4.792	0.97	388.19	2.114	0.6945	388.19	5.109	0.8933
388.4	4.798	0.943	388.4	3.099	0.8394	388.4	4.796	0.9709	388.4	2.151	0.7066	388.4	5.136	0.8981
388.6	4.801	0.9436	388.6	3.101	0.8399	388.6	4.818	0.9753	388.6	2.158	0.7089	388.6	5.143	0.8993
388.8	4.818	0.9469	388.8	3.116	0.844	388.8	4.804	0.9725	388.8	2.187	0.7185	388.8	5.158	0.9019
389.01	4.844	0.952	389.01	3.118	0.8445	389.01	4.816	0.9749	389.01	2.205	0.7244	389.01	5.182	0.9061
389.21	4.868	0.9568	389.21	3.137	0.8497	389.21	4.791	0.9698	389.21	2.203	0.7237	389.21	5.18	0.9058
389.41	4.853	0.9538	389.41	3.153	0.854	389.41	4.775	0.9666	389.41	2.21	0.726	389.41	5.166	0.9033
389.62	4.884	0.9599	389.62	3.121	0.8453	389.62	4.763	0.9642	389.62	2.176	0.7148	389.62	5.164	0.903
389.82	4.88	0.9591	389.82	3.136	0.8494	389.82	4.748	0.9611	389.82	2.18	0.7162	389.82	5.141	0.8989
390.02	4.872	0.9575	390.02	3.134	0.8489	390.02	4.721	0.9557	390.02	2.147	0.7053	390.02	5.139	0.8986
390.22	4.876	0.9583	390.22	3.144	0.8516	390.22	4.725	0.9565	390.22	2.11	0.6932	390.22	5.119	0.8951
390.43	4.884	0.9599	390.43	3.13	0.8478	390.43	4.705	0.9524	390.43	2.101	0.6902	390.43	5.113	0.894
390.63	4.904	0.9638	390.63	3.129	0.8475	390.63	4.703	0.952	390.63	2.078	0.6827	390.63	5.092	0.8904
390.83	4.905	0.964	390.83	3.149	0.8529	390.83	4.692	0.9498	390.83	2.089	0.6863	390.83	5.071	0.8867
391.04	4.898	0.9627	391.04	3.126	0.8467	391.04	4.694	0.9502	391.04	2.095	0.6882	391.04	5.053	0.8835
391.24	4.894	0.9619	391.24	3.112	0.8429	391.24	4.664	0.9441	391.24	2.073	0.681	391.24	5.043	0.8818
391.44	4.899	0.9629	391.44	3.127	0.847	391.44	4.689	0.9492	391.44	2.093	0.6876	391.44	5.055	0.8839
391.65	4.923	0.9676	391.65	3.102	0.8402	391.65	4.703	0.952	391.65	2.092	0.6873	391.65	5.074	0.8872
391.85	4.935	0.9699	391.85	3.083	0.835	391.85	4.708	0.953	391.85	2.117	0.6955	391.85	5.059	0.8846
392.05	4.952	0.9733	392.05	3.065	0.8302	392.05	4.715	0.9545	392.05	2.126	0.6984	392.05	5.058	0.8844
392.25	4.964	0.9756	392.25	3.075	0.8329	392.25	4.742	0.9599	392.25	2.129	0.6994	392.25	5.058	0.8844
392.46	4.97	0.9768	392.46	3.072	0.8321	392.46	4.75	0.9615	392.46	2.149	0.706	392.46	5.077	0.8877
392.66	4.992	0.9811	392.66	3.058	0.8283	392.66	4.769	0.9654	392.66	2.137	0.702	392.66	5.088	0.8897
392.86	5.019	0.9864	392.86	3.073	0.8323	392.86	4.795	0.9706	392.86	2.136	0.7017	392.86	5.11	0.8935
393.07	5.028	0.9882	393.07	3.063	0.8296	393.07	4.834	0.9785	393.07	2.164	0.7109	393.07	5.124	0.896
393.27	5.04	0.9906	393.27	3.072	0.8321	393.27	4.84	0.9798	393.27	2.19	0.7194	393.27	5.124	0.896
393.47	5.047	0.9919	393.47	3.079	0.834	393.47	4.86	0.9838	393.47	2.206	0.7247	393.47	5.106	0.8928
393.67	5.055	0.9935	393.67	3.095	0.8383	393.67	4.892	0.9903	393.67	2.207	0.725	393.67	5.115	0.8944
393.88	5.046	0.9917	393.88	3.104	0.8407	393.88	4.917	0.9953	393.88	2.237	0.7349	393.88	5.131	0.8972
394.08	5.036	0.9898	394.08	3.103	0.8405	394.08	4.939	0.9998	394.08	2.245	0.7375	394.08	5.147	0.9
394.28	5.03	0.9886	394.28	3.102	0.8402	394.28	4.982	1.0085	394.28	2.24	0.7359	394.28	5.156	0.9016
394.49	5.001	0.9829	394.49	3.102	0.8402	394.49	4.994	1.0109	394.49	2.228	0.7319	394.49	5.162	0.9026
394.69	4.999	0.9825	394.69	3.099	0.8394	394.69	5.017	1.0156	394.69	2.255	0.7408	394.69	5.177	0.9052
394.89	5.001	0.9829	394.89	3.113	0.8432	394.89	5.031	1.0184	394.89	2.246	0.7378	394.89	5.179	0.9056
395.09	4.97	0.9768	395.09	3.103	0.8405	395.09	5.047	1.0217	395.09	2.224	0.7306	395.09	5.194	0.9082
395.3	4.961	0.975	395.3	3.104	0.8407	395.3	5.047	1.0217	395.3	2.211	0.7263	395.3	5.208	0.9106
395.5	4.973	0.9774	395.5	3.109	0.8421	395.5	5.07	1.0263	395.5	2.223	0.7303	395.5	5.23	0.9145
395.7	4.95	0.9729	395.7	3.096	0.8386	395.7	5.079	1.0281	395.7	2.195	0.7211	395.7	5.222	0.9131
395.91	4.959	0.9746	395.91	3.085	0.8356	395.91	5.076	1.0275	395.91	2.194	0.7208	395.91	5.231	0.9147
396.11	4.941	0.9711	396.11	3.082	0.8348	396.11	5.066	1.0255	396.11	2.18	0.7162	396.11	5.225	0.9136
396.31	4.96	0.9748	396.31	3.076	0.8332	396.31	5.073	1.0269	396.31	2.201	0.7231	396.31	5.242	0.9166
396.51	4.972	0.9772	396.51	3.094	0.838	396.51	5.073	1.0269	396.51	2.181	0.7165	396.51	5.25	0.918
396.72	4.986	0.98	396.72	3.09	0.8369	396.72	5.08	1.0283	396.72	2.196	0.7214	396.72	5.266	0.9208
396.92	5.023	0.9872	396.92	3.118	0.8445	396.92	5.08	1.0283	396.92	2.208	0.7254	396.92	5.279	0.9231
397.12	5.038	0.9902	397.12	3.141	0.8508	397.12	5.102	1.0328	397.12	2.235	0.7342	397.12	5.291	0.9252
397.32	5.019	0.9864	397.32	3.154	0.8543	397.32	5.087	1.0298	397.32	2.232	0.7332	397.32	5.294	0.9257
397.53	5.07	0.9965	397.53	3.19	0.864	397.53	5.088	1.03	397.53	2.265	0.7441	397.53	5.32	0.9302
397.73	5.062	0.9949	397.73	3.212	0.87	397.73	5.074	1.0271	397.73	2.256	0.7411	397.73	5.312	0.9288
397.93	5.077	0.9978	397.93	3.217	0.8713	397.93	5.066	1.0255	397.93	2.276	0.7477	397.93	5.302	0.9271
398.14	5.074	0.9972	398.14	3.233	0.8757	398.14	5.074	1.0271	398.14	2.277	0.748	398.14	5.294	0.9257
398.34	5.079	0.9982	398.34	3.209	0.8692	398.34	5.064	1.0251	398.34	2.28	0.749	398.34	5.254	0.9187
398.54	5.096	1.0016	398.54	3.215	0.8708	398.54	5.056	1.0235	398.54	2.284	0.7503	398.54	5.233	0.915
398.74	5.087	0.9998	398.74	3.201	0.867	398.74	5.069	1.0261	398.74	2.297	0.7546	398.74	5.218	0.9124
398.95	5.093	1.001	398.95	3.192	0.8646	398.95	5.043	1.0209	398.95	2.284	0.7503	398.95	5.196	0.9086
399.15	5.114	1.0051	399.15	3.18	0.8613	399.15	5.021	1.0164	399.15	2.289	0.752	399.15	5.179	0.9056
399.35	5.096	1.0016	399.35	3.181	0.8616	399.35	5.02	1.0162	399.35	2.286	0.751	399.35	5.156	0.9016
399.55	5.132	1.0086	399.55	3.199	0.8665	399.55	5.04	1.0202	399.55	2.323	0.7631	399.55	5.168	0.9037
399.76	5.14	1.0102	399.76	3.21	0.8694	399.76	5.028	1.0178	399.76	2.335	0.7671	399.76	5.176	0.9051
399.96	5.155	1.0132	399.96	3.225	0.8735	399.96	5.018	1.0158	399.96	2.355	0.7737	399.96	5.181	0.9059
400.16	5.155	1.0132	400.16	3.252	0.8808	400.16	5.005	1.0132	400.16	2.363	0.7763	400.16	5.203	0.9098
400.36	5.144	1.011	400.36	3.27	0.8857	400.36	5.022	1.0166	400.36	2.385	0.7835	400.36	5.222	0.9131
400.57	5.159	1.014	400.57	3.286	0.89	400.57	5.02	1.0162	400.57	2.397	0.7875	400.57	5.233	0.915
400.77	5.139	1.01	400.77	3.295	0.8925	400.77	5.026	1.0174	400.77	2.409	0.7914	400.77	5.242	0.9166
400.97	5.146	1.0114	400.97	3.33	0.902	400.97	5.061	1.0245	400.97	2.429	0.798	400.97	5.244	0.9169
401.17	5.183	1.0187	401.17	3.341	0.9049	401.17	5.056	1.0235	401.17	2.449	0.8045	401.17	5.255	0.9189
401.38	5.178	1.0177	401.38	3.355	0.9087	401.38	5.047	1.0217	401.38	2.449	0.8045	401.38	5.266	0.9208
401.58	5.209	1.0238	401.58	3.379	0.9152	401.58	5.076	1.0275	401.58	2.466	0.8101	401.58	5.302	0.9271
401.78	5.207	1.0234	401.78	3.371	0.9131	401.78	5.061	1.0245	401.78	2.466	0.8101	401.78	5.288	0.9246
401.98	5.194	1.0208	401.98	3.364	0.9112	401.98	5.064	1.0251	401.98	2.461	0.8085	401.98	5.286	0.9243
402.19	5.201	1.0222	402.19	3.382	0.916	402.19	5.051	1.0225	402.19	2.444	0.8029	402.19	5.284	0.9239
402.39	5.189	1.0199	402.39	3.396	0.9198	402.39	5.037	1.0196	402.39	2.44	0.8016	402.39	5.279	0.9231
402.59	5.189	1.0199	402.59	3.417	0.9255	402.59	5.042	1.0206	402.59	2.453	0.8058	402.59	5.311	0.9287
402.79	5.182	1.0185	402.79	3.401	0.9212	402.79	5.026	1.0174	402.79	2.443	0.8026	402.79	5.317	0.9297
403	5.177	1.0175	403	3.411	0.9239	403	5.045	1.0213	403	2.455	0.8065	403	5.338	0.9334
403.2	5.177	1.0175	403.2	3.401	0.9212	403.2	5.051	1.0225	403.2	2.46	0.8081	403.2	5.329	0.9318
403.4	5.165	1.0151	403.4	3.397	0.9201	403.4	5.049	1.0221	403.4	2.456	0.8068	403.4	5.33	0.932
403.6	5.176	1.0173	403.6	3.421	0.9266	403.6	5.091	1.0306	403.6	2.479	0.8144	403.6	5.395	0.9433
403.8	5.191	1.0202	403.8	3.425	0.9277	403.8	5.103	1.033	403.8	2.496	0.82	403.8	5.424	0.9484
404.01	5.208	1.0236	404.01	3.436	0.9307	404.01	5.122	1.0368	404.01	2.52	0.8279	404.01	5.468	0.9561
404.21	5.216	1.0252	404.21	3.434	0.9301	404.21	5.139	1.0403	404.21	2.529	0.8308	404.21	5.487	0.9594
404.41	5.25	1.0318	404.41	3.452	0.935	404.41	5.174	1.0474	404.41	2.537	0.8334	404.41	5.505	0.9626
404.61	5.266	1.035	404.61	3.471	0.9401	404.61	5.19	1.0506	404.61	2.55	0.8377	404.61	5.535	0.9678
404.82	5.26	1.0338	404.82	3.465	0.9385	404.82	5.183	1.0492	404.82	2.537	0.8334	404.82	5.546	0.9697
405.02	5.264	1.0346	405.02	3.476	0.9415	405.02	5.217	1.0561	405.02	2.557	0.84	405.02	5.575	0.9748
405.22	5.257	1.0332	405.22	3.484	0.9437	405.22	5.224	1.0575	405.22	2.562	0.8417	405.22	5.584	0.9764
405.42	5.274	1.0366	405.42	3.485	0.9439	405.42	5.236	1.0599	405.42	2.558	0.8403	405.42	5.576	0.975
405.63	5.277	1.0371	405.63	3.489	0.945	405.63	5.247	1.0621	405.63	2.56	0.841	405.63	5.591	0.9776
405.83	5.267	1.0352	405.83	3.458	0.9366	405.83	5.25	1.0628	405.83	2.557	0.84	405.83	5.576	0.975
406.03	5.288	1.0393	406.03	3.461	0.9374	406.03	5.252	1.0632	406.03	2.559	0.8407	406.03	5.584	0.9764
406.23	5.288	1.0393	406.23	3.436	0.9307	406.23	5.238	1.0603	406.23	2.544	0.8357	406.23	5.577	0.9752
406.43	5.293	1.0403	406.43	3.41	0.9236	406.43	5.244	1.0615	406.43	2.538	0.8338	406.43	5.573	0.9745
406.64	5.289	1.0395	406.64	3.384	0.9166	406.64	5.224	1.0575	406.64	2.53	0.8311	406.64	5.57	0.9739
406.84	5.297	1.0411	406.84	3.365	0.9114	406.84	5.206	1.0538	406.84	2.521	0.8282	406.84	5.575	0.9748
407.04	5.306	1.0428	407.04	3.35	0.9074	407.04	5.207	1.054	407.04	2.523	0.8288	407.04	5.578	0.9753
407.24	5.315	1.0446	407.24	3.335	0.9033	407.24	5.182	1.049	407.24	2.525	0.8295	407.24	5.575	0.9748
407.45	5.342	1.0499	407.45	3.354	0.9085	407.45	5.196	1.0518	407.45	2.567	0.8433	407.45	5.585	0.9766
407.65	5.356	1.0527	407.65	3.363	0.9109	407.65	5.199	1.0524	407.65	2.583	0.8486	407.65	5.588	0.9771
407.85	5.358	1.0531	407.85	3.356	0.909	407.85	5.212	1.0551	407.85	2.599	0.8538	407.85	5.596	0.9785
408.05	5.371	1.0556	408.05	3.357	0.9093	408.05	5.191	1.0508	408.05	2.617	0.8597	408.05	5.586	0.9767
408.25	5.371	1.0556	408.25	3.369	0.9125	408.25	5.188	1.0502	408.25	2.644	0.8686	408.25	5.594	0.9781
408.46	5.373	1.056	408.46	3.39	0.9182	408.46	5.185	1.0496	408.46	2.654	0.8719	408.46	5.579	0.9755
408.66	5.393	1.0599	408.66	3.404	0.922	408.66	5.179	1.0484	408.66	2.669	0.8768	408.66	5.565	0.9731
408.86	5.403	1.0619	408.86	3.388	0.9177	408.86	5.165	1.0455	408.86	2.676	0.8791	408.86	5.542	0.9691
409.06	5.377	1.0568	409.06	3.378	0.915	409.06	5.146	1.0417	409.06	2.678	0.8798	409.06	5.511	0.9636
409.26	5.365	1.0544	409.26	3.363	0.9109	409.26	5.116	1.0356	409.26	2.662	0.8745	409.26	5.471	0.9566
409.47	5.367	1.0548	409.47	3.354	0.9085	409.47	5.098	1.032	409.47	2.659	0.8735	409.47	5.455	0.9538
409.67	5.359	1.0533	409.67	3.345	0.906	409.67	5.071	1.0265	409.67	2.664	0.8752	409.67	5.435	0.9503
409.87	5.345	1.0505	409.87	3.333	0.9028	409.87	5.066	1.0255	409.87	2.674	0.8784	409.87	5.422	0.9481
410.07	5.342	1.0499	410.07	3.319	0.899	410.07	5.046	1.0215	410.07	2.675	0.8788	410.07	5.413	0.9465
410.27	5.364	1.0542	410.27	3.321	0.8995	410.27	5.071	1.0265	410.27	2.715	0.8919	410.27	5.435	0.9503
410.48	5.337	1.0489	410.48	3.325	0.9006	410.48	5.061	1.0245	410.48	2.721	0.8939	410.48	5.422	0.9481
410.68	5.337	1.0489	410.68	3.337	0.9038	410.68	5.063	1.0249	410.68	2.747	0.9024	410.68	5.423	0.9482
410.88	5.359	1.0533	410.88	3.357	0.9093	410.88	5.083	1.0289	410.88	2.773	0.911	410.88	5.44	0.9512
411.08	5.363	1.054	411.08	3.356	0.909	411.08	5.1	1.0324	411.08	2.773	0.911	411.08	5.459	0.9545
411.28	5.359	1.0533	411.28	3.371	0.9131	411.28	5.092	1.0308	411.28	2.791	0.9169	411.28	5.47	0.9565
411.49	5.383	1.058	411.49	3.394	0.9193	411.49	5.109	1.0342	411.49	2.816	0.9251	411.49	5.491	0.9601
411.69	5.401	1.0615	411.69	3.427	0.9282	411.69	5.13	1.0385	411.69	2.83	0.9297	411.69	5.53	0.967
411.89	5.424	1.066	411.89	3.471	0.9401	411.89	5.152	1.0429	411.89	2.842	0.9336	411.89	5.56	0.9722
412.09	5.425	1.0662	412.09	3.47	0.9399	412.09	5.159	1.0443	412.09	2.836	0.9317	412.09	5.561	0.9724
412.29	5.442	1.0696	412.29	3.463	0.938	412.29	5.174	1.0474	412.29	2.84	0.933	412.29	5.596	0.9785
412.5	5.44	1.0692	412.5	3.476	0.9415	412.5	5.174	1.0474	412.5	2.828	0.929	412.5	5.625	0.9836
412.7	5.457	1.0725	412.7	3.497	0.9472	412.7	5.179	1.0484	412.7	2.832	0.9304	412.7	5.66	0.9897
412.9	5.463	1.0737	412.9	3.511	0.951	412.9	5.193	1.0512	412.9	2.864	0.9409	412.9	5.702	0.997
413.1	5.466	1.0743	413.1	3.5	0.948	413.1	5.215	1.0557	413.1	2.853	0.9373	413.1	5.713	0.999
413.3	5.452	1.0715	413.3	3.48	0.9426	413.3	5.212	1.0551	413.3	2.829	0.9294	413.3	5.728	1.0016
413.51	5.453	1.0717	413.51	3.466	0.9388	413.51	5.206	1.0538	413.51	2.831	0.93	413.51	5.729	1.0017
413.71	5.449	1.071	413.71	3.453	0.9353	413.71	5.206	1.0538	413.71	2.834	0.931	413.71	5.733	1.0024
413.91	5.443	1.0698	413.91	3.472	0.9404	413.91	5.192	1.051	413.91	2.836	0.9317	413.91	5.735	1.0028
414.11	5.437	1.0686	414.11	3.485	0.9439	414.11	5.197	1.052	414.11	2.841	0.9333	414.11	5.756	1.0065
414.31	5.435	1.0682	414.31	3.504	0.9491	414.31	5.211	1.0549	414.31	2.844	0.9343	414.31	5.764	1.0079
414.51	5.406	1.0625	414.51	3.499	0.9477	414.51	5.205	1.0536	414.51	2.827	0.9287	414.51	5.757	1.0066
414.72	5.403	1.0619	414.72	3.515	0.9521	414.72	5.188	1.0502	414.72	2.82	0.9264	414.72	5.74	1.0037
414.92	5.383	1.058	414.92	3.531	0.9564	414.92	5.177	1.048	414.92	2.828	0.929	414.92	5.739	1.0035
415.12	5.38	1.0574	415.12	3.556	0.9632	415.12	5.186	1.0498	415.12	2.837	0.932	415.12	5.732	1.0023
415.32	5.374	1.0562	415.32	3.561	0.9645	415.32	5.191	1.0508	415.32	2.839	0.9327	415.32	5.734	1.0026
415.52	5.379	1.0572	415.52	3.556	0.9632	415.52	5.189	1.0504	415.52	2.843	0.934	415.52	5.723	1.0007
415.73	5.368	1.055	415.73	3.55	0.9615	415.73	5.198	1.0522	415.73	2.835	0.9313	415.73	5.725	1.001
415.93	5.389	1.0592	415.93	3.538	0.9583	415.93	5.185	1.0496	415.93	2.832	0.9304	415.93	5.704	0.9974
416.13	5.394	1.0601	416.13	3.528	0.9556	416.13	5.183	1.0492	416.13	2.832	0.9304	416.13	5.692	0.9953
416.33	5.411	1.0635	416.33	3.522	0.954	416.33	5.183	1.0492	416.33	2.839	0.9327	416.33	5.67	0.9914
416.53	5.414	1.0641	416.53	3.521	0.9537	416.53	5.18	1.0486	416.53	2.839	0.9327	416.53	5.659	0.9895
416.73	5.443	1.0698	416.73	3.528	0.9556	416.73	5.197	1.052	416.73	2.85	0.9363	416.73	5.646	0.9872
416.94	5.448	1.0708	416.94	3.522	0.954	416.94	5.183	1.0492	416.94	2.853	0.9373	416.94	5.643	0.9867
417.14	5.463	1.0737	417.14	3.528	0.9556	417.14	5.204	1.0534	417.14	2.852	0.9369	417.14	5.639	0.986
417.34	5.467	1.0745	417.34	3.536	0.9577	417.34	5.215	1.0557	417.34	2.866	0.9415	417.34	5.623	0.9832
417.54	5.484	1.0778	417.54	3.542	0.9594	417.54	5.222	1.0571	417.54	2.869	0.9425	417.54	5.618	0.9823
417.74	5.489	1.0788	417.74	3.57	0.967	417.74	5.24	1.0607	417.74	2.883	0.9471	417.74	5.616	0.982
417.94	5.508	1.0825	417.94	3.588	0.9718	417.94	5.234	1.0595	417.94	2.882	0.9468	417.94	5.603	0.9797
418.15	5.51	1.0829	418.15	3.591	0.9726	418.15	5.231	1.0589	418.15	2.868	0.9422	418.15	5.604	0.9799
418.35	5.528	1.0865	418.35	3.588	0.9718	418.35	5.257	1.0642	418.35	2.86	0.9396	418.35	5.61	0.9809
418.55	5.541	1.089	418.55	3.587	0.9716	418.55	5.255	1.0638	418.55	2.85	0.9363	418.55	5.624	0.9834
418.75	5.563	1.0934	418.75	3.584	0.9707	418.75	5.262	1.0652	418.75	2.844	0.9343	418.75	5.614	0.9816
418.95	5.572	1.0951	418.95	3.592	0.9729	418.95	5.238	1.0603	418.95	2.839	0.9327	418.95	5.607	0.9804
419.15	5.58	1.0967	419.15	3.589	0.9721	419.15	5.233	1.0593	419.15	2.813	0.9241	419.15	5.611	0.9811
419.36	5.588	1.0983	419.36	3.589	0.9721	419.36	5.221	1.0569	419.36	2.808	0.9225	419.36	5.611	0.9811
419.56	5.583	1.0973	419.56	3.571	0.9672	419.56	5.2	1.0526	419.56	2.776	0.912	419.56	5.598	0.9788
419.76	5.589	1.0985	419.76	3.558	0.9637	419.76	5.206	1.0538	419.76	2.77	0.91	419.76	5.608	0.9806
419.96	5.598	1.1002	419.96	3.564	0.9653	419.96	5.208	1.0543	419.96	2.763	0.9077	419.96	5.623	0.9832
420.16	5.595	1.0996	420.16	3.561	0.9645	420.16	5.183	1.0492	420.16	2.748	0.9028	420.16	5.631	0.9846
420.36	5.597	1.1	420.36	3.574	0.968	420.36	5.184	1.0494	420.36	2.749	0.9031	420.36	5.652	0.9883
420.56	5.593	1.0993	420.56	3.588	0.9718	420.56	5.18	1.0486	420.56	2.748	0.9028	420.56	5.676	0.9925
420.77	5.589	1.0985	420.77	3.588	0.9718	420.77	5.188	1.0502	420.77	2.753	0.9044	420.77	5.707	0.9979
420.97	5.581	1.0969	420.97	3.601	0.9754	420.97	5.184	1.0494	420.97	2.764	0.908	420.97	5.735	1.0028
421.17	5.582	1.0971	421.17	3.609	0.9775	421.17	5.188	1.0502	421.17	2.762	0.9074	421.17	5.75	1.0054
421.37	5.576	1.0959	421.37	3.621	0.9808	421.37	5.197	1.052	421.37	2.769	0.9097	421.37	5.793	1.0129
421.57	5.563	1.0934	421.57	3.641	0.9862	421.57	5.188	1.0502	421.57	2.781	0.9136	421.57	5.817	1.0171
421.77	5.561	1.093	421.77	3.666	0.993	421.77	5.188	1.0502	421.77	2.799	0.9195	421.77	5.849	1.0227
421.97	5.559	1.0926	421.97	3.683	0.9976	421.97	5.194	1.0514	421.97	2.805	0.9215	421.97	5.864	1.0254
422.18	5.556	1.092	422.18	3.693	1.0003	422.18	5.181	1.0488	422.18	2.805	0.9215	422.18	5.865	1.0255
422.38	5.548	1.0904	422.38	3.702	1.0027	422.38	5.182	1.049	422.38	2.803	0.9208	422.38	5.867	1.0259
422.58	5.546	1.09	422.58	3.706	1.0038	422.58	5.178	1.0482	422.58	2.794	0.9179	422.58	5.867	1.0259
422.78	5.55	1.0908	422.78	3.714	1.006	422.78	5.172	1.047	422.78	2.795	0.9182	422.78	5.867	1.0259
422.98	5.54	1.0888	422.98	3.719	1.0073	422.98	5.159	1.0443	422.98	2.799	0.9195	422.98	5.882	1.0285
423.18	5.55	1.0908	423.18	3.716	1.0065	423.18	5.147	1.0419	423.18	2.809	0.9228	423.18	5.879	1.028
423.38	5.562	1.0932	423.38	3.712	1.0054	423.38	5.146	1.0417	423.38	2.806	0.9218	423.38	5.898	1.0313
423.59	5.558	1.0924	423.59	3.697	1.0014	423.59	5.144	1.0413	423.59	2.809	0.9228	423.59	5.896	1.0309
423.79	5.552	1.0912	423.79	3.679	0.9965	423.79	5.13	1.0385	423.79	2.817	0.9254	423.79	5.886	1.0292
423.99	5.556	1.092	423.99	3.659	0.9911	423.99	5.137	1.0399	423.99	2.823	0.9274	423.99	5.902	1.032
424.19	5.571	1.0949	424.19	3.661	0.9916	424.19	5.143	1.0411	424.19	2.843	0.934	424.19	5.921	1.0353
424.39	5.579	1.0965	424.39	3.654	0.9897	424.39	5.155	1.0435	424.39	2.858	0.9389	424.39	5.93	1.0369
424.59	5.579	1.0965	424.59	3.636	0.9848	424.59	5.16	1.0445	424.59	2.871	0.9432	424.59	5.932	1.0372
424.79	5.597	1.1	424.79	3.63	0.9832	424.79	5.179	1.0484	424.79	2.889	0.9491	424.79	5.94	1.0386
425	5.612	1.103	425	3.64	0.9859	425	5.204	1.0534	425	2.91	0.956	425	5.945	1.0395
425.2	5.618	1.1042	425.2	3.63	0.9832	425.2	5.217	1.0561	425.2	2.919	0.9589	425.2	5.937	1.0381
425.4	5.622	1.105	425.4	3.611	0.9781	425.4	5.223	1.0573	425.4	2.919	0.9589	425.4	5.917	1.0346
425.6	5.634	1.1073	425.6	3.605	0.9764	425.6	5.247	1.0621	425.6	2.926	0.9612	425.6	5.926	1.0362
425.8	5.633	1.1071	425.8	3.608	0.9772	425.8	5.26	1.0648	425.8	2.936	0.9645	425.8	5.909	1.0332
426	5.614	1.1034	426	3.578	0.9691	426	5.262	1.0652	426	2.93	0.9625	426	5.89	1.0299
426.2	5.611	1.1028	426.2	3.577	0.9689	426.2	5.268	1.0664	426.2	2.94	0.9658	426.2	5.874	1.0271
426.4	5.611	1.1028	426.4	3.569	0.9667	426.4	5.284	1.0696	426.4	2.933	0.9635	426.4	5.862	1.025
426.61	5.588	1.0983	426.61	3.553	0.9624	426.61	5.286	1.07	426.61	2.927	0.9616	426.61	5.828	1.0191
426.81	5.568	1.0943	426.81	3.522	0.954	426.81	5.282	1.0692	426.81	2.919	0.9589	426.81	5.806	1.0152
427.01	5.551	1.091	427.01	3.502	0.9485	427.01	5.281	1.069	427.01	2.918	0.9586	427.01	5.778	1.0103
427.21	5.542	1.0892	427.21	3.506	0.9496	427.21	5.296	1.0721	427.21	2.926	0.9612	427.21	5.76	1.0072
427.41	5.533	1.0875	427.41	3.495	0.9466	427.41	5.307	1.0743	427.41	2.932	0.9632	427.41	5.742	1.004
427.61	5.523	1.0855	427.61	3.47	0.9399	427.61	5.306	1.0741	427.61	2.934	0.9639	427.61	5.729	1.0017
427.81	5.516	1.0841	427.81	3.469	0.9396	427.81	5.309	1.0747	427.81	2.944	0.9671	427.81	5.717	0.9997
428.01	5.491	1.0792	428.01	3.441	0.932	428.01	5.285	1.0698	428.01	2.934	0.9639	428.01	5.686	0.9942
428.21	5.483	1.0776	428.21	3.43	0.929	428.21	5.286	1.07	428.21	2.946	0.9678	428.21	5.68	0.9932
428.42	5.474	1.0759	428.42	3.414	0.9247	428.42	5.287	1.0702	428.42	2.936	0.9645	428.42	5.665	0.9906
428.62	5.46	1.0731	428.62	3.422	0.9269	428.62	5.281	1.069	428.62	2.935	0.9642	428.62	5.654	0.9886
428.82	5.447	1.0706	428.82	3.442	0.9323	428.82	5.288	1.0704	428.82	2.948	0.9685	428.82	5.645	0.9871
429.02	5.438	1.0688	429.02	3.425	0.9277	429.02	5.288	1.0704	429.02	2.949	0.9688	429.02	5.644	0.9869
429.22	5.405	1.0623	429.22	3.422	0.9269	429.22	5.279	1.0686	429.22	2.947	0.9681	429.22	5.633	0.985
429.42	5.384	1.0582	429.42	3.429	0.9288	429.42	5.283	1.0694	429.42	2.952	0.9698	429.42	5.613	0.9815
429.62	5.369	1.0552	429.62	3.433	0.9298	429.62	5.283	1.0694	429.62	2.95	0.9691	429.62	5.6	0.9792
429.82	5.383	1.058	429.82	3.455	0.9358	429.82	5.317	1.0763	429.82	2.976	0.9777	429.82	5.612	0.9813
430.02	5.36	1.0535	430.02	3.475	0.9412	430.02	5.314	1.0757	430.02	2.976	0.9777	430.02	5.603	0.9797
430.22	5.343	1.0501	430.22	3.479	0.9423	430.22	5.318	1.0765	430.22	2.997	0.9846	430.22	5.601	0.9794
430.43	5.342	1.0499	430.43	3.512	0.9512	430.43	5.336	1.0802	430.43	3.024	0.9934	430.43	5.604	0.9799
430.63	5.323	1.0462	430.63	3.5	0.948	430.63	5.336	1.0802	430.63	3.036	0.9974	430.63	5.609	0.9808
430.83	5.319	1.0454	430.83	3.531	0.9564	430.83	5.326	1.0781	430.83	3.056	1.0039	430.83	5.621	0.9829
431.03	5.326	1.0468	431.03	3.553	0.9624	431.03	5.306	1.0741	431.03	3.067	1.0076	431.03	5.627	0.9839
431.23	5.329	1.0474	431.23	3.583	0.9705	431.23	5.298	1.0725	431.23	3.079	1.0115	431.23	5.645	0.9871
431.43	5.341	1.0497	431.43	3.599	0.9748	431.43	5.297	1.0723	431.43	3.092	1.0158	431.43	5.655	0.9888
431.63	5.333	1.0482	431.63	3.611	0.9781	431.63	5.261	1.065	431.63	3.085	1.0135	431.63	5.653	0.9885
431.83	5.345	1.0505	431.83	3.625	0.9819	431.83	5.244	1.0615	431.83	3.095	1.0168	431.83	5.668	0.9911
432.03	5.385	1.0584	432.03	3.663	0.9921	432.03	5.235	1.0597	432.03	3.102	1.0191	432.03	5.681	0.9934
432.23	5.397	1.0607	432.23	3.662	0.9919	432.23	5.203	1.0532	432.23	3.085	1.0135	432.23	5.684	0.9939
432.44	5.435	1.0682	432.44	3.688	0.9989	432.44	5.185	1.0496	432.44	3.095	1.0168	432.44	5.703	0.9972
432.64	5.455	1.0721	432.64	3.696	1.0011	432.64	5.178	1.0482	432.64	3.095	1.0168	432.64	5.714	0.9991
432.84	5.491	1.0792	432.84	3.724	1.0087	432.84	5.194	1.0514	432.84	3.12	1.025	432.84	5.742	1.004
433.04	5.514	1.0837	433.04	3.735	1.0116	433.04	5.182	1.049	433.04	3.121	1.0253	433.04	5.755	1.0063
433.24	5.543	1.0894	433.24	3.755	1.0171	433.24	5.178	1.0482	433.24	3.126	1.0269	433.24	5.763	1.0077
433.44	5.552	1.0912	433.44	3.77	1.0211	433.44	5.183	1.0492	433.44	3.135	1.0299	433.44	5.776	1.01
433.64	5.575	1.0957	433.64	3.78	1.0238	433.64	5.191	1.0508	433.64	3.136	1.0302	433.64	5.78	1.0107
433.84	5.579	1.0965	433.84	3.786	1.0255	433.84	5.191	1.0508	433.84	3.145	1.0332	433.84	5.805	1.015
434.04	5.595	1.0996	434.04	3.806	1.0309	434.04	5.202	1.053	434.04	3.167	1.0404	434.04	5.832	1.0198
434.24	5.601	1.1008	434.24	3.811	1.0322	434.24	5.209	1.0545	434.24	3.156	1.0368	434.24	5.833	1.0199
434.44	5.611	1.1028	434.44	3.817	1.0339	434.44	5.211	1.0549	434.44	3.151	1.0352	434.44	5.827	1.0189
434.64	5.595	1.0996	434.64	3.815	1.0333	434.64	5.197	1.052	434.64	3.137	1.0306	434.64	5.832	1.0198
434.85	5.608	1.1022	434.85	3.82	1.0347	434.85	5.216	1.0559	434.85	3.139	1.0312	434.85	5.846	1.0222
435.05	5.596	1.0998	435.05	3.823	1.0355	435.05	5.214	1.0555	435.05	3.134	1.0296	435.05	5.852	1.0233
435.25	5.619	1.1044	435.25	3.837	1.0393	435.25	5.217	1.0561	435.25	3.131	1.0286	435.25	5.866	1.0257
435.45	5.612	1.103	435.45	3.828	1.0368	435.45	5.204	1.0534	435.45	3.117	1.024	435.45	5.856	1.024
435.65	5.624	1.1053	435.65	3.834	1.0385	435.65	5.212	1.0551	435.65	3.112	1.0223	435.65	5.841	1.0213
435.85	5.607	1.102	435.85	3.809	1.0317	435.85	5.204	1.0534	435.85	3.099	1.0181	435.85	5.817	1.0171
436.05	5.615	1.1036	436.05	3.814	1.033	436.05	5.208	1.0543	436.05	3.102	1.0191	436.05	5.812	1.0163
436.25	5.619	1.1044	436.25	3.823	1.0355	436.25	5.224	1.0575	436.25	3.107	1.0207	436.25	5.818	1.0173
436.45	5.632	1.1069	436.45	3.813	1.0328	436.45	5.233	1.0593	436.45	3.09	1.0151	436.45	5.788	1.0121
436.65	5.625	1.1055	436.65	3.817	1.0339	436.65	5.233	1.0593	436.65	3.067	1.0076	436.65	5.758	1.0068
436.85	5.618	1.1042	436.85	3.813	1.0328	436.85	5.243	1.0613	436.85	3.059	1.0049	436.85	5.747	1.0049
437.05	5.594	1.0994	437.05	3.797	1.0284	437.05	5.253	1.0634	437.05	3.025	0.9938	437.05	5.718	0.9998
437.25	5.589	1.0985	437.25	3.793	1.0274	437.25	5.268	1.0664	437.25	3.005	0.9872	437.25	5.708	0.9981
437.45	5.58	1.0967	437.45	3.786	1.0255	437.45	5.273	1.0674	437.45	2.984	0.9803	437.45	5.702	0.997
437.65	5.584	1.0975	437.65	3.787	1.0257	437.65	5.292	1.0713	437.65	2.96	0.9724	437.65	5.692	0.9953
437.86	5.582	1.0971	437.86	3.782	1.0244	437.86	5.308	1.0745	437.86	2.937	0.9648	437.86	5.691	0.9951
438.06	5.56	1.0928	438.06	3.763	1.0192	438.06	5.307	1.0743	438.06	2.892	0.9501	438.06	5.668	0.9911
438.26	5.549	1.0906	438.26	3.761	1.0187	438.26	5.307	1.0743	438.26	2.878	0.9455	438.26	5.669	0.9913
438.46	5.546	1.09	438.46	3.738	1.0125	438.46	5.311	1.0751	438.46	2.855	0.9379	438.46	5.667	0.9909
438.66	5.553	1.0914	438.66	3.71	1.0049	438.66	5.325	1.0779	438.66	2.848	0.9356	438.66	5.664	0.9904
438.86	5.553	1.0914	438.86	3.691	0.9997	438.86	5.326	1.0781	438.86	2.848	0.9356	438.86	5.661	0.9899
439.06	5.558	1.0924	439.06	3.688	0.9989	439.06	5.341	1.0812	439.06	2.859	0.9392	439.06	5.67	0.9914
439.26	5.558	1.0924	439.26	3.672	0.9946	439.26	5.351	1.0832	439.26	2.859	0.9392	439.26	5.679	0.993
439.46	5.565	1.0938	439.46	3.655	0.99	439.46	5.359	1.0848	439.46	2.864	0.9409	439.46	5.7	0.9967
439.66	5.551	1.091	439.66	3.64	0.9859	439.66	5.368	1.0866	439.66	2.871	0.9432	439.66	5.701	0.9969
439.86	5.56	1.0928	439.86	3.637	0.9851	439.86	5.372	1.0874	439.86	2.886	0.9481	439.86	5.714	0.9991
440.06	5.557	1.0922	440.06	3.632	0.9837	440.06	5.385	1.0901	440.06	2.89	0.9494	440.06	5.721	1.0003
440.26	5.569	1.0945	440.26	3.624	0.9816	440.26	5.392	1.0915	440.26	2.905	0.9543	440.26	5.741	1.0038
440.46	5.567	1.0941	440.46	3.625	0.9819	440.46	5.386	1.0903	440.46	2.908	0.9553	440.46	5.753	1.0059
440.66	5.572	1.0951	440.66	3.628	0.9827	440.66	5.402	1.0935	440.66	2.925	0.9609	440.66	5.776	1.01
440.86	5.574	1.0955	440.86	3.629	0.9829	440.86	5.396	1.0923	440.86	2.935	0.9642	440.86	5.801	1.0143
441.06	5.578	1.0963	441.06	3.631	0.9835	441.06	5.396	1.0923	441.06	2.951	0.9694	441.06	5.818	1.0173
441.26	5.557	1.0922	441.26	3.635	0.9846	441.26	5.382	1.0895	441.26	2.949	0.9688	441.26	5.819	1.0175
441.46	5.564	1.0936	441.46	3.629	0.9829	441.46	5.374	1.0879	441.46	2.951	0.9694	441.46	5.836	1.0205
441.67	5.561	1.093	441.67	3.624	0.9816	441.67	5.373	1.0877	441.67	2.965	0.974	441.67	5.85	1.0229
441.87	5.567	1.0941	441.87	3.631	0.9835	441.87	5.37	1.087	441.87	2.98	0.979	441.87	5.881	1.0283
442.07	5.549	1.0906	442.07	3.632	0.9837	442.07	5.349	1.0828	442.07	2.989	0.9819	442.07	5.878	1.0278
442.27	5.54	1.0888	442.27	3.628	0.9827	442.27	5.331	1.0791	442.27	2.993	0.9832	442.27	5.887	1.0294
442.47	5.526	1.0861	442.47	3.609	0.9775	442.47	5.294	1.0717	442.47	2.973	0.9767	442.47	5.876	1.0275
442.67	5.523	1.0855	442.67	3.601	0.9754	442.67	5.274	1.0676	442.67	2.961	0.9727	442.67	5.867	1.0259
442.87	5.51	1.0829	442.87	3.592	0.9729	442.87	5.251	1.063	442.87	2.949	0.9688	442.87	5.861	1.0248
443.07	5.508	1.0825	443.07	3.577	0.9689	443.07	5.227	1.0581	443.07	2.944	0.9671	443.07	5.846	1.0222
443.27	5.494	1.0798	443.27	3.579	0.9694	443.27	5.194	1.0514	443.27	2.934	0.9639	443.27	5.836	1.0205
443.47	5.487	1.0784	443.47	3.571	0.9672	443.47	5.167	1.046	443.47	2.928	0.9619	443.47	5.827	1.0189
443.67	5.471	1.0753	443.67	3.55	0.9615	443.67	5.142	1.0409	443.67	2.914	0.9573	443.67	5.787	1.0119
443.87	5.452	1.0715	443.87	3.547	0.9607	443.87	5.128	1.0381	443.87	2.901	0.953	443.87	5.777	1.0101
444.07	5.449	1.071	444.07	3.546	0.9605	444.07	5.125	1.0374	444.07	2.891	0.9497	444.07	5.77	1.0089
444.27	5.446	1.0704	444.27	3.555	0.9629	444.27	5.119	1.0362	444.27	2.889	0.9491	444.27	5.763	1.0077
444.47	5.439	1.069	444.47	3.547	0.9607	444.47	5.108	1.034	444.47	2.882	0.9468	444.47	5.742	1.004
444.67	5.426	1.0664	444.67	3.535	0.9575	444.67	5.102	1.0328	444.67	2.865	0.9412	444.67	5.722	1.0005
444.87	5.429	1.067	444.87	3.54	0.9588	444.87	5.11	1.0344	444.87	2.845	0.9346	444.87	5.719	1
445.07	5.436	1.0684	445.07	3.546	0.9605	445.07	5.13	1.0385	445.07	2.85	0.9363	445.07	5.723	1.0007
445.27	5.432	1.0676	445.27	3.557	0.9634	445.27	5.141	1.0407	445.27	2.842	0.9336	445.27	5.722	1.0005
445.47	5.429	1.067	445.47	3.551	0.9618	445.47	5.152	1.0429	445.47	2.831	0.93	445.47	5.716	0.9995
445.67	5.452	1.0715	445.67	3.556	0.9632	445.67	5.182	1.049	445.67	2.83	0.9297	445.67	5.728	1.0016
445.87	5.464	1.0739	445.87	3.568	0.9664	445.87	5.215	1.0557	445.87	2.833	0.9307	445.87	5.738	1.0033
446.07	5.492	1.0794	446.07	3.593	0.9732	446.07	5.273	1.0674	446.07	2.846	0.935	446.07	5.752	1.0058
446.27	5.501	1.0812	446.27	3.599	0.9748	446.27	5.306	1.0741	446.27	2.842	0.9336	446.27	5.76	1.0072
446.47	5.524	1.0857	446.47	3.618	0.98	446.47	5.34	1.081	446.47	2.845	0.9346	446.47	5.776	1.01
446.67	5.546	1.09	446.67	3.634	0.9843	446.67	5.386	1.0903	446.67	2.869	0.9425	446.67	5.793	1.0129
446.87	5.561	1.093	446.87	3.634	0.9843	446.87	5.417	1.0966	446.87	2.862	0.9402	446.87	5.789	1.0122
447.07	5.575	1.0957	447.07	3.635	0.9846	447.07	5.452	1.1036	447.07	2.867	0.9419	447.07	5.791	1.0126
447.27	5.608	1.1022	447.27	3.662	0.9919	447.27	5.487	1.1107	447.27	2.886	0.9481	447.27	5.821	1.0178
447.47	5.612	1.103	447.47	3.669	0.9938	447.47	5.507	1.1148	447.47	2.892	0.9501	447.47	5.824	1.0184
447.67	5.618	1.1042	447.67	3.665	0.9927	447.67	5.514	1.1162	447.67	2.898	0.952	447.67	5.816	1.017
447.87	5.62	1.1046	447.87	3.659	0.9911	447.87	5.507	1.1148	447.87	2.9	0.9527	447.87	5.827	1.0189
448.07	5.622	1.105	448.07	3.682	0.9973	448.07	5.515	1.1164	448.07	2.911	0.9563	448.07	5.828	1.0191
448.27	5.616	1.1038	448.27	3.687	0.9986	448.27	5.515	1.1164	448.27	2.925	0.9609	448.27	5.825	1.0185
448.47	5.595	1.0996	448.47	3.686	0.9984	448.47	5.498	1.113	448.47	2.928	0.9619	448.47	5.817	1.0171
448.67	5.573	1.0953	448.67	3.683	0.9976	448.67	5.48	1.1093	448.67	2.937	0.9648	448.67	5.812	1.0163
448.87	5.56	1.0928	448.87	3.685	0.9981	448.87	5.467	1.1067	448.87	2.944	0.9671	448.87	5.804	1.0149
449.07	5.542	1.0892	449.07	3.682	0.9973	449.07	5.444	1.102	449.07	2.941	0.9662	449.07	5.778	1.0103
449.27	5.532	1.0873	449.27	3.681	0.997	449.27	5.42	1.0972	449.27	2.955	0.9708	449.27	5.766	1.0082
449.47	5.5	1.081	449.47	3.687	0.9986	449.47	5.385	1.0901	449.47	2.96	0.9724	449.47	5.753	1.0059
449.67	5.479	1.0768	449.67	3.689	0.9992	449.67	5.358	1.0846	449.67	2.973	0.9767	449.67	5.723	1.0007
449.87	5.471	1.0753	449.87	3.672	0.9946	449.87	5.342	1.0814	449.87	2.988	0.9816	449.87	5.722	1.0005
450.07	5.442	1.0696	450.07	3.666	0.993	450.07	5.3	1.0729	450.07	2.997	0.9846	450.07	5.696	0.996
450.27	5.429	1.067	450.27	3.658	0.9908	450.27	5.271	1.067	450.27	2.997	0.9846	450.27	5.664	0.9904
450.47	5.419	1.0651	450.47	3.655	0.99	450.47	5.245	1.0617	450.47	3.005	0.9872	450.47	5.643	0.9867
450.67	5.414	1.0641	450.67	3.65	0.9886	450.67	5.212	1.0551	450.67	3.013	0.9898	450.67	5.627	0.9839
450.87	5.376	1.0566	450.87	3.631	0.9835	450.87	5.184	1.0494	450.87	3.024	0.9934	450.87	5.61	0.9809
451.07	5.341	1.0497	451.07	3.631	0.9835	451.07	5.161	1.0447	451.07	3.025	0.9938	451.07	5.581	0.9759
451.27	5.347	1.0509	451.27	3.623	0.9813	451.27	5.159	1.0443	451.27	3.039	0.9984	451.27	5.564	0.9729
451.47	5.313	1.0442	451.47	3.61	0.9778	451.47	5.151	1.0427	451.47	3.04	0.9987	451.47	5.548	0.9701
451.67	5.274	1.0366	451.67	3.604	0.9762	451.67	5.129	1.0383	451.67	3.035	0.997	451.67	5.525	0.9661
451.87	5.272	1.0362	451.87	3.608	0.9772	451.87	5.14	1.0405	451.87	3.042	0.9993	451.87	5.533	0.9675
452.07	5.256	1.033	452.07	3.612	0.9783	452.07	5.146	1.0417	452.07	3.058	1.0046	452.07	5.538	0.9684
452.27	5.249	1.0316	452.27	3.634	0.9843	452.27	5.155	1.0435	452.27	3.071	1.0089	452.27	5.543	0.9692
452.47	5.239	1.0297	452.47	3.645	0.9873	452.47	5.157	1.0439	452.47	3.092	1.0158	452.47	5.557	0.9717
452.67	5.249	1.0316	452.67	3.663	0.9921	452.67	5.164	1.0453	452.67	3.114	1.023	452.67	5.578	0.9753
452.87	5.258	1.0334	452.87	3.681	0.997	452.87	5.179	1.0484	452.87	3.132	1.0289	452.87	5.61	0.9809
453.07	5.237	1.0293	453.07	3.685	0.9981	453.07	5.158	1.0441	453.07	3.128	1.0276	453.07	5.622	0.983
453.27	5.25	1.0318	453.27	3.677	0.9959	453.27	5.135	1.0395	453.27	3.124	1.0263	453.27	5.633	0.985
453.47	5.273	1.0364	453.47	3.684	0.9978	453.47	5.149	1.0423	453.47	3.136	1.0302	453.47	5.648	0.9876
453.67	5.279	1.0375	453.67	3.689	0.9992	453.67	5.147	1.0419	453.67	3.14	1.0315	453.67	5.661	0.9899
453.87	5.314	1.0444	453.87	3.687	0.9986	453.87	5.148	1.0421	453.87	3.142	1.0322	453.87	5.681	0.9934
454.07	5.325	1.0466	454.07	3.668	0.9935	454.07	5.15	1.0425	454.07	3.139	1.0312	454.07	5.699	0.9965
454.27	5.339	1.0493	454.27	3.664	0.9924	454.27	5.161	1.0447	454.27	3.127	1.0273	454.27	5.72	1.0002
454.47	5.359	1.0533	454.47	3.653	0.9894	454.47	5.163	1.0451	454.47	3.118	1.0243	454.47	5.725	1.001
454.67	5.372	1.0558	454.67	3.651	0.9889	454.67	5.148	1.0421	454.67	3.1	1.0184	454.67	5.725	1.001
454.87	5.408	1.0629	454.87	3.672	0.9946	454.87	5.182	1.049	454.87	3.103	1.0194	454.87	5.755	1.0063
455.07	5.423	1.0658	455.07	3.697	1.0014	455.07	5.21	1.0547	455.07	3.102	1.0191	455.07	5.777	1.0101
455.27	5.429	1.067	455.27	3.71	1.0049	455.27	5.212	1.0551	455.27	3.092	1.0158	455.27	5.802	1.0145
455.47	5.449	1.071	455.47	3.717	1.0068	455.47	5.223	1.0573	455.47	3.085	1.0135	455.47	5.815	1.0168
455.67	5.451	1.0713	455.67	3.738	1.0125	455.67	5.228	1.0583	455.67	3.08	1.0118	455.67	5.835	1.0203
455.87	5.47	1.0751	455.87	3.766	1.02	455.87	5.236	1.0599	455.87	3.07	1.0085	455.87	5.861	1.0248
456.07	5.472	1.0755	456.07	3.774	1.0222	456.07	5.229	1.0585	456.07	3.054	1.0033	456.07	5.848	1.0226
456.27	5.468	1.0747	456.27	3.79	1.0265	456.27	5.217	1.0561	456.27	3.028	0.9947	456.27	5.861	1.0248
456.47	5.468	1.0747	456.47	3.781	1.0241	456.47	5.219	1.0565	456.47	3.025	0.9938	456.47	5.876	1.0275
456.67	5.467	1.0745	456.67	3.784	1.0249	456.67	5.205	1.0536	456.67	3.007	0.9878	456.67	5.864	1.0254
456.87	5.477	1.0765	456.87	3.794	1.0276	456.87	5.199	1.0524	456.87	2.999	0.9852	456.87	5.879	1.028
457.06	5.48	1.077	457.06	3.795	1.0279	457.06	5.193	1.0512	457.06	2.992	0.9829	457.06	5.885	1.029
457.26	5.477	1.0765	457.26	3.784	1.0249	457.26	5.171	1.0468	457.26	2.98	0.979	457.26	5.88	1.0282
457.46	5.459	1.0729	457.46	3.775	1.0225	457.46	5.147	1.0419	457.46	2.951	0.9694	457.46	5.859	1.0245
457.66	5.45	1.0711	457.66	3.767	1.0203	457.66	5.122	1.0368	457.66	2.937	0.9648	457.66	5.853	1.0234
457.86	5.438	1.0688	457.86	3.764	1.0195	457.86	5.1	1.0324	457.86	2.928	0.9619	457.86	5.847	1.0224
458.06	5.44	1.0692	458.06	3.765	1.0198	458.06	5.115	1.0354	458.06	2.94	0.9658	458.06	5.838	1.0208
458.26	5.428	1.0668	458.26	3.775	1.0225	458.26	5.118	1.036	458.26	2.934	0.9639	458.26	5.809	1.0157
458.46	5.417	1.0647	458.46	3.764	1.0195	458.46	5.101	1.0326	458.46	2.938	0.9652	458.46	5.809	1.0157
458.66	5.415	1.0643	458.66	3.757	1.0176	458.66	5.091	1.0306	458.66	2.946	0.9678	458.66	5.787	1.0119
458.86	5.407	1.0627	458.86	3.744	1.0141	458.86	5.086	1.0296	458.86	2.949	0.9688	458.86	5.776	1.01
459.06	5.416	1.0645	459.06	3.755	1.0171	459.06	5.109	1.0342	459.06	2.969	0.9754	459.06	5.788	1.0121
459.26	5.425	1.0662	459.26	3.755	1.0171	459.26	5.127	1.0379	459.26	2.998	0.9849	459.26	5.81	1.0159
459.46	5.424	1.066	459.46	3.743	1.0138	459.46	5.155	1.0435	459.46	3.019	0.9918	459.46	5.807	1.0154
459.66	5.441	1.0694	459.66	3.733	1.0111	459.66	5.182	1.049	459.66	3.038	0.998	459.66	5.836	1.0205
459.86	5.445	1.0702	459.86	3.731	1.0106	459.86	5.205	1.0536	459.86	3.061	1.0056	459.86	5.853	1.0234
460.06	5.461	1.0733	460.06	3.729	1.01	460.06	5.241	1.0609	460.06	3.085	1.0135	460.06	5.884	1.0289
460.26	5.471	1.0753	460.26	3.715	1.0062	460.26	5.278	1.0684	460.26	3.106	1.0204	460.26	5.891	1.0301
460.46	5.476	1.0763	460.46	3.706	1.0038	460.46	5.311	1.0751	460.46	3.112	1.0223	460.46	5.907	1.0329
460.66	5.5	1.081	460.66	3.706	1.0038	460.66	5.348	1.0826	460.66	3.141	1.0319	460.66	5.92	1.0351
460.85	5.475	1.0761	460.85	3.675	0.9954	460.85	5.356	1.0842	460.85	3.137	1.0306	460.85	5.914	1.0341
461.05	5.475	1.0761	461.05	3.652	0.9892	461.05	5.386	1.0903	461.05	3.142	1.0322	461.05	5.896	1.0309
461.25	5.478	1.0767	461.25	3.644	0.987	461.25	5.403	1.0937	461.25	3.156	1.0368	461.25	5.905	1.0325
461.45	5.481	1.0772	461.45	3.64	0.9859	461.45	5.432	1.0996	461.45	3.168	1.0407	461.45	5.897	1.0311
461.65	5.479	1.0768	461.65	3.621	0.9808	461.65	5.436	1.1004	461.65	3.155	1.0365	461.65	5.885	1.029
461.85	5.466	1.0743	461.85	3.589	0.9721	461.85	5.424	1.098	461.85	3.143	1.0325	461.85	5.863	1.0252
462.05	5.453	1.0717	462.05	3.561	0.9645	462.05	5.427	1.0986	462.05	3.138	1.0309	462.05	5.858	1.0243
462.25	5.417	1.0647	462.25	3.53	0.9561	462.25	5.422	1.0976	462.25	3.128	1.0276	462.25	5.84	1.0212
462.45	5.388	1.059	462.45	3.495	0.9466	462.45	5.407	1.0945	462.45	3.099	1.0181	462.45	5.816	1.017
462.65	5.395	1.0603	462.65	3.488	0.9447	462.65	5.417	1.0966	462.65	3.084	1.0131	462.65	5.798	1.0138
462.85	5.375	1.0564	462.85	3.47	0.9399	462.85	5.411	1.0953	462.85	3.065	1.0069	462.85	5.782	1.011
463.05	5.345	1.0505	463.05	3.432	0.9296	463.05	5.388	1.0907	463.05	3.022	0.9928	463.05	5.733	1.0024
463.25	5.327	1.047	463.25	3.405	0.9223	463.25	5.368	1.0866	463.25	2.993	0.9832	463.25	5.705	0.9976
463.45	5.304	1.0425	463.45	3.384	0.9166	463.45	5.374	1.0879	463.45	2.97	0.9757	463.45	5.691	0.9951
463.65	5.3	1.0417	463.65	3.375	0.9141	463.65	5.384	1.0899	463.65	2.951	0.9694	463.65	5.673	0.992
463.84	5.274	1.0366	463.84	3.365	0.9114	463.84	5.375	1.0881	463.84	2.914	0.9573	463.84	5.639	0.986
464.04	5.268	1.0354	464.04	3.336	0.9036	464.04	5.382	1.0895	464.04	2.901	0.953	464.04	5.613	0.9815
464.24	5.269	1.0356	464.24	3.331	0.9022	464.24	5.4	1.0931	464.24	2.895	0.9511	464.24	5.602	0.9795
464.44	5.259	1.0336	464.44	3.313	0.8973	464.44	5.381	1.0893	464.44	2.88	0.9461	464.44	5.584	0.9764
464.64	5.273	1.0364	464.64	3.31	0.8965	464.64	5.39	1.0911	464.64	2.866	0.9415	464.64	5.579	0.9755
464.84	5.269	1.0356	464.84	3.32	0.8992	464.84	5.421	1.0974	464.84	2.86	0.9396	464.84	5.581	0.9759
465.04	5.266	1.035	465.04	3.328	0.9014	465.04	5.427	1.0986	465.04	2.844	0.9343	465.04	5.57	0.9739
465.24	5.274	1.0366	465.24	3.327	0.9011	465.24	5.418	1.0968	465.24	2.838	0.9323	465.24	5.555	0.9713
465.44	5.264	1.0346	465.44	3.31	0.8965	465.44	5.406	1.0943	465.44	2.824	0.9277	465.44	5.542	0.9691
465.64	5.271	1.036	465.64	3.315	0.8979	465.64	5.406	1.0943	465.64	2.808	0.9225	465.64	5.531	0.9671
465.84	5.286	1.0389	465.84	3.344	0.9057	465.84	5.408	1.0947	465.84	2.788	0.9159	465.84	5.543	0.9692
466.04	5.274	1.0366	466.04	3.343	0.9055	466.04	5.394	1.0919	466.04	2.765	0.9083	466.04	5.538	0.9684
466.23	5.282	1.0381	466.23	3.371	0.9131	466.23	5.404	1.0939	466.23	2.77	0.91	466.23	5.552	0.9708
466.43	5.276	1.0369	466.43	3.382	0.916	466.43	5.386	1.0903	466.43	2.772	0.9106	466.43	5.549	0.9703
466.63	5.285	1.0387	466.63	3.392	0.9187	466.63	5.363	1.0856	466.63	2.778	0.9126	466.63	5.556	0.9715
466.83	5.281	1.0379	466.83	3.388	0.9177	466.83	5.367	1.0864	466.83	2.792	0.9172	466.83	5.565	0.9731
467.03	5.27	1.0358	467.03	3.402	0.9215	467.03	5.359	1.0848	467.03	2.794	0.9179	467.03	5.562	0.9725
467.23	5.289	1.0395	467.23	3.438	0.9312	467.23	5.363	1.0856	467.23	2.814	0.9244	467.23	5.578	0.9753
467.43	5.307	1.043	467.43	3.461	0.9374	467.43	5.373	1.0877	467.43	2.848	0.9356	467.43	5.611	0.9811
467.63	5.316	1.0448	467.63	3.476	0.9415	467.63	5.355	1.084	467.63	2.873	0.9438	467.63	5.621	0.9829
467.83	5.336	1.0487	467.83	3.499	0.9477	467.83	5.347	1.0824	467.83	2.9	0.9527	467.83	5.635	0.9853
468.03	5.338	1.0491	468.03	3.499	0.9477	468.03	5.349	1.0828	468.03	2.906	0.9547	468.03	5.641	0.9864
468.22	5.366	1.0546	468.22	3.519	0.9531	468.22	5.348	1.0826	468.22	2.919	0.9589	468.22	5.661	0.9899
468.42	5.389	1.0592	468.42	3.531	0.9564	468.42	5.335	1.08	468.42	2.933	0.9635	468.42	5.664	0.9904
468.62	5.421	1.0654	468.62	3.557	0.9634	468.62	5.327	1.0783	468.62	2.946	0.9678	468.62	5.675	0.9923
468.82	5.446	1.0704	468.82	3.568	0.9664	468.82	5.316	1.0761	468.82	2.957	0.9714	468.82	5.699	0.9965
469.02	5.446	1.0704	469.02	3.581	0.9699	469.02	5.305	1.0739	469.02	2.962	0.9731	469.02	5.712	0.9988
469.22	5.443	1.0698	469.22	3.595	0.9737	469.22	5.264	1.0656	469.22	2.957	0.9714	469.22	5.696	0.996
469.42	5.448	1.0708	469.42	3.612	0.9783	469.42	5.253	1.0634	469.42	2.97	0.9757	469.42	5.704	0.9974
469.62	5.444	1.07	469.62	3.632	0.9837	469.62	5.236	1.0599	469.62	2.974	0.977	469.62	5.72	1.0002
469.82	5.455	1.0721	469.82	3.648	0.9881	469.82	5.21	1.0547	469.82	2.977	0.978	469.82	5.721	1.0003
470.01	5.437	1.0686	470.01	3.654	0.9897	470.01	5.195	1.0516	470.01	2.989	0.9819	470.01	5.741	1.0038
470.21	5.42	1.0653	470.21	3.669	0.9938	470.21	5.185	1.0496	470.21	3.008	0.9882	470.21	5.764	1.0079
470.41	5.386	1.0586	470.41	3.665	0.9927	470.41	5.14	1.0405	470.41	3.005	0.9872	470.41	5.761	1.0073
470.61	5.369	1.0552	470.61	3.668	0.9935	470.61	5.107	1.0338	470.61	3.011	0.9892	470.61	5.756	1.0065
470.81	5.359	1.0533	470.81	3.672	0.9946	470.81	5.084	1.0291	470.81	3.031	0.9957	470.81	5.765	1.008
471.01	5.354	1.0523	471.01	3.672	0.9946	471.01	5.084	1.0291	471.01	3.04	0.9987	471.01	5.792	1.0128
471.21	5.344	1.0503	471.21	3.661	0.9916	471.21	5.053	1.0229	471.21	3.048	1.0013	471.21	5.8	1.0142
471.41	5.333	1.0482	471.41	3.652	0.9892	471.41	5.032	1.0186	471.41	3.062	1.0059	471.41	5.79	1.0124
471.61	5.321	1.0458	471.61	3.654	0.9897	471.61	5.019	1.016	471.61	3.08	1.0118	471.61	5.807	1.0154
471.8	5.293	1.0403	471.8	3.647	0.9878	471.8	4.982	1.0085	471.8	3.071	1.0089	471.8	5.785	1.0115
472	5.282	1.0381	472	3.641	0.9862	472	4.964	1.0049	472	3.069	1.0082	472	5.79	1.0124
472.2	5.282	1.0381	472.2	3.645	0.9873	472.2	4.954	1.0028	472.2	3.084	1.0131	472.2	5.803	1.0147
472.4	5.291	1.0399	472.4	3.651	0.9889	472.4	4.966	1.0053	472.4	3.114	1.023	472.4	5.824	1.0184
472.6	5.286	1.0389	472.6	3.651	0.9889	472.6	4.951	1.0022	472.6	3.119	1.0246	472.6	5.826	1.0187
472.8	5.294	1.0405	472.8	3.654	0.9897	472.8	4.942	1.0004	472.8	3.141	1.0319	472.8	5.837	1.0206
473	5.304	1.0425	473	3.677	0.9959	473	4.968	1.0057	473	3.158	1.0375	473	5.856	1.024
473.2	5.296	1.0409	473.2	3.686	0.9984	473.2	4.973	1.0067	473.2	3.161	1.0384	473.2	5.881	1.0283
473.39	5.288	1.0393	473.39	3.69	0.9995	473.39	4.974	1.0069	473.39	3.171	1.0417	473.39	5.891	1.0301
473.59	5.322	1.046	473.59	3.719	1.0073	473.59	4.999	1.0119	473.59	3.201	1.0516	473.59	5.933	1.0374
473.79	5.319	1.0454	473.79	3.715	1.0062	473.79	5.004	1.013	473.79	3.193	1.0489	473.79	5.93	1.0369
473.99	5.332	1.048	473.99	3.723	1.0084	473.99	5.027	1.0176	473.99	3.197	1.0503	473.99	5.937	1.0381
474.19	5.327	1.047	474.19	3.719	1.0073	474.19	5.03	1.0182	474.19	3.195	1.0496	474.19	5.936	1.0379
474.39	5.341	1.0497	474.39	3.718	1.007	474.39	5.048	1.0219	474.39	3.181	1.045	474.39	5.934	1.0376
474.59	5.326	1.0468	474.59	3.738	1.0125	474.59	5.072	1.0267	474.59	3.169	1.0411	474.59	5.921	1.0353
474.78	5.327	1.047	474.78	3.724	1.0087	474.78	5.074	1.0271	474.78	3.149	1.0345	474.78	5.906	1.0327
474.98	5.346	1.0507	474.98	3.733	1.0111	474.98	5.094	1.0312	474.98	3.151	1.0352	474.98	5.891	1.0301
475.18	5.36	1.0535	475.18	3.745	1.0144	475.18	5.11	1.0344	475.18	3.145	1.0332	475.18	5.884	1.0289
475.38	5.356	1.0527	475.38	3.732	1.0108	475.38	5.113	1.035	475.38	3.115	1.0233	475.38	5.851	1.0231
475.58	5.374	1.0562	475.58	3.75	1.0157	475.58	5.118	1.036	475.58	3.111	1.022	475.58	5.845	1.022
475.78	5.365	1.0544	475.78	3.75	1.0157	475.78	5.12	1.0364	475.78	3.074	1.0099	475.78	5.819	1.0175
475.98	5.359	1.0533	475.98	3.744	1.0141	475.98	5.116	1.0356	475.98	3.026	0.9941	475.98	5.799	1.014
476.17	5.346	1.0507	476.17	3.741	1.0133	476.17	5.119	1.0362	476.17	3.003	0.9865	476.17	5.785	1.0115
476.37	5.369	1.0552	476.37	3.731	1.0106	476.37	5.107	1.0338	476.37	2.987	0.9813	476.37	5.793	1.0129
476.57	5.371	1.0556	476.57	3.731	1.0106	476.57	5.103	1.033	476.57	2.962	0.9731	476.57	5.791	1.0126
476.77	5.383	1.058	476.77	3.721	1.0079	476.77	5.101	1.0326	476.77	2.925	0.9609	476.77	5.784	1.0114
476.97	5.388	1.059	476.97	3.691	0.9997	476.97	5.081	1.0285	476.97	2.885	0.9478	476.97	5.766	1.0082
477.17	5.391	1.0596	477.17	3.688	0.9989	477.17	5.077	1.0277	477.17	2.85	0.9363	477.17	5.754	1.0061
477.37	5.414	1.0641	477.37	3.673	0.9949	477.37	5.085	1.0294	477.37	2.826	0.9284	477.37	5.75	1.0054
477.56	5.426	1.0664	477.56	3.665	0.9927	477.56	5.086	1.0296	477.56	2.808	0.9225	477.56	5.754	1.0061
477.76	5.453	1.0717	477.76	3.675	0.9954	477.76	5.104	1.0332	477.76	2.806	0.9218	477.76	5.751	1.0056
477.96	5.464	1.0739	477.96	3.667	0.9932	477.96	5.102	1.0328	477.96	2.783	0.9143	477.96	5.757	1.0066
478.16	5.477	1.0765	478.16	3.669	0.9938	478.16	5.113	1.035	478.16	2.757	0.9057	478.16	5.744	1.0044
478.36	5.48	1.077	478.36	3.659	0.9911	478.36	5.112	1.0348	478.36	2.737	0.8991	478.36	5.729	1.0017
478.56	5.49	1.079	478.56	3.668	0.9935	478.56	5.114	1.0352	478.56	2.734	0.8982	478.56	5.725	1.001
478.75	5.494	1.0798	478.75	3.687	0.9986	478.75	5.13	1.0385	478.75	2.732	0.8975	478.75	5.727	1.0014
478.95	5.476	1.0763	478.95	3.673	0.9949	478.95	5.126	1.0377	478.95	2.73	0.8968	478.95	5.733	1.0024
479.15	5.448	1.0708	479.15	3.662	0.9919	479.15	5.125	1.0374	479.15	2.717	0.8926	479.15	5.724	1.0009
479.35	5.438	1.0688	479.35	3.668	0.9935	479.35	5.133	1.0391	479.35	2.72	0.8936	479.35	5.731	1.0021
479.55	5.415	1.0643	479.55	3.659	0.9911	479.55	5.124	1.0372	479.55	2.703	0.888	479.55	5.741	1.0038
479.75	5.419	1.0651	479.75	3.664	0.9924	479.75	5.131	1.0387	479.75	2.713	0.8913	479.75	5.747	1.0049
479.94	5.399	1.0611	479.94	3.654	0.9897	479.94	5.135	1.0395	479.94	2.719	0.8932	479.94	5.759	1.007
480.14	5.379	1.0572	480.14	3.646	0.9875	480.14	5.142	1.0409	480.14	2.728	0.8962	480.14	5.771	1.0091
480.34	5.358	1.0531	480.34	3.622	0.981	480.34	5.133	1.0391	480.34	2.727	0.8959	480.34	5.779	1.0105
480.54	5.349	1.0513	480.54	3.591	0.9726	480.54	5.135	1.0395	480.54	2.732	0.8975	480.54	5.785	1.0115
480.74	5.357	1.0529	480.74	3.585	0.971	480.74	5.15	1.0425	480.74	2.748	0.9028	480.74	5.802	1.0145
480.94	5.368	1.055	480.94	3.588	0.9718	480.94	5.161	1.0447	480.94	2.764	0.908	480.94	5.833	1.0199
481.13	5.368	1.055	481.13	3.564	0.9653	481.13	5.151	1.0427	481.13	2.774	0.9113	481.13	5.846	1.0222
481.33	5.37	1.0554	481.33	3.562	0.9648	481.33	5.154	1.0433	481.33	2.787	0.9156	481.33	5.853	1.0234
481.53	5.357	1.0529	481.53	3.552	0.9621	481.53	5.146	1.0417	481.53	2.801	0.9202	481.53	5.864	1.0254
481.73	5.356	1.0527	481.73	3.542	0.9594	481.73	5.139	1.0403	481.73	2.804	0.9212	481.73	5.874	1.0271
481.93	5.353	1.0521	481.93	3.536	0.9577	481.93	5.125	1.0374	481.93	2.801	0.9202	481.93	5.893	1.0304
482.13	5.354	1.0523	482.13	3.544	0.9599	482.13	5.129	1.0383	482.13	2.817	0.9254	482.13	5.925	1.036
482.32	5.352	1.0519	482.32	3.546	0.9605	482.32	5.138	1.0401	482.32	2.828	0.929	482.32	5.959	1.042
482.52	5.398	1.0609	482.52	3.577	0.9689	482.52	5.193	1.0512	482.52	2.876	0.9448	482.52	6.047	1.0574
482.72	5.526	1.0861	482.72	3.656	0.9902	482.72	5.333	1.0796	482.72	2.966	0.9744	482.72	6.206	1.0852
482.92	5.698	1.1199	482.92	3.767	1.0203	482.92	5.522	1.1178	482.92	3.08	1.0118	482.92	6.427	1.1238
483.12	5.883	1.1563	483.12	3.888	1.0531	483.12	5.723	1.1585	483.12	3.216	1.0565	483.12	6.674	1.167
483.31	6.024	1.184	483.31	3.969	1.075	483.31	5.89	1.1923	483.31	3.322	1.0913	483.31	6.859	1.1993
483.51	6.103	1.1995	483.51	4.016	1.0878	483.51	6.012	1.217	483.51	3.408	1.1196	483.51	6.971	1.2189
483.71	6.155	1.2097	483.71	4.052	1.0975	483.71	6.112	1.2372	483.71	3.486	1.1452	483.71	7.051	1.2329
483.91	6.148	1.2083	483.91	4.039	1.094	483.91	6.15	1.2449	483.91	3.513	1.1541	483.91	7.064	1.2352
484.11	6.141	1.207	484.11	4.042	1.0948	484.11	6.193	1.2536	484.11	3.554	1.1675	484.11	7.077	1.2375
484.31	6.135	1.2058	484.31	4.041	1.0945	484.31	6.23	1.2611	484.31	3.582	1.1767	484.31	7.077	1.2375
484.5	6.056	1.1903	484.5	3.99	1.0807	484.5	6.188	1.2526	484.5	3.568	1.1721	484.5	7	1.224
484.7	5.923	1.1641	484.7	3.912	1.0596	484.7	6.103	1.2354	484.7	3.518	1.1557	484.7	6.851	1.1979
484.9	5.773	1.1346	484.9	3.811	1.0322	484.9	5.989	1.2123	484.9	3.446	1.1321	484.9	6.671	1.1665
485.1	5.654	1.1112	485.1	3.742	1.0135	485.1	5.893	1.1929	485.1	3.392	1.1143	485.1	6.519	1.1399
485.3	5.563	1.0934	485.3	3.684	0.9978	485.3	5.808	1.1757	485.3	3.326	1.0926	485.3	6.406	1.1201
485.49	5.5	1.081	485.49	3.645	0.9873	485.49	5.751	1.1642	485.49	3.28	1.0775	485.49	6.322	1.1054
485.69	5.514	1.0837	485.69	3.648	0.9881	485.69	5.748	1.1636	485.69	3.269	1.0739	485.69	6.297	1.1011
485.89	5.533	1.0875	485.89	3.655	0.99	485.89	5.755	1.165	485.89	3.245	1.066	485.89	6.286	1.0991
486.09	5.57	1.0947	486.09	3.679	0.9965	486.09	5.772	1.1684	486.09	3.245	1.066	486.09	6.295	1.1007
486.29	5.616	1.1038	486.29	3.703	1.003	486.29	5.806	1.1753	486.29	3.25	1.0677	486.29	6.316	1.1044
486.48	5.674	1.1152	486.48	3.723	1.0084	486.48	5.84	1.1822	486.48	3.26	1.071	486.48	6.348	1.11
486.68	5.745	1.1291	486.68	3.769	1.0209	486.68	5.903	1.1949	486.68	3.283	1.0785	486.68	6.392	1.1177
486.88	5.791	1.1382	486.88	3.787	1.0257	486.88	5.944	1.2032	486.88	3.293	1.0818	486.88	6.423	1.1231
487.08	5.835	1.1468	487.08	3.813	1.0328	487.08	5.995	1.2136	487.08	3.318	1.09	487.08	6.462	1.1299
487.28	5.877	1.1551	487.28	3.833	1.0382	487.28	6.032	1.2211	487.28	3.324	1.092	487.28	6.49	1.1348
487.47	5.883	1.1563	487.47	3.847	1.042	487.47	6.061	1.2269	487.47	3.332	1.0946	487.47	6.499	1.1364
487.67	5.874	1.1545	487.67	3.84	1.0401	487.67	6.06	1.2267	487.67	3.334	1.0953	487.67	6.475	1.1322
487.87	5.813	1.1425	487.87	3.792	1.0271	487.87	6.015	1.2176	487.87	3.297	1.0831	487.87	6.406	1.1201
488.07	5.749	1.1299	488.07	3.756	1.0173	488.07	5.964	1.2073	488.07	3.259	1.0706	488.07	6.331	1.107
488.26	5.676	1.1156	488.26	3.72	1.0076	488.26	5.909	1.1962	488.26	3.222	1.0585	488.26	6.252	1.0932
488.46	5.579	1.0965	488.46	3.652	0.9892	488.46	5.811	1.1763	488.46	3.158	1.0375	488.46	6.143	1.0741
488.66	5.489	1.0788	488.66	3.596	0.974	488.66	5.721	1.1581	488.66	3.092	1.0158	488.66	6.042	1.0565
488.86	5.423	1.0658	488.86	3.553	0.9624	488.86	5.644	1.1425	488.86	3.044	1	488.86	5.945	1.0395
489.06	5.348	1.0511	489.06	3.499	0.9477	489.06	5.563	1.1261	489.06	2.996	0.9842	489.06	5.852	1.0233
489.25	5.294	1.0405	489.25	3.453	0.9353	489.25	5.499	1.1132	489.25	2.952	0.9698	489.25	5.78	1.0107
489.45	5.26	1.0338	489.45	3.426	0.928	489.45	5.453	1.1038	489.45	2.916	0.958	489.45	5.731	1.0021
489.65	5.244	1.0307	489.65	3.408	0.9231	489.65	5.433	1.0998	489.65	2.896	0.9514	489.65	5.699	0.9965
489.85	5.233	1.0285	489.85	3.393	0.919	489.85	5.406	1.0943	489.85	2.876	0.9448	489.85	5.667	0.9909
490.05	5.227	1.0273	490.05	3.37	0.9128	490.05	5.381	1.0893	490.05	2.847	0.9353	490.05	5.638	0.9858
490.24	5.209	1.0238	490.24	3.355	0.9087	490.24	5.357	1.0844	490.24	2.828	0.929	490.24	5.625	0.9836
490.44	5.216	1.0252	490.44	3.36	0.9101	490.44	5.358	1.0846	490.44	2.828	0.929	490.44	5.621	0.9829
490.64	5.222	1.0263	490.64	3.364	0.9112	490.64	5.356	1.0842	490.64	2.823	0.9274	490.64	5.629	0.9843
490.84	5.24	1.0299	490.84	3.376	0.9144	490.84	5.378	1.0887	490.84	2.837	0.932	490.84	5.645	0.9871
491.03	5.255	1.0328	491.03	3.397	0.9201	491.03	5.384	1.0899	491.03	2.847	0.9353	491.03	5.67	0.9914
491.23	5.275	1.0368	491.23	3.41	0.9236	491.23	5.408	1.0947	491.23	2.866	0.9415	491.23	5.7	0.9967
491.43	5.286	1.0389	491.43	3.428	0.9285	491.43	5.426	1.0984	491.43	2.877	0.9451	491.43	5.727	1.0014
491.63	5.3	1.0417	491.63	3.433	0.9298	491.63	5.43	1.0992	491.63	2.886	0.9481	491.63	5.756	1.0065
491.82	5.312	1.044	491.82	3.456	0.9361	491.82	5.442	1.1016	491.82	2.912	0.9566	491.82	5.783	1.0112
492.02	5.318	1.0452	492.02	3.483	0.9434	492.02	5.458	1.1049	492.02	2.931	0.9629	492.02	5.808	1.0156
492.22	5.317	1.045	492.22	3.49	0.9453	492.22	5.459	1.1051	492.22	2.936	0.9645	492.22	5.827	1.0189
492.42	5.305	1.0426	492.42	3.49	0.9453	492.42	5.453	1.1038	492.42	2.945	0.9675	492.42	5.828	1.0191
492.61	5.303	1.0423	492.61	3.505	0.9493	492.61	5.442	1.1016	492.61	2.945	0.9675	492.61	5.834	1.0201
492.81	5.288	1.0393	492.81	3.495	0.9466	492.81	5.436	1.1004	492.81	2.945	0.9675	492.81	5.828	1.0191
493.01	5.28	1.0377	493.01	3.507	0.9499	493.01	5.405	1.0941	493.01	2.933	0.9635	493.01	5.826	1.0187
493.21	5.262	1.0342	493.21	3.508	0.9502	493.21	5.365	1.086	493.21	2.931	0.9629	493.21	5.799	1.014
493.41	5.243	1.0305	493.41	3.524	0.9545	493.41	5.359	1.0848	493.41	2.932	0.9632	493.41	5.79	1.0124
493.6	5.229	1.0277	493.6	3.54	0.9588	493.6	5.338	1.0806	493.6	2.93	0.9625	493.6	5.787	1.0119
493.8	5.225	1.0269	493.8	3.537	0.958	493.8	5.323	1.0775	493.8	2.931	0.9629	493.8	5.766	1.0082
494	5.212	1.0244	494	3.551	0.9618	494	5.305	1.0739	494	2.938	0.9652	494	5.749	1.0052
494.2	5.203	1.0226	494.2	3.56	0.9642	494.2	5.285	1.0698	494.2	2.937	0.9648	494.2	5.73	1.0019
494.39	5.188	1.0197	494.39	3.56	0.9642	494.39	5.25	1.0628	494.39	2.937	0.9648	494.39	5.707	0.9979
494.59	5.194	1.0208	494.59	3.588	0.9718	494.59	5.232	1.0591	494.59	2.94	0.9658	494.59	5.686	0.9942
494.79	5.187	1.0195	494.79	3.592	0.9729	494.79	5.204	1.0534	494.79	2.944	0.9671	494.79	5.666	0.9907
494.99	5.185	1.0191	494.99	3.6	0.9751	494.99	5.189	1.0504	494.99	2.951	0.9694	494.99	5.653	0.9885
495.18	5.176	1.0173	495.18	3.61	0.9778	495.18	5.166	1.0457	495.18	2.957	0.9714	495.18	5.628	0.9841
495.38	5.158	1.0138	495.38	3.62	0.9805	495.38	5.14	1.0405	495.38	2.966	0.9744	495.38	5.61	0.9809
495.58	5.148	1.0118	495.58	3.635	0.9846	495.58	5.102	1.0328	495.58	2.968	0.975	495.58	5.578	0.9753
495.78	5.134	1.009	495.78	3.652	0.9892	495.78	5.074	1.0271	495.78	2.973	0.9767	495.78	5.56	0.9722
495.97	5.126	1.0075	495.97	3.686	0.9984	495.97	5.051	1.0225	495.97	2.984	0.9803	495.97	5.556	0.9715
496.17	5.108	1.0039	496.17	3.711	1.0051	496.17	5.039	1.02	496.17	2.995	0.9839	496.17	5.539	0.9685
496.37	5.084	0.9992	496.37	3.716	1.0065	496.37	5.014	1.015	496.37	2.999	0.9852	496.37	5.525	0.9661
496.56	5.066	0.9957	496.56	3.74	1.013	496.56	5.006	1.0134	496.56	3.021	0.9924	496.56	5.52	0.9652
496.76	5.055	0.9935	496.76	3.764	1.0195	496.76	4.995	1.0111	496.76	3.022	0.9928	496.76	5.521	0.9654
496.96	5.035	0.9896	496.96	3.775	1.0225	496.96	4.968	1.0057	496.96	3.037	0.9977	496.96	5.518	0.9649
497.16	5.022	0.987	497.16	3.772	1.0217	497.16	4.946	1.0012	497.16	3.032	0.9961	497.16	5.508	0.9631
497.35	5.014	0.9855	497.35	3.777	1.023	497.35	4.922	0.9964	497.35	3.037	0.9977	497.35	5.519	0.965
497.55	5.014	0.9855	497.55	3.786	1.0255	497.55	4.901	0.9921	497.55	3.045	1.0003	497.55	5.528	0.9666
497.75	4.997	0.9821	497.75	3.775	1.0225	497.75	4.879	0.9877	497.75	3.039	0.9984	497.75	5.532	0.9673
497.95	4.988	0.9803	497.95	3.764	1.0195	497.95	4.853	0.9824	497.95	3.034	0.9967	497.95	5.539	0.9685
498.14	4.989	0.9805	498.14	3.76	1.0184	498.14	4.843	0.9804	498.14	3.045	1.0003	498.14	5.563	0.9727
498.34	4.979	0.9786	498.34	3.752	1.0163	498.34	4.834	0.9785	498.34	3.036	0.9974	498.34	5.567	0.9734
498.54	4.979	0.9786	498.54	3.75	1.0157	498.54	4.831	0.9779	498.54	3.042	0.9993	498.54	5.595	0.9783
498.74	5.002	0.9831	498.74	3.752	1.0163	498.74	4.839	0.9796	498.74	3.037	0.9977	498.74	5.625	0.9836
498.93	4.999	0.9825	498.93	3.746	1.0146	498.93	4.841	0.98	498.93	3.029	0.9951	498.93	5.632	0.9848
499.13	5.008	0.9843	499.13	3.729	1.01	499.13	4.861	0.984	499.13	3.03	0.9954	499.13	5.642	0.9865
499.33	5.016	0.9858	499.33	3.716	1.0065	499.33	4.872	0.9862	499.33	3.03	0.9954	499.33	5.662	0.99
499.52	5.034	0.9894	499.52	3.714	1.006	499.52	4.888	0.9895	499.52	3.042	0.9993	499.52	5.685	0.9941
499.72	5.06	0.9945	499.72	3.715	1.0062	499.72	4.915	0.9949	499.72	3.059	1.0049	499.72	5.714	0.9991
499.92	5.077	0.9978	499.92	3.719	1.0073	499.92	4.928	0.9976	499.92	3.056	1.0039	499.92	5.718	0.9998
500.12	5.088	1	500.12	3.692	1	500.12	4.94	1	500.12	3.044	1	500.12	5.719	1
500.31	5.093	1.001	500.31	3.67	0.994	500.31	4.93	0.998	500.31	3.027	0.9944	500.31	5.712	0.9988
500.51	5.093	1.001	500.51	3.665	0.9927	500.51	4.939	0.9998	500.51	3.01	0.9888	500.51	5.713	0.999
500.71	5.119	1.0061	500.71	3.647	0.9878	500.71	4.95	1.002	500.71	3.01	0.9888	500.71	5.727	1.0014
500.9	5.128	1.0079	500.9	3.649	0.9884	500.9	4.959	1.0038	500.9	3.001	0.9859	500.9	5.751	1.0056
501.1	5.131	1.0085	501.1	3.639	0.9856	501.1	4.971	1.0063	501.1	2.972	0.9763	501.1	5.75	1.0054
501.3	5.136	1.0094	501.3	3.614	0.9789	501.3	4.963	1.0047	501.3	2.945	0.9675	501.3	5.748	1.0051
501.5	5.135	1.0092	501.5	3.591	0.9726	501.5	4.962	1.0045	501.5	2.903	0.9537	501.5	5.749	1.0052
501.69	5.134	1.009	501.69	3.573	0.9678	501.69	4.962	1.0045	501.69	2.872	0.9435	501.69	5.762	1.0075
501.89	5.135	1.0092	501.89	3.562	0.9648	501.89	4.954	1.0028	501.89	2.849	0.9359	501.89	5.774	1.0096
502.09	5.152	1.0126	502.09	3.553	0.9624	502.09	4.971	1.0063	502.09	2.84	0.933	502.09	5.789	1.0122
502.28	5.143	1.0108	502.28	3.511	0.951	502.28	4.95	1.002	502.28	2.815	0.9248	502.28	5.786	1.0117
502.48	5.137	1.0096	502.48	3.483	0.9434	502.48	4.94	1	502.48	2.77	0.91	502.48	5.783	1.0112
502.68	5.119	1.0061	502.68	3.447	0.9336	502.68	4.92	0.996	502.68	2.738	0.8995	502.68	5.764	1.0079
502.88	5.135	1.0092	502.88	3.431	0.9293	502.88	4.907	0.9933	502.88	2.718	0.8929	502.88	5.764	1.0079
503.07	5.138	1.0098	503.07	3.415	0.925	503.07	4.918	0.9955	503.07	2.694	0.885	503.07	5.765	1.008
503.27	5.147	1.0116	503.27	3.397	0.9201	503.27	4.91	0.9939	503.27	2.676	0.8791	503.27	5.753	1.0059
503.47	5.156	1.0134	503.47	3.373	0.9136	503.47	4.916	0.9951	503.47	2.658	0.8732	503.47	5.737	1.0031
503.66	5.168	1.0157	503.66	3.357	0.9093	503.66	4.924	0.9968	503.66	2.642	0.8679	503.66	5.747	1.0049
503.86	5.171	1.0163	503.86	3.341	0.9049	503.86	4.925	0.997	503.86	2.628	0.8633	503.86	5.731	1.0021
504.06	5.192	1.0204	504.06	3.322	0.8998	504.06	4.941	1.0002	504.06	2.617	0.8597	504.06	5.723	1.0007
504.25	5.195	1.021	504.25	3.324	0.9003	504.25	4.951	1.0022	504.25	2.624	0.862	504.25	5.707	0.9979
504.45	5.218	1.0256	504.45	3.321	0.8995	504.45	4.967	1.0055	504.45	2.632	0.8647	504.45	5.701	0.9969
504.65	5.219	1.0257	504.65	3.315	0.8979	504.65	4.997	1.0115	504.65	2.65	0.8706	504.65	5.685	0.9941
504.85	5.227	1.0273	504.85	3.312	0.8971	504.85	5.004	1.013	504.85	2.655	0.8722	504.85	5.664	0.9904
505.04	5.231	1.0281	505.04	3.316	0.8982	505.04	5.038	1.0198	505.04	2.653	0.8716	505.04	5.672	0.9918
505.24	5.228	1.0275	505.24	3.323	0.9001	505.24	5.059	1.0241	505.24	2.668	0.8765	505.24	5.67	0.9914
505.44	5.238	1.0295	505.44	3.331	0.9022	505.44	5.086	1.0296	505.44	2.686	0.8824	505.44	5.652	0.9883
505.63	5.23	1.0279	505.63	3.339	0.9044	505.63	5.112	1.0348	505.63	2.678	0.8798	505.63	5.636	0.9855
505.83	5.229	1.0277	505.83	3.364	0.9112	505.83	5.145	1.0415	505.83	2.693	0.8847	505.83	5.631	0.9846
506.03	5.219	1.0257	506.03	3.369	0.9125	506.03	5.17	1.0466	506.03	2.699	0.8867	506.03	5.641	0.9864
506.22	5.205	1.023	506.22	3.389	0.9179	506.22	5.209	1.0545	506.22	2.701	0.8873	506.22	5.645	0.9871
506.42	5.186	1.0193	506.42	3.392	0.9187	506.42	5.219	1.0565	506.42	2.697	0.886	506.42	5.641	0.9864
506.62	5.166	1.0153	506.62	3.394	0.9193	506.62	5.254	1.0636	506.62	2.702	0.8876	506.62	5.64	0.9862
506.81	5.142	1.0106	506.81	3.388	0.9177	506.81	5.265	1.0658	506.81	2.7	0.887	506.81	5.609	0.9808
507.01	5.127	1.0077	507.01	3.381	0.9158	507.01	5.274	1.0676	507.01	2.695	0.8853	507.01	5.601	0.9794
507.21	5.122	1.0067	507.21	3.398	0.9204	507.21	5.301	1.0731	507.21	2.696	0.8857	507.21	5.593	0.978
507.4	5.112	1.0047	507.4	3.402	0.9215	507.4	5.319	1.0767	507.4	2.718	0.8929	507.4	5.604	0.9799
507.6	5.107	1.0037	507.6	3.419	0.9261	507.6	5.339	1.0808	507.6	2.726	0.8955	507.6	5.619	0.9825
507.8	5.109	1.0041	507.8	3.426	0.928	507.8	5.352	1.0834	507.8	2.73	0.8968	507.8	5.616	0.982
507.99	5.107	1.0037	507.99	3.431	0.9293	507.99	5.364	1.0858	507.99	2.739	0.8998	507.99	5.615	0.9818
508.19	5.1	1.0024	508.19	3.425	0.9277	508.19	5.37	1.087	508.19	2.718	0.8929	508.19	5.624	0.9834
508.39	5.108	1.0039	508.39	3.435	0.9304	508.39	5.375	1.0881	508.39	2.72	0.8936	508.39	5.624	0.9834
508.58	5.103	1.0029	508.58	3.434	0.9301	508.58	5.375	1.0881	508.58	2.731	0.8972	508.58	5.625	0.9836
508.78	5.112	1.0047	508.78	3.454	0.9355	508.78	5.395	1.0921	508.78	2.731	0.8972	508.78	5.639	0.986
508.98	5.097	1.0018	508.98	3.446	0.9334	508.98	5.389	1.0909	508.98	2.713	0.8913	508.98	5.645	0.9871
509.17	5.108	1.0039	509.17	3.454	0.9355	509.17	5.391	1.0913	509.17	2.702	0.8876	509.17	5.655	0.9888
509.37	5.104	1.0031	509.37	3.452	0.935	509.37	5.401	1.0933	509.37	2.692	0.8844	509.37	5.65	0.9879
509.57	5.109	1.0041	509.57	3.458	0.9366	509.57	5.413	1.0957	509.57	2.7	0.887	509.57	5.66	0.9897
509.76	5.09	1.0004	509.76	3.433	0.9298	509.76	5.392	1.0915	509.76	2.666	0.8758	509.76	5.662	0.99
509.96	5.087	0.9998	509.96	3.43	0.929	509.96	5.405	1.0941	509.96	2.669	0.8768	509.96	5.663	0.9902
510.16	5.075	0.9974	510.16	3.43	0.929	510.16	5.401	1.0933	510.16	2.667	0.8761	510.16	5.669	0.9913
510.35	5.073	0.9971	510.35	3.431	0.9293	510.35	5.412	1.0955	510.35	2.653	0.8716	510.35	5.686	0.9942
510.55	5.063	0.9951	510.55	3.418	0.9258	510.55	5.393	1.0917	510.55	2.64	0.8673	510.55	5.694	0.9956
510.75	5.07	0.9965	510.75	3.416	0.9252	510.75	5.4	1.0931	510.75	2.638	0.8666	510.75	5.707	0.9979
510.94	5.058	0.9941	510.94	3.408	0.9231	510.94	5.406	1.0943	510.94	2.631	0.8643	510.94	5.716	0.9995
511.14	5.047	0.9919	511.14	3.383	0.9163	511.14	5.391	1.0913	511.14	2.614	0.8587	511.14	5.715	0.9993
511.34	5.045	0.9915	511.34	3.381	0.9158	511.34	5.392	1.0915	511.34	2.586	0.8495	511.34	5.71	0.9984
511.53	5.064	0.9953	511.53	3.382	0.916	511.53	5.394	1.0919	511.53	2.596	0.8528	511.53	5.716	0.9995
511.73	5.068	0.9961	511.73	3.385	0.9168	511.73	5.386	1.0903	511.73	2.575	0.8459	511.73	5.724	1.0009
511.93	5.081	0.9986	511.93	3.388	0.9177	511.93	5.391	1.0913	511.93	2.561	0.8413	511.93	5.74	1.0037
512.12	5.095	1.0014	512.12	3.391	0.9185	512.12	5.384	1.0899	512.12	2.544	0.8357	512.12	5.739	1.0035
512.32	5.102	1.0028	512.32	3.397	0.9201	512.32	5.394	1.0919	512.32	2.532	0.8318	512.32	5.739	1.0035
512.52	5.106	1.0035	512.52	3.405	0.9223	512.52	5.389	1.0909	512.52	2.529	0.8308	512.52	5.744	1.0044
512.71	5.106	1.0035	512.71	3.392	0.9187	512.71	5.369	1.0868	512.71	2.506	0.8233	512.71	5.728	1.0016
512.91	5.112	1.0047	512.91	3.406	0.9225	512.91	5.371	1.0872	512.91	2.499	0.821	512.91	5.742	1.004
513.11	5.125	1.0073	513.11	3.411	0.9239	513.11	5.359	1.0848	513.11	2.518	0.8272	513.11	5.747	1.0049
513.3	5.135	1.0092	513.3	3.426	0.928	513.3	5.366	1.0862	513.3	2.506	0.8233	513.3	5.766	1.0082
513.5	5.15	1.0122	513.5	3.441	0.932	513.5	5.36	1.085	513.5	2.521	0.8282	513.5	5.779	1.0105
513.69	5.164	1.0149	513.69	3.435	0.9304	513.69	5.362	1.0854	513.69	2.525	0.8295	513.69	5.772	1.0093
513.89	5.167	1.0155	513.89	3.429	0.9288	513.89	5.351	1.0832	513.89	2.536	0.8331	513.89	5.771	1.0091
514.09	5.169	1.0159	514.09	3.424	0.9274	514.09	5.339	1.0808	514.09	2.553	0.8387	514.09	5.752	1.0058
514.28	5.171	1.0163	514.28	3.418	0.9258	514.28	5.341	1.0812	514.28	2.557	0.84	514.28	5.733	1.0024
514.48	5.201	1.0222	514.48	3.443	0.9326	514.48	5.35	1.083	514.48	2.588	0.8502	514.48	5.732	1.0023
514.68	5.198	1.0216	514.68	3.431	0.9293	514.68	5.322	1.0773	514.68	2.59	0.8509	514.68	5.697	0.9962
514.87	5.181	1.0183	514.87	3.421	0.9266	514.87	5.307	1.0743	514.87	2.576	0.8463	514.87	5.67	0.9914
515.07	5.174	1.0169	515.07	3.405	0.9223	515.07	5.295	1.0719	515.07	2.586	0.8495	515.07	5.628	0.9841
515.27	5.168	1.0157	515.27	3.383	0.9163	515.27	5.286	1.07	515.27	2.595	0.8525	515.27	5.586	0.9767
515.46	5.158	1.0138	515.46	3.383	0.9163	515.46	5.264	1.0656	515.46	2.598	0.8535	515.46	5.559	0.972
515.66	5.146	1.0114	515.66	3.38	0.9155	515.66	5.254	1.0636	515.66	2.607	0.8564	515.66	5.537	0.9682
515.85	5.115	1.0053	515.85	3.362	0.9106	515.85	5.236	1.0599	515.85	2.599	0.8538	515.85	5.517	0.9647
516.05	5.101	1.0026	516.05	3.352	0.9079	516.05	5.214	1.0555	516.05	2.612	0.8581	516.05	5.489	0.9598
516.25	5.059	0.9943	516.25	3.333	0.9028	516.25	5.205	1.0536	516.25	2.606	0.8561	516.25	5.457	0.9542
516.44	5.044	0.9914	516.44	3.344	0.9057	516.44	5.206	1.0538	516.44	2.631	0.8643	516.44	5.431	0.9496
516.64	5.038	0.9902	516.64	3.347	0.9066	516.64	5.21	1.0547	516.64	2.655	0.8722	516.64	5.42	0.9477
516.84	5.02	0.9866	516.84	3.359	0.9098	516.84	5.201	1.0528	516.84	2.665	0.8755	516.84	5.411	0.9461
517.03	4.988	0.9803	517.03	3.368	0.9122	517.03	5.201	1.0528	517.03	2.681	0.8807	517.03	5.4	0.9442
517.23	4.973	0.9774	517.23	3.363	0.9109	517.23	5.206	1.0538	517.23	2.707	0.8893	517.23	5.377	0.9402
517.42	4.967	0.9762	517.42	3.373	0.9136	517.42	5.21	1.0547	517.42	2.738	0.8995	517.42	5.372	0.9393
517.62	4.962	0.9752	517.62	3.377	0.9147	517.62	5.209	1.0545	517.62	2.762	0.9074	517.62	5.36	0.9372
517.82	4.948	0.9725	517.82	3.395	0.9196	517.82	5.222	1.0571	517.82	2.789	0.9162	517.82	5.365	0.9381
518.01	4.956	0.9741	518.01	3.401	0.9212	518.01	5.223	1.0573	518.01	2.835	0.9313	518.01	5.382	0.9411
518.21	4.959	0.9746	518.21	3.404	0.922	518.21	5.227	1.0581	518.21	2.862	0.9402	518.21	5.395	0.9433
518.4	4.968	0.9764	518.4	3.414	0.9247	518.4	5.24	1.0607	518.4	2.902	0.9534	518.4	5.406	0.9453
518.6	4.987	0.9801	518.6	3.427	0.9282	518.6	5.267	1.0662	518.6	2.949	0.9688	518.6	5.427	0.9489
518.8	5.003	0.9833	518.8	3.434	0.9301	518.8	5.273	1.0674	518.8	2.976	0.9777	518.8	5.446	0.9523
518.99	5.017	0.986	518.99	3.446	0.9334	518.99	5.29	1.0709	518.99	3.014	0.9901	518.99	5.477	0.9577
519.19	5.034	0.9894	519.19	3.476	0.9415	519.19	5.309	1.0747	519.19	3.044	1	519.19	5.499	0.9615
519.38	5.051	0.9927	519.38	3.5	0.948	519.38	5.336	1.0802	519.38	3.081	1.0122	519.38	5.527	0.9664
519.58	5.069	0.9963	519.58	3.513	0.9515	519.58	5.347	1.0824	519.58	3.115	1.0233	519.58	5.553	0.971
519.78	5.085	0.9994	519.78	3.54	0.9588	519.78	5.345	1.082	519.78	3.138	1.0309	519.78	5.56	0.9722
519.97	5.078	0.998	519.97	3.545	0.9602	519.97	5.347	1.0824	519.97	3.151	1.0352	519.97	5.578	0.9753
520.17	5.085	0.9994	520.17	3.561	0.9645	520.17	5.348	1.0826	520.17	3.168	1.0407	520.17	5.596	0.9785
520.36	5.064	0.9953	520.36	3.56	0.9642	520.36	5.321	1.0771	520.36	3.174	1.0427	520.36	5.604	0.9799
520.56	5.062	0.9949	520.56	3.565	0.9656	520.56	5.303	1.0735	520.56	3.193	1.0489	520.56	5.618	0.9823
520.76	5.047	0.9919	520.76	3.568	0.9664	520.76	5.275	1.0678	520.76	3.192	1.0486	520.76	5.619	0.9825
520.95	5.031	0.9888	520.95	3.545	0.9602	520.95	5.248	1.0623	520.95	3.196	1.0499	520.95	5.611	0.9811
521.15	5.045	0.9915	521.15	3.552	0.9621	521.15	5.219	1.0565	521.15	3.22	1.0578	521.15	5.616	0.982
521.34	5.041	0.9908	521.34	3.542	0.9594	521.34	5.183	1.0492	521.34	3.215	1.0562	521.34	5.624	0.9834
521.54	5.017	0.986	521.54	3.534	0.9572	521.54	5.15	1.0425	521.54	3.207	1.0535	521.54	5.632	0.9848
521.74	5.039	0.9904	521.74	3.546	0.9605	521.74	5.132	1.0389	521.74	3.233	1.0621	521.74	5.651	0.9881
521.93	5.022	0.987	521.93	3.518	0.9529	521.93	5.083	1.0289	521.93	3.236	1.0631	521.93	5.651	0.9881
522.13	5.027	0.988	522.13	3.538	0.9583	522.13	5.064	1.0251	522.13	3.24	1.0644	522.13	5.65	0.9879
522.32	5.023	0.9872	522.32	3.536	0.9577	522.32	5.042	1.0206	522.32	3.23	1.0611	522.32	5.644	0.9869
522.52	5.04	0.9906	522.52	3.546	0.9605	522.52	5.014	1.015	522.52	3.234	1.0624	522.52	5.666	0.9907
522.72	5.052	0.9929	522.72	3.564	0.9653	522.72	5.002	1.0126	522.72	3.242	1.065	522.72	5.69	0.9949
522.91	5.052	0.9929	522.91	3.564	0.9653	522.91	4.98	1.0081	522.91	3.233	1.0621	522.91	5.702	0.997
523.11	5.05	0.9925	523.11	3.565	0.9656	523.11	4.949	1.0018	523.11	3.236	1.0631	523.11	5.693	0.9955
523.3	5.068	0.9961	523.3	3.559	0.964	523.3	4.936	0.9992	523.3	3.238	1.0637	523.3	5.711	0.9986
523.5	5.066	0.9957	523.5	3.564	0.9653	523.5	4.908	0.9935	523.5	3.226	1.0598	523.5	5.723	1.0007
523.7	5.08	0.9984	523.7	3.597	0.9743	523.7	4.898	0.9915	523.7	3.211	1.0549	523.7	5.749	1.0052
523.89	5.091	1.0006	523.89	3.587	0.9716	523.89	4.868	0.9854	523.89	3.196	1.0499	523.89	5.753	1.0059
524.09	5.11	1.0043	524.09	3.595	0.9737	524.09	4.838	0.9794	524.09	3.189	1.0476	524.09	5.771	1.0091
524.28	5.105	1.0033	524.28	3.594	0.9735	524.28	4.817	0.9751	524.28	3.186	1.0466	524.28	5.766	1.0082
524.48	5.118	1.0059	524.48	3.599	0.9748	524.48	4.783	0.9682	524.48	3.176	1.0434	524.48	5.783	1.0112
524.67	5.111	1.0045	524.67	3.605	0.9764	524.67	4.753	0.9621	524.67	3.169	1.0411	524.67	5.784	1.0114
524.87	5.137	1.0096	524.87	3.632	0.9837	524.87	4.753	0.9621	524.87	3.176	1.0434	524.87	5.824	1.0184
525.07	5.149	1.012	525.07	3.649	0.9884	525.07	4.754	0.9623	525.07	3.178	1.044	525.07	5.831	1.0196
525.26	5.15	1.0122	525.26	3.654	0.9897	525.26	4.745	0.9605	525.26	3.177	1.0437	525.26	5.834	1.0201
525.46	5.149	1.012	525.46	3.661	0.9916	525.46	4.741	0.9597	525.46	3.185	1.0463	525.46	5.847	1.0224
525.65	5.152	1.0126	525.65	3.688	0.9989	525.65	4.748	0.9611	525.65	3.209	1.0542	525.65	5.882	1.0285
525.85	5.168	1.0157	525.85	3.726	1.0092	525.85	4.776	0.9668	525.85	3.237	1.0634	525.85	5.903	1.0322
526.04	5.165	1.0151	526.04	3.743	1.0138	526.04	4.791	0.9698	526.04	3.244	1.0657	526.04	5.927	1.0364
526.24	5.151	1.0124	526.24	3.764	1.0195	526.24	4.797	0.9711	526.24	3.249	1.0673	526.24	5.941	1.0388
526.44	5.142	1.0106	526.44	3.787	1.0257	526.44	4.816	0.9749	526.44	3.243	1.0654	526.44	5.946	1.0397
526.63	5.117	1.0057	526.63	3.787	1.0257	526.63	4.809	0.9735	526.63	3.228	1.0604	526.63	5.931	1.0371
526.83	5.097	1.0018	526.83	3.798	1.0287	526.83	4.791	0.9698	526.83	3.218	1.0572	526.83	5.917	1.0346
527.02	5.093	1.001	527.02	3.809	1.0317	527.02	4.791	0.9698	527.02	3.21	1.0545	527.02	5.906	1.0327
527.22	5.08	0.9984	527.22	3.811	1.0322	527.22	4.79	0.9696	527.22	3.197	1.0503	527.22	5.874	1.0271
527.41	5.082	0.9988	527.41	3.821	1.0349	527.41	4.802	0.9721	527.41	3.189	1.0476	527.41	5.856	1.024
527.61	5.081	0.9986	527.61	3.823	1.0355	527.61	4.815	0.9747	527.61	3.176	1.0434	527.61	5.864	1.0254
527.8	5.092	1.0008	527.8	3.841	1.0404	527.8	4.829	0.9775	527.8	3.183	1.0457	527.8	5.874	1.0271
528	5.098	1.002	528	3.84	1.0401	528	4.849	0.9816	528	3.195	1.0496	528	5.88	1.0282
528.2	5.108	1.0039	528.2	3.848	1.0423	528.2	4.879	0.9877	528.2	3.219	1.0575	528.2	5.907	1.0329
528.39	5.12	1.0063	528.39	3.858	1.045	528.39	4.904	0.9927	528.39	3.231	1.0614	528.39	5.933	1.0374
528.59	5.13	1.0083	528.59	3.866	1.0471	528.59	4.943	1.0006	528.59	3.25	1.0677	528.59	5.959	1.042
528.78	5.133	1.0088	528.78	3.873	1.049	528.78	4.976	1.0073	528.78	3.258	1.0703	528.78	5.981	1.0458
528.98	5.145	1.0112	528.98	3.878	1.0504	528.98	5.003	1.0128	528.98	3.264	1.0723	528.98	6.006	1.0502
529.17	5.15	1.0122	529.17	3.879	1.0507	529.17	5.036	1.0194	529.17	3.278	1.0769	529.17	6.027	1.0539
529.37	5.148	1.0118	529.37	3.872	1.0488	529.37	5.047	1.0217	529.37	3.29	1.0808	529.37	6.03	1.0544
529.56	5.147	1.0116	529.56	3.856	1.0444	529.56	5.072	1.0267	529.56	3.296	1.0828	529.56	6.023	1.0532
529.76	5.138	1.0098	529.76	3.843	1.0409	529.76	5.083	1.0289	529.76	3.281	1.0779	529.76	6.011	1.0511
529.95	5.141	1.0104	529.95	3.832	1.0379	529.95	5.086	1.0296	529.95	3.265	1.0726	529.95	5.994	1.0481
530.15	5.127	1.0077	530.15	3.808	1.0314	530.15	5.089	1.0302	530.15	3.248	1.067	530.15	5.963	1.0427
530.35	5.115	1.0053	530.35	3.8	1.0293	530.35	5.081	1.0285	530.35	3.229	1.0608	530.35	5.944	1.0393
530.54	5.104	1.0031	530.54	3.773	1.0219	530.54	5.07	1.0263	530.54	3.21	1.0545	530.54	5.912	1.0337
530.74	5.099	1.0022	530.74	3.755	1.0171	530.74	5.072	1.0267	530.74	3.195	1.0496	530.74	5.887	1.0294
530.93	5.073	0.9971	530.93	3.722	1.0081	530.93	5.041	1.0204	530.93	3.149	1.0345	530.93	5.848	1.0226
531.13	5.047	0.9919	531.13	3.688	0.9989	531.13	5.036	1.0194	531.13	3.112	1.0223	531.13	5.808	1.0156
531.32	5.026	0.9878	531.32	3.668	0.9935	531.32	5.021	1.0164	531.32	3.083	1.0128	531.32	5.781	1.0108
531.52	5.009	0.9845	531.52	3.633	0.984	531.52	5.019	1.016	531.52	3.053	1.003	531.52	5.739	1.0035
531.71	4.992	0.9811	531.71	3.594	0.9735	531.71	5.003	1.0128	531.71	3.01	0.9888	531.71	5.697	0.9962
531.91	4.982	0.9792	531.91	3.559	0.964	531.91	4.999	1.0119	531.91	2.98	0.979	531.91	5.662	0.99
532.1	4.979	0.9786	532.1	3.507	0.9499	532.1	5.003	1.0128	532.1	2.943	0.9668	532.1	5.621	0.9829
532.3	4.978	0.9784	532.3	3.471	0.9401	532.3	5.005	1.0132	532.3	2.917	0.9583	532.3	5.601	0.9794
532.49	4.978	0.9784	532.49	3.43	0.929	532.49	5.011	1.0144	532.49	2.895	0.9511	532.49	5.577	0.9752
532.69	4.99	0.9807	532.69	3.399	0.9206	532.69	5.031	1.0184	532.69	2.888	0.9488	532.69	5.564	0.9729
532.88	5.009	0.9845	532.88	3.383	0.9163	532.88	5.055	1.0233	532.88	2.887	0.9484	532.88	5.558	0.9718
533.08	5.003	0.9833	533.08	3.344	0.9057	533.08	5.059	1.0241	533.08	2.86	0.9396	533.08	5.542	0.9691
533.28	5.005	0.9837	533.28	3.324	0.9003	533.28	5.067	1.0257	533.28	2.846	0.935	533.28	5.537	0.9682
533.47	5.006	0.9839	533.47	3.303	0.8946	533.47	5.087	1.0298	533.47	2.841	0.9333	533.47	5.526	0.9663
533.67	5.014	0.9855	533.67	3.279	0.8881	533.67	5.103	1.033	533.67	2.833	0.9307	533.67	5.52	0.9652
533.86	5.014	0.9855	533.86	3.264	0.8841	533.86	5.111	1.0346	533.86	2.829	0.9294	533.86	5.517	0.9647
534.06	5.019	0.9864	534.06	3.249	0.88	534.06	5.12	1.0364	534.06	2.822	0.9271	534.06	5.51	0.9635
534.25	5.001	0.9829	534.25	3.233	0.8757	534.25	5.121	1.0366	534.25	2.803	0.9208	534.25	5.499	0.9615
534.45	4.993	0.9813	534.45	3.209	0.8692	534.45	5.126	1.0377	534.45	2.789	0.9162	534.45	5.478	0.9579
534.64	4.977	0.9782	534.64	3.175	0.86	534.64	5.114	1.0352	534.64	2.762	0.9074	534.64	5.452	0.9533
534.84	4.985	0.9798	534.84	3.162	0.8564	534.84	5.128	1.0381	534.84	2.746	0.9021	534.84	5.444	0.9519
535.03	4.986	0.98	535.03	3.132	0.8483	535.03	5.127	1.0379	535.03	2.724	0.8949	535.03	5.427	0.9489
535.23	4.978	0.9784	535.23	3.111	0.8426	535.23	5.134	1.0393	535.23	2.695	0.8853	535.23	5.423	0.9482
535.42	4.969	0.9766	535.42	3.089	0.8367	535.42	5.142	1.0409	535.42	2.685	0.8821	535.42	5.411	0.9461
535.62	4.958	0.9744	535.62	3.068	0.831	535.62	5.162	1.0449	535.62	2.668	0.8765	535.62	5.405	0.9451
535.81	4.941	0.9711	535.81	3.047	0.8253	535.81	5.182	1.049	535.81	2.647	0.8696	535.81	5.4	0.9442
536.01	4.949	0.9727	536.01	3.042	0.8239	536.01	5.217	1.0561	536.01	2.644	0.8686	536.01	5.408	0.9456
536.2	4.95	0.9729	536.2	3.026	0.8196	536.2	5.235	1.0597	536.2	2.627	0.863	536.2	5.414	0.9467
536.4	4.953	0.9735	536.4	3.022	0.8185	536.4	5.266	1.066	536.4	2.621	0.861	536.4	5.423	0.9482
536.59	4.95	0.9729	536.59	3.015	0.8166	536.59	5.292	1.0713	536.59	2.623	0.8617	536.59	5.433	0.95
536.79	4.956	0.9741	536.79	3.02	0.818	536.79	5.33	1.0789	536.79	2.621	0.861	536.79	5.447	0.9524
536.98	4.956	0.9741	536.98	3.02	0.818	536.98	5.359	1.0848	536.98	2.626	0.8627	536.98	5.46	0.9547
537.18	4.957	0.9743	537.18	3.025	0.8193	537.18	5.388	1.0907	537.18	2.62	0.8607	537.18	5.471	0.9566
537.37	4.958	0.9744	537.37	3.024	0.8191	537.37	5.398	1.0927	537.37	2.597	0.8532	537.37	5.471	0.9566
537.57	4.971	0.977	537.57	3.034	0.8218	537.57	5.424	1.098	537.57	2.602	0.8548	537.57	5.473	0.957
537.76	4.967	0.9762	537.76	3.028	0.8202	537.76	5.43	1.0992	537.76	2.584	0.8489	537.76	5.472	0.9568
537.96	4.97	0.9768	537.96	3.045	0.8248	537.96	5.449	1.103	537.96	2.572	0.8449	537.96	5.473	0.957
538.15	4.959	0.9746	538.15	3.048	0.8256	538.15	5.45	1.1032	538.15	2.559	0.8407	538.15	5.472	0.9568
538.35	4.952	0.9733	538.35	3.052	0.8267	538.35	5.447	1.1026	538.35	2.531	0.8315	538.35	5.459	0.9545
538.54	4.932	0.9693	538.54	3.048	0.8256	538.54	5.435	1.1002	538.54	2.514	0.8259	538.54	5.439	0.951
538.74	4.926	0.9682	538.74	3.047	0.8253	538.74	5.428	1.0988	538.74	2.49	0.818	538.74	5.427	0.9489
538.93	4.926	0.9682	538.93	3.059	0.8285	538.93	5.428	1.0988	538.93	2.463	0.8091	538.93	5.425	0.9486
539.13	4.895	0.9621	539.13	3.05	0.8261	539.13	5.414	1.096	539.13	2.441	0.8019	539.13	5.4	0.9442
539.32	4.88	0.9591	539.32	3.055	0.8275	539.32	5.4	1.0931	539.32	2.414	0.793	539.32	5.39	0.9425
539.52	4.87	0.9572	539.52	3.061	0.8291	539.52	5.386	1.0903	539.52	2.398	0.7878	539.52	5.384	0.9414
539.71	4.86	0.9552	539.71	3.068	0.831	539.71	5.382	1.0895	539.71	2.385	0.7835	539.71	5.374	0.9397
539.91	4.852	0.9536	539.91	3.072	0.8321	539.91	5.369	1.0868	539.91	2.361	0.7756	539.91	5.362	0.9376
540.1	4.855	0.9542	540.1	3.081	0.8345	540.1	5.377	1.0885	540.1	2.36	0.7753	540.1	5.368	0.9386
540.3	4.879	0.9589	540.3	3.107	0.8415	540.3	5.397	1.0925	540.3	2.365	0.7769	540.3	5.395	0.9433
540.49	4.905	0.964	540.49	3.129	0.8475	540.49	5.419	1.097	540.49	2.372	0.7792	540.49	5.411	0.9461
540.69	4.907	0.9644	540.69	3.14	0.8505	540.69	5.447	1.1026	540.69	2.383	0.7829	540.69	5.429	0.9493
540.88	4.944	0.9717	540.88	3.177	0.8605	540.88	5.492	1.1117	540.88	2.404	0.7898	540.88	5.473	0.957
541.07	4.967	0.9762	541.07	3.196	0.8657	541.07	5.527	1.1188	541.07	2.411	0.792	541.07	5.499	0.9615
541.27	4.981	0.979	541.27	3.212	0.87	541.27	5.561	1.1257	541.27	2.428	0.7976	541.27	5.529	0.9668
541.46	4.995	0.9817	541.46	3.233	0.8757	541.46	5.596	1.1328	541.46	2.445	0.8032	541.46	5.568	0.9736
541.66	5.021	0.9868	541.66	3.262	0.8835	541.66	5.634	1.1405	541.66	2.473	0.8124	541.66	5.613	0.9815
541.85	5.042	0.991	541.85	3.295	0.8925	541.85	5.669	1.1476	541.85	2.494	0.8193	541.85	5.646	0.9872
542.05	5.048	0.9921	542.05	3.318	0.8987	542.05	5.693	1.1524	542.05	2.51	0.8246	542.05	5.664	0.9904
542.24	5.037	0.99	542.24	3.334	0.903	542.24	5.698	1.1534	542.24	2.527	0.8302	542.24	5.679	0.993
542.44	5.043	0.9912	542.44	3.344	0.9057	542.44	5.705	1.1549	542.44	2.533	0.8321	542.44	5.681	0.9934
542.63	5.031	0.9888	542.63	3.345	0.906	542.63	5.697	1.1532	542.63	2.537	0.8334	542.63	5.687	0.9944
542.83	5.031	0.9888	542.83	3.356	0.909	542.83	5.696	1.153	542.83	2.551	0.838	542.83	5.692	0.9953
543.02	5.03	0.9886	543.02	3.367	0.912	543.02	5.683	1.1504	543.02	2.554	0.839	543.02	5.684	0.9939
543.22	5.023	0.9872	543.22	3.371	0.9131	543.22	5.668	1.1474	543.22	2.556	0.8397	543.22	5.672	0.9918
543.41	5.015	0.9857	543.41	3.38	0.9155	543.41	5.66	1.1457	543.41	2.558	0.8403	543.41	5.67	0.9914
543.61	5.009	0.9845	543.61	3.386	0.9171	543.61	5.645	1.1427	543.61	2.568	0.8436	543.61	5.667	0.9909
543.8	5.02	0.9866	543.8	3.398	0.9204	543.8	5.628	1.1393	543.8	2.577	0.8466	543.8	5.679	0.993
543.99	5.027	0.988	543.99	3.405	0.9223	543.99	5.614	1.1364	543.99	2.573	0.8453	543.99	5.678	0.9928
544.19	5.027	0.988	544.19	3.423	0.9271	544.19	5.585	1.1306	544.19	2.573	0.8453	544.19	5.679	0.993
544.38	5.038	0.9902	544.38	3.424	0.9274	544.38	5.558	1.1251	544.38	2.573	0.8453	544.38	5.666	0.9907
544.58	5.027	0.988	544.58	3.411	0.9239	544.58	5.516	1.1166	544.58	2.582	0.8482	544.58	5.66	0.9897
544.77	5.032	0.989	544.77	3.413	0.9244	544.77	5.483	1.1099	544.77	2.585	0.8492	544.77	5.65	0.9879
544.97	5.041	0.9908	544.97	3.418	0.9258	544.97	5.45	1.1032	544.97	2.596	0.8528	544.97	5.641	0.9864
545.16	5.047	0.9919	545.16	3.424	0.9274	545.16	5.421	1.0974	545.16	2.608	0.8568	545.16	5.627	0.9839
545.36	5.045	0.9915	545.36	3.401	0.9212	545.36	5.367	1.0864	545.36	2.59	0.8509	545.36	5.606	0.9802
545.55	5.032	0.989	545.55	3.386	0.9171	545.55	5.321	1.0771	545.55	2.585	0.8492	545.55	5.591	0.9776
545.75	5.025	0.9876	545.75	3.386	0.9171	545.75	5.27	1.0668	545.75	2.59	0.8509	545.75	5.569	0.9738
545.94	5.028	0.9882	545.94	3.38	0.9155	545.94	5.239	1.0605	545.94	2.609	0.8571	545.94	5.565	0.9731
546.13	5.025	0.9876	546.13	3.381	0.9158	546.13	5.203	1.0532	546.13	2.623	0.8617	546.13	5.557	0.9717
546.33	5.018	0.9862	546.33	3.386	0.9171	546.33	5.17	1.0466	546.33	2.613	0.8584	546.33	5.532	0.9673
546.52	5.007	0.9841	546.52	3.396	0.9198	546.52	5.135	1.0395	546.52	2.615	0.8591	546.52	5.531	0.9671
546.72	4.988	0.9803	546.72	3.398	0.9204	546.72	5.101	1.0326	546.72	2.617	0.8597	546.72	5.526	0.9663
546.91	4.967	0.9762	546.91	3.378	0.915	546.91	5.054	1.0231	546.91	2.599	0.8538	546.91	5.502	0.9621
547.11	4.949	0.9727	547.11	3.394	0.9193	547.11	5.032	1.0186	547.11	2.605	0.8558	547.11	5.492	0.9603
547.3	4.929	0.9688	547.3	3.39	0.9182	547.3	4.998	1.0117	547.3	2.591	0.8512	547.3	5.464	0.9554
547.49	4.91	0.965	547.49	3.397	0.9201	547.49	4.989	1.0099	547.49	2.599	0.8538	547.49	5.467	0.9559
547.69	4.882	0.9595	547.69	3.385	0.9168	547.69	4.949	1.0018	547.69	2.587	0.8499	547.69	5.445	0.9521
547.88	4.865	0.9562	547.88	3.4	0.9209	547.88	4.929	0.9978	547.88	2.594	0.8522	547.88	5.433	0.95
548.08	4.853	0.9538	548.08	3.399	0.9206	548.08	4.913	0.9945	548.08	2.596	0.8528	548.08	5.427	0.9489
548.27	4.823	0.9479	548.27	3.366	0.9117	548.27	4.889	0.9897	548.27	2.595	0.8525	548.27	5.41	0.946
548.47	4.818	0.9469	548.47	3.365	0.9114	548.47	4.864	0.9846	548.47	2.586	0.8495	548.47	5.399	0.944
548.66	4.798	0.943	548.66	3.373	0.9136	548.66	4.846	0.981	548.66	2.593	0.8518	548.66	5.395	0.9433
548.86	4.789	0.9412	548.86	3.365	0.9114	548.86	4.828	0.9773	548.86	2.597	0.8532	548.86	5.4	0.9442
549.05	4.782	0.9399	549.05	3.38	0.9155	549.05	4.834	0.9785	549.05	2.627	0.863	549.05	5.416	0.947
549.24	4.785	0.9404	549.24	3.375	0.9141	549.24	4.818	0.9753	549.24	2.626	0.8627	549.24	5.416	0.947
549.44	4.776	0.9387	549.44	3.394	0.9193	549.44	4.811	0.9739	549.44	2.633	0.865	549.44	5.409	0.9458
549.63	4.776	0.9387	549.63	3.388	0.9177	549.63	4.802	0.9721	549.63	2.644	0.8686	549.63	5.413	0.9465
549.83	4.778	0.9391	549.83	3.403	0.9217	549.83	4.795	0.9706	549.83	2.661	0.8742	549.83	5.417	0.9472
550.02	4.798	0.943	550.02	3.446	0.9334	550.02	4.816	0.9749	550.02	2.682	0.8811	550.02	5.439	0.951
550.21	4.787	0.9408	550.21	3.433	0.9298	550.21	4.791	0.9698	550.21	2.685	0.8821	550.21	5.432	0.9498
550.41	4.795	0.9424	550.41	3.437	0.9309	550.41	4.774	0.9664	550.41	2.692	0.8844	550.41	5.441	0.9514
550.6	4.801	0.9436	550.6	3.449	0.9342	550.6	4.753	0.9621	550.6	2.7	0.887	550.6	5.436	0.9505
550.8	4.804	0.9442	550.8	3.448	0.9339	550.8	4.734	0.9583	550.8	2.708	0.8896	550.8	5.429	0.9493
550.99	4.797	0.9428	550.99	3.434	0.9301	550.99	4.699	0.9512	550.99	2.7	0.887	550.99	5.401	0.9444
551.19	4.807	0.9448	551.19	3.43	0.929	551.19	4.667	0.9447	551.19	2.688	0.883	551.19	5.401	0.9444
551.38	4.82	0.9473	551.38	3.432	0.9296	551.38	4.638	0.9389	551.38	2.669	0.8768	551.38	5.395	0.9433
551.57	4.818	0.9469	551.57	3.433	0.9298	551.57	4.616	0.9344	551.57	2.662	0.8745	551.57	5.401	0.9444
551.77	4.808	0.945	551.77	3.413	0.9244	551.77	4.596	0.9304	551.77	2.666	0.8758	551.77	5.394	0.9432
551.96	4.819	0.9471	551.96	3.426	0.928	551.96	4.601	0.9314	551.96	2.673	0.8781	551.96	5.392	0.9428
552.16	4.832	0.9497	552.16	3.433	0.9298	552.16	4.603	0.9318	552.16	2.681	0.8807	552.16	5.391	0.9426
552.35	4.821	0.9475	552.35	3.425	0.9277	552.35	4.609	0.933	552.35	2.683	0.8814	552.35	5.392	0.9428
552.54	4.827	0.9487	552.54	3.432	0.9296	552.54	4.6	0.9312	552.54	2.677	0.8794	552.54	5.397	0.9437
552.74	4.831	0.9495	552.74	3.439	0.9315	552.74	4.595	0.9302	552.74	2.699	0.8867	552.74	5.43	0.9495
552.93	4.831	0.9495	552.93	3.438	0.9312	552.93	4.604	0.932	552.93	2.724	0.8949	552.93	5.458	0.9544
553.13	4.812	0.9458	553.13	3.446	0.9334	553.13	4.605	0.9322	553.13	2.73	0.8968	553.13	5.47	0.9565
553.32	4.82	0.9473	553.32	3.45	0.9345	553.32	4.602	0.9316	553.32	2.725	0.8952	553.32	5.484	0.9589
553.51	4.842	0.9517	553.51	3.479	0.9423	553.51	4.599	0.931	553.51	2.721	0.8939	553.51	5.496	0.961
553.71	4.837	0.9507	553.71	3.493	0.9461	553.71	4.601	0.9314	553.71	2.735	0.8985	553.71	5.506	0.9628
553.9	4.83	0.9493	553.9	3.51	0.9507	553.9	4.597	0.9306	553.9	2.729	0.8965	553.9	5.514	0.9642
554.1	4.829	0.9491	554.1	3.528	0.9556	554.1	4.586	0.9283	554.1	2.725	0.8952	554.1	5.533	0.9675
554.29	4.833	0.9499	554.29	3.536	0.9577	554.29	4.589	0.9289	554.29	2.738	0.8995	554.29	5.559	0.972
554.48	4.847	0.9526	554.48	3.548	0.961	554.48	4.597	0.9306	554.48	2.736	0.8988	554.48	5.575	0.9748
554.68	4.854	0.954	554.68	3.555	0.9629	554.68	4.591	0.9294	554.68	2.731	0.8972	554.68	5.573	0.9745
554.87	4.861	0.9554	554.87	3.554	0.9626	554.87	4.596	0.9304	554.87	2.734	0.8982	554.87	5.579	0.9755
555.07	4.863	0.9558	555.07	3.565	0.9656	555.07	4.616	0.9344	555.07	2.756	0.9054	555.07	5.584	0.9764
555.26	4.864	0.956	555.26	3.542	0.9594	555.26	4.608	0.9328	555.26	2.75	0.9034	555.26	5.594	0.9781
555.45	4.889	0.9609	555.45	3.542	0.9594	555.45	4.615	0.9342	555.45	2.742	0.9008	555.45	5.621	0.9829
555.65	4.917	0.9664	555.65	3.536	0.9577	555.65	4.639	0.9391	555.65	2.758	0.906	555.65	5.655	0.9888
555.84	4.932	0.9693	555.84	3.526	0.955	555.84	4.652	0.9417	555.84	2.761	0.907	555.84	5.638	0.9858
556.03	4.954	0.9737	556.03	3.509	0.9504	556.03	4.654	0.9421	556.03	2.754	0.9047	556.03	5.614	0.9816
556.23	4.975	0.9778	556.23	3.506	0.9496	556.23	4.674	0.9462	556.23	2.769	0.9097	556.23	5.611	0.9811
556.42	4.992	0.9811	556.42	3.509	0.9504	556.42	4.685	0.9484	556.42	2.773	0.911	556.42	5.639	0.986
556.62	5.014	0.9855	556.62	3.515	0.9521	556.62	4.691	0.9496	556.62	2.785	0.9149	556.62	5.65	0.9879
556.81	5.026	0.9878	556.81	3.509	0.9504	556.81	4.679	0.9472	556.81	2.791	0.9169	556.81	5.648	0.9876
557	5.027	0.988	557	3.498	0.9475	557	4.69	0.9494	557	2.796	0.9185	557	5.63	0.9844
557.2	5.022	0.987	557.2	3.486	0.9442	557.2	4.692	0.9498	557.2	2.802	0.9205	557.2	5.633	0.985
557.39	5.021	0.9868	557.39	3.484	0.9437	557.39	4.679	0.9472	557.39	2.806	0.9218	557.39	5.614	0.9816
557.59	5.026	0.9878	557.59	3.475	0.9412	557.59	4.671	0.9455	557.59	2.808	0.9225	557.59	5.633	0.985
557.78	5.028	0.9882	557.78	3.478	0.942	557.78	4.675	0.9464	557.78	2.822	0.9271	557.78	5.661	0.9899
557.97	5.004	0.9835	557.97	3.462	0.9377	557.97	4.676	0.9466	557.97	2.805	0.9215	557.97	5.662	0.99
558.17	5.015	0.9857	558.17	3.475	0.9412	558.17	4.706	0.9526	558.17	2.808	0.9225	558.17	5.644	0.9869
558.36	4.994	0.9815	558.36	3.456	0.9361	558.36	4.701	0.9516	558.36	2.804	0.9212	558.36	5.637	0.9857
558.55	4.992	0.9811	558.55	3.438	0.9312	558.55	4.693	0.95	558.55	2.8	0.9198	558.55	5.618	0.9823
558.75	4.986	0.98	558.75	3.45	0.9345	558.75	4.682	0.9478	558.75	2.788	0.9159	558.75	5.632	0.9848
558.94	4.981	0.979	558.94	3.441	0.932	558.94	4.686	0.9486	558.94	2.788	0.9159	558.94	5.631	0.9846
559.13	4.964	0.9756	559.13	3.401	0.9212	559.13	4.689	0.9492	559.13	2.783	0.9143	559.13	5.627	0.9839
559.33	4.968	0.9764	559.33	3.393	0.919	559.33	4.716	0.9547	559.33	2.788	0.9159	559.33	5.622	0.983
559.52	4.956	0.9741	559.52	3.373	0.9136	559.52	4.71	0.9534	559.52	2.782	0.9139	559.52	5.602	0.9795
559.72	4.954	0.9737	559.72	3.354	0.9085	559.72	4.715	0.9545	559.72	2.791	0.9169	559.72	5.588	0.9771
559.91	4.951	0.9731	559.91	3.333	0.9028	559.91	4.71	0.9534	559.91	2.803	0.9208	559.91	5.592	0.9778
560.1	4.972	0.9772	560.1	3.329	0.9017	560.1	4.75	0.9615	560.1	2.822	0.9271	560.1	5.6	0.9792
560.3	4.963	0.9754	560.3	3.337	0.9038	560.3	4.792	0.97	560.3	2.829	0.9294	560.3	5.621	0.9829
560.49	4.946	0.9721	560.49	3.326	0.9009	560.49	4.813	0.9743	560.49	2.856	0.9382	560.49	5.602	0.9795
560.68	4.963	0.9754	560.68	3.319	0.899	560.68	4.834	0.9785	560.68	2.864	0.9409	560.68	5.602	0.9795
560.88	4.963	0.9754	560.88	3.331	0.9022	560.88	4.868	0.9854	560.88	2.881	0.9465	560.88	5.607	0.9804
561.07	4.959	0.9746	561.07	3.324	0.9003	561.07	4.88	0.9879	561.07	2.893	0.9504	561.07	5.61	0.9809
561.26	4.959	0.9746	561.26	3.344	0.9057	561.26	4.932	0.9984	561.26	2.901	0.953	561.26	5.639	0.986
561.46	4.969	0.9766	561.46	3.349	0.9071	561.46	4.946	1.0012	561.46	2.91	0.956	561.46	5.64	0.9862
561.65	4.953	0.9735	561.65	3.333	0.9028	561.65	4.973	1.0067	561.65	2.922	0.9599	561.65	5.637	0.9857
561.84	4.932	0.9693	561.84	3.332	0.9025	561.84	4.979	1.0079	561.84	2.919	0.9589	561.84	5.626	0.9837
562.04	4.924	0.9678	562.04	3.302	0.8944	562.04	4.98	1.0081	562.04	2.921	0.9596	562.04	5.63	0.9844
562.23	4.932	0.9693	562.23	3.279	0.8881	562.23	5.026	1.0174	562.23	2.935	0.9642	562.23	5.651	0.9881
562.42	4.898	0.9627	562.42	3.274	0.8868	562.42	5.045	1.0213	562.42	2.935	0.9642	562.42	5.623	0.9832
562.62	4.891	0.9613	562.62	3.266	0.8846	562.62	5.054	1.0231	562.62	2.942	0.9665	562.62	5.609	0.9808
562.81	4.879	0.9589	562.81	3.254	0.8814	562.81	5.087	1.0298	562.81	2.958	0.9717	562.81	5.594	0.9781
563	4.87	0.9572	563	3.214	0.8705	563	5.079	1.0281	563	2.957	0.9714	563	5.55	0.9704
563.2	4.858	0.9548	563.2	3.206	0.8684	563.2	5.124	1.0372	563.2	2.964	0.9737	563.2	5.555	0.9713
563.39	4.846	0.9524	563.39	3.19	0.864	563.39	5.124	1.0372	563.39	2.95	0.9691	563.39	5.541	0.9689
563.58	4.86	0.9552	563.58	3.186	0.8629	563.58	5.16	1.0445	563.58	2.97	0.9757	563.58	5.547	0.9699
563.78	4.866	0.9564	563.78	3.182	0.8619	563.78	5.189	1.0504	563.78	2.971	0.976	563.78	5.528	0.9666
563.97	4.864	0.956	563.97	3.172	0.8592	563.97	5.182	1.049	563.97	2.979	0.9786	563.97	5.514	0.9642
564.16	4.87	0.9572	564.16	3.146	0.8521	564.16	5.195	1.0516	564.16	2.991	0.9826	564.16	5.531	0.9671
564.36	4.874	0.9579	564.36	3.131	0.848	564.36	5.216	1.0559	564.36	2.987	0.9813	564.36	5.541	0.9689
564.55	4.878	0.9587	564.55	3.122	0.8456	564.55	5.211	1.0549	564.55	2.975	0.9773	564.55	5.534	0.9677
564.74	4.872	0.9575	564.74	3.101	0.8399	564.74	5.23	1.0587	564.74	2.974	0.977	564.74	5.519	0.965
564.94	4.861	0.9554	564.94	3.082	0.8348	564.94	5.209	1.0545	564.94	2.976	0.9777	564.94	5.513	0.964
565.13	4.868	0.9568	565.13	3.059	0.8285	565.13	5.218	1.0563	565.13	2.979	0.9786	565.13	5.501	0.9619
565.32	4.845	0.9522	565.32	3.034	0.8218	565.32	5.202	1.053	565.32	2.952	0.9698	565.32	5.479	0.958
565.52	4.834	0.9501	565.52	3.031	0.821	565.52	5.21	1.0547	565.52	2.946	0.9678	565.52	5.481	0.9584
565.71	4.831	0.9495	565.71	3.036	0.8223	565.71	5.232	1.0591	565.71	2.932	0.9632	565.71	5.48	0.9582
565.9	4.844	0.952	565.9	3.031	0.821	565.9	5.236	1.0599	565.9	2.932	0.9632	565.9	5.472	0.9568
566.1	4.832	0.9497	566.1	3.005	0.8139	566.1	5.226	1.0579	566.1	2.914	0.9573	566.1	5.469	0.9563
566.29	4.846	0.9524	566.29	2.989	0.8096	566.29	5.238	1.0603	566.29	2.908	0.9553	566.29	5.471	0.9566
566.48	4.858	0.9548	566.48	3.02	0.818	566.48	5.256	1.064	566.48	2.922	0.9599	566.48	5.502	0.9621
566.68	4.857	0.9546	566.68	3.02	0.818	566.68	5.276	1.068	566.68	2.895	0.9511	566.68	5.5	0.9617
566.87	4.863	0.9558	566.87	3.025	0.8193	566.87	5.291	1.0711	566.87	2.891	0.9497	566.87	5.49	0.96
567.06	4.86	0.9552	567.06	3.012	0.8158	567.06	5.285	1.0698	567.06	2.874	0.9442	567.06	5.487	0.9594
567.26	4.883	0.9597	567.26	2.993	0.8107	567.26	5.275	1.0678	567.26	2.867	0.9419	567.26	5.463	0.9552
567.45	4.895	0.9621	567.45	2.984	0.8082	567.45	5.266	1.066	567.45	2.852	0.9369	567.45	5.45	0.953
567.64	4.892	0.9615	567.64	2.985	0.8085	567.64	5.257	1.0642	567.64	2.832	0.9304	567.64	5.435	0.9503
567.84	4.9	0.9631	567.84	3.003	0.8134	567.84	5.257	1.0642	567.84	2.828	0.929	567.84	5.422	0.9481
568.03	4.898	0.9627	568.03	3.015	0.8166	568.03	5.247	1.0621	568.03	2.817	0.9254	568.03	5.408	0.9456
568.22	4.91	0.965	568.22	2.993	0.8107	568.22	5.211	1.0549	568.22	2.772	0.9106	568.22	5.382	0.9411
568.41	4.925	0.968	568.41	2.983	0.808	568.41	5.205	1.0536	568.41	2.763	0.9077	568.41	5.363	0.9378
568.61	4.933	0.9695	568.61	2.981	0.8074	568.61	5.2	1.0526	568.61	2.751	0.9037	568.61	5.381	0.9409
568.8	4.953	0.9735	568.8	2.99	0.8099	568.8	5.193	1.0512	568.8	2.751	0.9037	568.8	5.381	0.9409
568.99	4.949	0.9727	568.99	3.004	0.8137	568.99	5.191	1.0508	568.99	2.74	0.9001	568.99	5.397	0.9437
569.19	4.955	0.9739	569.19	3.011	0.8155	569.19	5.17	1.0466	569.19	2.724	0.8949	569.19	5.413	0.9465
569.38	4.967	0.9762	569.38	3.043	0.8242	569.38	5.175	1.0476	569.38	2.73	0.8968	569.38	5.422	0.9481
569.57	4.976	0.978	569.57	3.038	0.8229	569.57	5.171	1.0468	569.57	2.718	0.8929	569.57	5.419	0.9475
569.77	4.971	0.977	569.77	3.044	0.8245	569.77	5.157	1.0439	569.77	2.69	0.8837	569.77	5.425	0.9486
569.96	4.962	0.9752	569.96	3.049	0.8258	569.96	5.149	1.0423	569.96	2.675	0.8788	569.96	5.412	0.9463
570.15	4.97	0.9768	570.15	3.073	0.8323	570.15	5.148	1.0421	570.15	2.656	0.8725	570.15	5.423	0.9482
570.34	4.969	0.9766	570.34	3.095	0.8383	570.34	5.137	1.0399	570.34	2.62	0.8607	570.34	5.412	0.9463
570.54	4.965	0.9758	570.54	3.097	0.8388	570.54	5.142	1.0409	570.54	2.595	0.8525	570.54	5.397	0.9437
570.73	4.963	0.9754	570.73	3.11	0.8424	570.73	5.141	1.0407	570.73	2.574	0.8456	570.73	5.384	0.9414
570.92	4.978	0.9784	570.92	3.115	0.8437	570.92	5.151	1.0427	570.92	2.563	0.842	570.92	5.364	0.9379
571.12	4.969	0.9766	571.12	3.105	0.841	571.12	5.131	1.0387	571.12	2.526	0.8298	571.12	5.361	0.9374
571.31	4.952	0.9733	571.31	3.1	0.8397	571.31	5.108	1.034	571.31	2.49	0.818	571.31	5.353	0.936
571.5	4.967	0.9762	571.5	3.107	0.8415	571.5	5.109	1.0342	571.5	2.487	0.817	571.5	5.356	0.9365
571.69	4.959	0.9746	571.69	3.115	0.8437	571.69	5.111	1.0346	571.69	2.483	0.8157	571.69	5.369	0.9388
571.89	4.958	0.9744	571.89	3.121	0.8453	571.89	5.102	1.0328	571.89	2.477	0.8137	571.89	5.375	0.9398
572.08	4.966	0.976	572.08	3.135	0.8491	572.08	5.095	1.0314	572.08	2.48	0.8147	572.08	5.388	0.9421
572.27	4.967	0.9762	572.27	3.169	0.8583	572.27	5.104	1.0332	572.27	2.485	0.8164	572.27	5.393	0.943
572.47	4.97	0.9768	572.47	3.182	0.8619	572.47	5.112	1.0348	572.47	2.486	0.8167	572.47	5.409	0.9458
572.66	4.944	0.9717	572.66	3.188	0.8635	572.66	5.094	1.0312	572.66	2.463	0.8091	572.66	5.42	0.9477
572.85	4.937	0.9703	572.85	3.199	0.8665	572.85	5.1	1.0324	572.85	2.459	0.8078	572.85	5.422	0.9481
573.04	4.939	0.9707	573.04	3.235	0.8762	573.04	5.115	1.0354	573.04	2.462	0.8088	573.04	5.436	0.9505
573.24	4.923	0.9676	573.24	3.259	0.8827	573.24	5.127	1.0379	573.24	2.469	0.8111	573.24	5.452	0.9533
573.43	4.92	0.967	573.43	3.277	0.8876	573.43	5.134	1.0393	573.43	2.465	0.8098	573.43	5.455	0.9538
573.62	4.91	0.965	573.62	3.278	0.8879	573.62	5.118	1.036	573.62	2.463	0.8091	573.62	5.449	0.9528
573.81	4.89	0.9611	573.81	3.29	0.8911	573.81	5.133	1.0391	573.81	2.466	0.8101	573.81	5.466	0.9558
574.01	4.883	0.9597	574.01	3.292	0.8917	574.01	5.111	1.0346	574.01	2.465	0.8098	574.01	5.492	0.9603
574.2	4.87	0.9572	574.2	3.309	0.8963	574.2	5.105	1.0334	574.2	2.468	0.8108	574.2	5.509	0.9633
574.39	4.884	0.9599	574.39	3.333	0.9028	574.39	5.107	1.0338	574.39	2.479	0.8144	574.39	5.516	0.9645
574.59	4.893	0.9617	574.59	3.347	0.9066	574.59	5.108	1.034	574.59	2.492	0.8187	574.59	5.537	0.9682
574.78	4.902	0.9634	574.78	3.359	0.9098	574.78	5.129	1.0383	574.78	2.511	0.8249	574.78	5.559	0.972
574.97	4.888	0.9607	574.97	3.356	0.909	574.97	5.135	1.0395	574.97	2.503	0.8223	574.97	5.555	0.9713
575.16	4.882	0.9595	575.16	3.356	0.909	575.16	5.15	1.0425	575.16	2.501	0.8216	575.16	5.557	0.9717
575.36	4.883	0.9597	575.36	3.374	0.9139	575.36	5.17	1.0466	575.36	2.501	0.8216	575.36	5.578	0.9753
575.55	4.88	0.9591	575.55	3.376	0.9144	575.55	5.162	1.0449	575.55	2.5	0.8213	575.55	5.578	0.9753
575.74	4.885	0.9601	575.74	3.396	0.9198	575.74	5.192	1.051	575.74	2.507	0.8236	575.74	5.59	0.9774
575.93	4.883	0.9597	575.93	3.389	0.9179	575.93	5.183	1.0492	575.93	2.496	0.82	575.93	5.576	0.975
576.13	4.869	0.957	576.13	3.396	0.9198	576.13	5.196	1.0518	576.13	2.509	0.8242	576.13	5.588	0.9771
576.32	4.847	0.9526	576.32	3.387	0.9174	576.32	5.216	1.0559	576.32	2.5	0.8213	576.32	5.584	0.9764
576.51	4.828	0.9489	576.51	3.399	0.9206	576.51	5.203	1.0532	576.51	2.494	0.8193	576.51	5.585	0.9766
576.7	4.83	0.9493	576.7	3.399	0.9206	576.7	5.194	1.0514	576.7	2.504	0.8226	576.7	5.591	0.9776
576.9	4.816	0.9465	576.9	3.417	0.9255	576.9	5.186	1.0498	576.9	2.514	0.8259	576.9	5.6	0.9792
577.09	4.789	0.9412	577.09	3.419	0.9261	577.09	5.18	1.0486	577.09	2.516	0.8265	577.09	5.589	0.9773
577.28	4.776	0.9387	577.28	3.43	0.929	577.28	5.173	1.0472	577.28	2.523	0.8288	577.28	5.583	0.9762
577.47	4.735	0.9306	577.47	3.405	0.9223	577.47	5.142	1.0409	577.47	2.487	0.817	577.47	5.566	0.9732
577.67	4.725	0.9287	577.67	3.415	0.925	577.67	5.143	1.0411	577.67	2.502	0.8219	577.67	5.592	0.9778
577.86	4.703	0.9243	577.86	3.413	0.9244	577.86	5.132	1.0389	577.86	2.501	0.8216	577.86	5.589	0.9773
578.05	4.7	0.9237	578.05	3.43	0.929	578.05	5.112	1.0348	578.05	2.503	0.8223	578.05	5.608	0.9806
578.24	4.687	0.9212	578.24	3.421	0.9266	578.24	5.089	1.0302	578.24	2.517	0.8269	578.24	5.589	0.9773
578.44	4.679	0.9196	578.44	3.441	0.932	578.44	5.076	1.0275	578.44	2.506	0.8233	578.44	5.598	0.9788
578.63	4.663	0.9165	578.63	3.417	0.9255	578.63	5.046	1.0215	578.63	2.5	0.8213	578.63	5.603	0.9797
578.82	4.648	0.9135	578.82	3.411	0.9239	578.82	5.032	1.0186	578.82	2.496	0.82	578.82	5.577	0.9752
579.01	4.64	0.9119	579.01	3.4	0.9209	579.01	5.037	1.0196	579.01	2.482	0.8154	579.01	5.576	0.975
579.21	4.669	0.9176	579.21	3.412	0.9242	579.21	5.043	1.0209	579.21	2.523	0.8288	579.21	5.593	0.978
579.4	4.673	0.9184	579.4	3.415	0.925	579.4	5.044	1.0211	579.4	2.515	0.8262	579.4	5.585	0.9766
579.59	4.665	0.9169	579.59	3.406	0.9225	579.59	5.039	1.02	579.59	2.512	0.8252	579.59	5.576	0.975
579.78	4.657	0.9153	579.78	3.385	0.9168	579.78	5.024	1.017	579.78	2.501	0.8216	579.78	5.552	0.9708
579.97	4.657	0.9153	579.97	3.375	0.9141	579.97	5.019	1.016	579.97	2.489	0.8177	579.97	5.56	0.9722
580.17	4.661	0.9161	580.17	3.365	0.9114	580.17	5.009	1.014	580.17	2.503	0.8223	580.17	5.546	0.9697
580.36	4.662	0.9163	580.36	3.369	0.9125	580.36	5.013	1.0148	580.36	2.508	0.8239	580.36	5.527	0.9664
580.55	4.67	0.9178	580.55	3.382	0.916	580.55	5.01	1.0142	580.55	2.519	0.8275	580.55	5.559	0.972
580.74	4.692	0.9222	580.74	3.381	0.9158	580.74	4.992	1.0105	580.74	2.538	0.8338	580.74	5.544	0.9694
580.94	4.697	0.9232	580.94	3.393	0.919	580.94	4.995	1.0111	580.94	2.552	0.8384	580.94	5.536	0.968
581.13	4.699	0.9235	581.13	3.386	0.9171	581.13	4.958	1.0036	581.13	2.552	0.8384	581.13	5.512	0.9638
581.32	4.725	0.9287	581.32	3.398	0.9204	581.32	4.96	1.004	581.32	2.547	0.8367	581.32	5.518	0.9649
581.51	4.741	0.9318	581.51	3.418	0.9258	581.51	4.963	1.0047	581.51	2.583	0.8486	581.51	5.522	0.9656
581.71	4.769	0.9373	581.71	3.42	0.9263	581.71	4.947	1.0014	581.71	2.605	0.8558	581.71	5.529	0.9668
581.9	4.786	0.9406	581.9	3.419	0.9261	581.9	4.95	1.002	581.9	2.604	0.8555	581.9	5.544	0.9694
582.09	4.813	0.946	582.09	3.421	0.9266	582.09	4.926	0.9972	582.09	2.605	0.8558	582.09	5.557	0.9717
582.28	4.848	0.9528	582.28	3.42	0.9263	582.28	4.902	0.9923	582.28	2.609	0.8571	582.28	5.559	0.972
582.47	4.841	0.9515	582.47	3.419	0.9261	582.47	4.883	0.9885	582.47	2.597	0.8532	582.47	5.557	0.9717
582.67	4.84	0.9513	582.67	3.407	0.9228	582.67	4.829	0.9775	582.67	2.574	0.8456	582.67	5.549	0.9703
582.86	4.859	0.955	582.86	3.411	0.9239	582.86	4.828	0.9773	582.86	2.573	0.8453	582.86	5.564	0.9729
583.05	4.849	0.953	583.05	3.404	0.922	583.05	4.795	0.9706	583.05	2.582	0.8482	583.05	5.562	0.9725
583.24	4.85	0.9532	583.24	3.402	0.9215	583.24	4.768	0.9652	583.24	2.571	0.8446	583.24	5.55	0.9704
583.43	4.843	0.9518	583.43	3.414	0.9247	583.43	4.751	0.9617	583.43	2.565	0.8426	583.43	5.544	0.9694
583.63	4.839	0.9511	583.63	3.397	0.9201	583.63	4.715	0.9545	583.63	2.546	0.8364	583.63	5.513	0.964
583.82	4.86	0.9552	583.82	3.402	0.9215	583.82	4.708	0.953	583.82	2.551	0.838	583.82	5.513	0.964
584.01	4.854	0.954	584.01	3.405	0.9223	584.01	4.698	0.951	584.01	2.553	0.8387	584.01	5.505	0.9626
584.2	4.866	0.9564	584.2	3.411	0.9239	584.2	4.698	0.951	584.2	2.566	0.843	584.2	5.53	0.967
584.39	4.869	0.957	584.39	3.394	0.9193	584.39	4.688	0.949	584.39	2.562	0.8417	584.39	5.523	0.9657
584.59	4.852	0.9536	584.59	3.391	0.9185	584.59	4.645	0.9403	584.59	2.565	0.8426	584.59	5.526	0.9663
584.78	4.891	0.9613	584.78	3.417	0.9255	584.78	4.66	0.9433	584.78	2.573	0.8453	584.78	5.531	0.9671
584.97	4.879	0.9589	584.97	3.414	0.9247	584.97	4.622	0.9356	584.97	2.56	0.841	584.97	5.532	0.9673
585.16	4.883	0.9597	585.16	3.409	0.9233	585.16	4.625	0.9362	585.16	2.546	0.8364	585.16	5.51	0.9635
585.35	4.885	0.9601	585.35	3.436	0.9307	585.35	4.61	0.9332	585.35	2.565	0.8426	585.35	5.515	0.9643
585.55	4.875	0.9581	585.55	3.43	0.929	585.55	4.604	0.932	585.55	2.551	0.838	585.55	5.531	0.9671
585.74	4.894	0.9619	585.74	3.419	0.9261	585.74	4.589	0.9289	585.74	2.568	0.8436	585.74	5.538	0.9684
585.93	4.899	0.9629	585.93	3.419	0.9261	585.93	4.561	0.9233	585.93	2.571	0.8446	585.93	5.52	0.9652
586.12	4.878	0.9587	586.12	3.422	0.9269	586.12	4.566	0.9243	586.12	2.572	0.8449	586.12	5.513	0.964
586.31	4.897	0.9625	586.31	3.428	0.9285	586.31	4.572	0.9255	586.31	2.585	0.8492	586.31	5.513	0.964
586.51	4.879	0.9589	586.51	3.404	0.922	586.51	4.529	0.9168	586.51	2.573	0.8453	586.51	5.506	0.9628
586.7	4.911	0.9652	586.7	3.43	0.929	586.7	4.558	0.9227	586.7	2.598	0.8535	586.7	5.509	0.9633
586.89	4.932	0.9693	586.89	3.448	0.9339	586.89	4.55	0.9211	586.89	2.599	0.8538	586.89	5.534	0.9677
587.08	4.947	0.9723	587.08	3.446	0.9334	587.08	4.555	0.9221	587.08	2.594	0.8522	587.08	5.526	0.9663
587.27	4.948	0.9725	587.27	3.462	0.9377	587.27	4.551	0.9213	587.27	2.613	0.8584	587.27	5.505	0.9626
587.47	4.966	0.976	587.47	3.467	0.9391	587.47	4.54	0.919	587.47	2.63	0.864	587.47	5.512	0.9638
587.66	4.96	0.9748	587.66	3.467	0.9391	587.66	4.509	0.9128	587.66	2.621	0.861	587.66	5.518	0.9649
587.85	4.997	0.9821	587.85	3.478	0.942	587.85	4.502	0.9113	587.85	2.629	0.8637	587.85	5.543	0.9692
588.04	5.001	0.9829	588.04	3.469	0.9396	588.04	4.496	0.9101	588.04	2.622	0.8614	588.04	5.517	0.9647
588.23	5.006	0.9839	588.23	3.463	0.938	588.23	4.489	0.9087	588.23	2.639	0.867	588.23	5.508	0.9631
588.42	5.008	0.9843	588.42	3.45	0.9345	588.42	4.472	0.9053	588.42	2.633	0.865	588.42	5.523	0.9657
588.62	5.01	0.9847	588.62	3.447	0.9336	588.62	4.486	0.9081	588.62	2.656	0.8725	588.62	5.532	0.9673
588.81	4.985	0.9798	588.81	3.426	0.928	588.81	4.461	0.903	588.81	2.668	0.8765	588.81	5.542	0.9691
589	5.008	0.9843	589	3.43	0.929	589	4.444	0.8996	589	2.684	0.8817	589	5.573	0.9745
589.19	4.983	0.9794	589.19	3.422	0.9269	589.19	4.446	0.9	589.19	2.667	0.8761	589.19	5.573	0.9745
589.38	4.991	0.9809	589.38	3.422	0.9269	589.38	4.471	0.9051	589.38	2.689	0.8834	589.38	5.581	0.9759
589.57	4.981	0.979	589.57	3.421	0.9266	589.57	4.479	0.9067	589.57	2.701	0.8873	589.57	5.57	0.9739
589.77	4.957	0.9743	589.77	3.407	0.9228	589.77	4.48	0.9069	589.77	2.718	0.8929	589.77	5.595	0.9783
589.96	4.961	0.975	589.96	3.431	0.9293	589.96	4.498	0.9105	589.96	2.742	0.9008	589.96	5.615	0.9818
590.15	4.947	0.9723	590.15	3.411	0.9239	590.15	4.495	0.9099	590.15	2.746	0.9021	590.15	5.616	0.982
590.34	4.956	0.9741	590.34	3.412	0.9242	590.34	4.494	0.9097	590.34	2.779	0.9129	590.34	5.625	0.9836
590.53	4.981	0.979	590.53	3.442	0.9323	590.53	4.537	0.9184	590.53	2.801	0.9202	590.53	5.655	0.9888
590.72	4.963	0.9754	590.72	3.429	0.9288	590.72	4.553	0.9217	590.72	2.798	0.9192	590.72	5.648	0.9876
590.92	4.937	0.9703	590.92	3.442	0.9323	590.92	4.577	0.9265	590.92	2.798	0.9192	590.92	5.666	0.9907
591.11	4.934	0.9697	591.11	3.439	0.9315	591.11	4.601	0.9314	591.11	2.789	0.9162	591.11	5.674	0.9921
591.3	4.934	0.9697	591.3	3.44	0.9317	591.3	4.622	0.9356	591.3	2.807	0.9221	591.3	5.722	1.0005
591.49	4.947	0.9723	591.49	3.442	0.9323	591.49	4.656	0.9425	591.49	2.818	0.9258	591.49	5.724	1.0009
591.68	4.937	0.9703	591.68	3.403	0.9217	591.68	4.651	0.9415	591.68	2.792	0.9172	591.68	5.729	1.0017
591.87	4.943	0.9715	591.87	3.412	0.9242	591.87	4.68	0.9474	591.87	2.802	0.9205	591.87	5.75	1.0054
592.07	4.93	0.9689	592.07	3.392	0.9187	592.07	4.707	0.9528	592.07	2.78	0.9133	592.07	5.751	1.0056
592.26	4.895	0.9621	592.26	3.353	0.9082	592.26	4.695	0.9504	592.26	2.765	0.9083	592.26	5.762	1.0075
592.45	4.904	0.9638	592.45	3.362	0.9106	592.45	4.734	0.9583	592.45	2.781	0.9136	592.45	5.785	1.0115
592.64	4.923	0.9676	592.64	3.347	0.9066	592.64	4.752	0.9619	592.64	2.813	0.9241	592.64	5.782	1.011
592.83	4.929	0.9688	592.83	3.336	0.9036	592.83	4.756	0.9628	592.83	2.827	0.9287	592.83	5.793	1.0129
593.02	4.931	0.9691	593.02	3.328	0.9014	593.02	4.749	0.9613	593.02	2.81	0.9231	593.02	5.776	1.01
593.21	4.947	0.9723	593.21	3.333	0.9028	593.21	4.786	0.9688	593.21	2.819	0.9261	593.21	5.8	1.0142
593.41	4.95	0.9729	593.41	3.348	0.9068	593.41	4.832	0.9781	593.41	2.854	0.9376	593.41	5.82	1.0177
593.6	4.935	0.9699	593.6	3.315	0.8979	593.6	4.834	0.9785	593.6	2.848	0.9356	593.6	5.792	1.0128
593.79	4.918	0.9666	593.79	3.292	0.8917	593.79	4.816	0.9749	593.79	2.833	0.9307	593.79	5.787	1.0119
593.98	4.931	0.9691	593.98	3.287	0.8903	593.98	4.854	0.9826	593.98	2.842	0.9336	593.98	5.769	1.0087
594.17	4.922	0.9674	594.17	3.263	0.8838	594.17	4.867	0.9852	594.17	2.843	0.934	594.17	5.761	1.0073
594.36	4.916	0.9662	594.36	3.246	0.8792	594.36	4.882	0.9883	594.36	2.828	0.929	594.36	5.76	1.0072
594.55	4.909	0.9648	594.55	3.228	0.8743	594.55	4.919	0.9957	594.55	2.826	0.9284	594.55	5.75	1.0054
594.74	4.897	0.9625	594.74	3.187	0.8632	594.74	4.944	1.0008	594.74	2.819	0.9261	594.74	5.731	1.0021
594.94	4.887	0.9605	594.94	3.187	0.8632	594.94	4.961	1.0043	594.94	2.802	0.9205	594.94	5.736	1.003
595.13	4.876	0.9583	595.13	3.173	0.8594	595.13	4.971	1.0063	595.13	2.776	0.912	595.13	5.734	1.0026
595.32	4.855	0.9542	595.32	3.18	0.8613	595.32	5.004	1.013	595.32	2.767	0.909	595.32	5.748	1.0051
595.51	4.856	0.9544	595.51	3.188	0.8635	595.51	5.056	1.0235	595.51	2.751	0.9037	595.51	5.754	1.0061
595.7	4.845	0.9522	595.7	3.181	0.8616	595.7	5.064	1.0251	595.7	2.727	0.8959	595.7	5.741	1.0038
595.89	4.835	0.9503	595.89	3.188	0.8635	595.89	5.089	1.0302	595.89	2.698	0.8863	595.89	5.697	0.9962
596.08	4.84	0.9513	596.08	3.199	0.8665	596.08	5.123	1.037	596.08	2.674	0.8784	596.08	5.69	0.9949
596.28	4.84	0.9513	596.28	3.201	0.867	596.28	5.151	1.0427	596.28	2.655	0.8722	596.28	5.691	0.9951
596.47	4.854	0.954	596.47	3.235	0.8762	596.47	5.194	1.0514	596.47	2.653	0.8716	596.47	5.695	0.9958
596.66	4.85	0.9532	596.66	3.228	0.8743	596.66	5.22	1.0567	596.66	2.659	0.8735	596.66	5.68	0.9932
596.85	4.864	0.956	596.85	3.239	0.8773	596.85	5.264	1.0656	596.85	2.674	0.8784	596.85	5.675	0.9923
597.04	4.88	0.9591	597.04	3.228	0.8743	597.04	5.284	1.0696	597.04	2.65	0.8706	597.04	5.66	0.9897
597.23	4.883	0.9597	597.23	3.229	0.8746	597.23	5.297	1.0723	597.23	2.655	0.8722	597.23	5.663	0.9902
597.42	4.88	0.9591	597.42	3.22	0.8722	597.42	5.323	1.0775	597.42	2.65	0.8706	597.42	5.669	0.9913
597.61	4.889	0.9609	597.61	3.225	0.8735	597.61	5.338	1.0806	597.61	2.663	0.8748	597.61	5.706	0.9977
597.8	4.884	0.9599	597.8	3.206	0.8684	597.8	5.339	1.0808	597.8	2.663	0.8748	597.8	5.704	0.9974
598	4.868	0.9568	598	3.198	0.8662	598	5.333	1.0796	598	2.651	0.8709	598	5.696	0.996
598.19	4.841	0.9515	598.19	3.196	0.8657	598.19	5.337	1.0804	598.19	2.649	0.8702	598.19	5.705	0.9976
598.38	4.821	0.9475	598.38	3.188	0.8635	598.38	5.316	1.0761	598.38	2.615	0.8591	598.38	5.692	0.9953
598.57	4.807	0.9448	598.57	3.168	0.8581	598.57	5.296	1.0721	598.57	2.568	0.8436	598.57	5.665	0.9906
598.76	4.784	0.9403	598.76	3.168	0.8581	598.76	5.293	1.0715	598.76	2.569	0.844	598.76	5.67	0.9914
598.95	4.797	0.9428	598.95	3.181	0.8616	598.95	5.291	1.0711	598.95	2.557	0.84	598.95	5.663	0.9902
599.14	4.833	0.9499	599.14	3.204	0.8678	599.14	5.317	1.0763	599.14	2.561	0.8413	599.14	5.668	0.9911
599.33	4.823	0.9479	599.33	3.194	0.8651	599.33	5.309	1.0747	599.33	2.536	0.8331	599.33	5.646	0.9872
599.52	4.822	0.9477	599.52	3.214	0.8705	599.52	5.319	1.0767	599.52	2.523	0.8288	599.52	5.65	0.9879
599.72	4.842	0.9517	599.72	3.222	0.8727	599.72	5.337	1.0804	599.72	2.509	0.8242	599.72	5.643	0.9867
599.91	4.856	0.9544	599.91	3.218	0.8716	599.91	5.325	1.0779	599.91	2.49	0.818	599.91	5.627	0.9839
600.1	4.865	0.9562	600.1	3.224	0.8732	600.1	5.336	1.0802	600.1	2.485	0.8164	600.1	5.622	0.983
600.29	4.841	0.9515	600.29	3.206	0.8684	600.29	5.329	1.0787	600.29	2.465	0.8098	600.29	5.619	0.9825
600.48	4.868	0.9568	600.48	3.21	0.8694	600.48	5.33	1.0789	600.48	2.441	0.8019	600.48	5.592	0.9778
600.67	4.869	0.957	600.67	3.219	0.8719	600.67	5.356	1.0842	600.67	2.434	0.7996	600.67	5.574	0.9746
600.86	4.83	0.9493	600.86	3.2	0.8667	600.86	5.319	1.0767	600.86	2.397	0.7875	600.86	5.542	0.9691
601.05	4.819	0.9471	601.05	3.189	0.8638	601.05	5.323	1.0775	601.05	2.369	0.7783	601.05	5.515	0.9643
601.24	4.808	0.945	601.24	3.173	0.8594	601.24	5.314	1.0757	601.24	2.344	0.77	601.24	5.468	0.9561
601.43	4.779	0.9393	601.43	3.144	0.8516	601.43	5.291	1.0711	601.43	2.311	0.7592	601.43	5.422	0.9481
601.62	4.769	0.9373	601.62	3.12	0.8451	601.62	5.275	1.0678	601.62	2.28	0.749	601.62	5.384	0.9414
601.82	4.756	0.9347	601.82	3.099	0.8394	601.82	5.272	1.0672	601.82	2.245	0.7375	601.82	5.366	0.9383
602.01	4.762	0.9359	602.01	3.104	0.8407	602.01	5.287	1.0702	602.01	2.222	0.73	602.01	5.352	0.9358
602.2	4.758	0.9351	602.2	3.095	0.8383	602.2	5.295	1.0719	602.2	2.227	0.7316	602.2	5.341	0.9339
602.39	4.745	0.9326	602.39	3.055	0.8275	602.39	5.268	1.0664	602.39	2.188	0.7188	602.39	5.32	0.9302
602.58	4.757	0.9349	602.58	3.049	0.8258	602.58	5.276	1.068	602.58	2.181	0.7165	602.58	5.313	0.929
602.77	4.756	0.9347	602.77	3.035	0.822	602.77	5.27	1.0668	602.77	2.16	0.7096	602.77	5.294	0.9257
602.96	4.751	0.9338	602.96	3.023	0.8188	602.96	5.257	1.0642	602.96	2.116	0.6951	602.96	5.284	0.9239
603.15	4.778	0.9391	603.15	3.053	0.8269	603.15	5.262	1.0652	603.15	2.127	0.6988	603.15	5.309	0.9283
603.34	4.789	0.9412	603.34	3.051	0.8264	603.34	5.289	1.0706	603.34	2.108	0.6925	603.34	5.319	0.9301
603.53	4.806	0.9446	603.53	3.061	0.8291	603.53	5.291	1.0711	603.53	2.11	0.6932	603.53	5.333	0.9325
603.72	4.818	0.9469	603.72	3.079	0.834	603.72	5.294	1.0717	603.72	2.11	0.6932	603.72	5.33	0.932
603.91	4.831	0.9495	603.91	3.084	0.8353	603.91	5.295	1.0719	603.91	2.089	0.6863	603.91	5.351	0.9357
604.11	4.825	0.9483	604.11	3.086	0.8359	604.11	5.304	1.0737	604.11	2.085	0.685	604.11	5.35	0.9355
604.3	4.84	0.9513	604.3	3.097	0.8388	604.3	5.331	1.0791	604.3	2.096	0.6886	604.3	5.359	0.9371
604.49	4.861	0.9554	604.49	3.109	0.8421	604.49	5.349	1.0828	604.49	2.108	0.6925	604.49	5.394	0.9432
604.68	4.888	0.9607	604.68	3.124	0.8462	604.68	5.38	1.0891	604.68	2.129	0.6994	604.68	5.418	0.9474
604.87	4.857	0.9546	604.87	3.106	0.8413	604.87	5.379	1.0889	604.87	2.118	0.6958	604.87	5.427	0.9489
605.06	4.843	0.9518	605.06	3.096	0.8386	605.06	5.379	1.0889	605.06	2.127	0.6988	605.06	5.446	0.9523
605.25	4.837	0.9507	605.25	3.083	0.835	605.25	5.385	1.0901	605.25	2.128	0.6991	605.25	5.452	0.9533
605.44	4.839	0.9511	605.44	3.068	0.831	605.44	5.401	1.0933	605.44	2.145	0.7047	605.44	5.466	0.9558
605.63	4.839	0.9511	605.63	3.071	0.8318	605.63	5.436	1.1004	605.63	2.17	0.7129	605.63	5.469	0.9563
605.82	4.868	0.9568	605.82	3.084	0.8353	605.82	5.469	1.1071	605.82	2.208	0.7254	605.82	5.505	0.9626
606.01	4.873	0.9577	606.01	3.091	0.8372	606.01	5.476	1.1085	606.01	2.2	0.7227	606.01	5.537	0.9682
606.2	4.877	0.9585	606.2	3.089	0.8367	606.2	5.469	1.1071	606.2	2.205	0.7244	606.2	5.546	0.9697
606.39	4.885	0.9601	606.39	3.093	0.8378	606.39	5.47	1.1073	606.39	2.224	0.7306	606.39	5.568	0.9736
606.58	4.917	0.9664	606.58	3.099	0.8394	606.58	5.492	1.1117	606.58	2.236	0.7346	606.58	5.575	0.9748
606.77	4.96	0.9748	606.77	3.108	0.8418	606.77	5.492	1.1117	606.77	2.237	0.7349	606.77	5.565	0.9731
606.96	4.993	0.9813	606.96	3.11	0.8424	606.96	5.501	1.1136	606.96	2.245	0.7375	606.96	5.57	0.9739
607.15	5.014	0.9855	607.15	3.108	0.8418	607.15	5.498	1.113	607.15	2.249	0.7388	607.15	5.587	0.9769
607.35	5.019	0.9864	607.35	3.112	0.8429	607.35	5.469	1.1071	607.35	2.239	0.7355	607.35	5.584	0.9764
607.54	5.003	0.9833	607.54	3.097	0.8388	607.54	5.436	1.1004	607.54	2.215	0.7277	607.54	5.554	0.9711
607.73	4.99	0.9807	607.73	3.062	0.8294	607.73	5.393	1.0917	607.73	2.189	0.7191	607.73	5.522	0.9656
607.92	4.991	0.9809	607.92	3.064	0.8299	607.92	5.393	1.0917	607.92	2.19	0.7194	607.92	5.52	0.9652
608.11	4.969	0.9766	608.11	3.025	0.8193	608.11	5.355	1.084	608.11	2.172	0.7135	608.11	5.481	0.9584
608.3	4.97	0.9768	608.3	3.008	0.8147	608.3	5.327	1.0783	608.3	2.155	0.708	608.3	5.46	0.9547
608.49	4.948	0.9725	608.49	3.008	0.8147	608.49	5.314	1.0757	608.49	2.157	0.7086	608.49	5.461	0.9549
608.68	4.921	0.9672	608.68	3.012	0.8158	608.68	5.317	1.0763	608.68	2.154	0.7076	608.68	5.444	0.9519
608.87	4.924	0.9678	608.87	3.01	0.8153	608.87	5.303	1.0735	608.87	2.153	0.7073	608.87	5.441	0.9514
609.06	4.949	0.9727	609.06	3	0.8126	609.06	5.319	1.0767	609.06	2.167	0.7119	609.06	5.466	0.9558
609.25	4.948	0.9725	609.25	2.993	0.8107	609.25	5.304	1.0737	609.25	2.156	0.7083	609.25	5.461	0.9549
609.44	4.967	0.9762	609.44	3.023	0.8188	609.44	5.328	1.0785	609.44	2.205	0.7244	609.44	5.473	0.957
609.63	4.978	0.9784	609.63	3.033	0.8215	609.63	5.337	1.0804	609.63	2.217	0.7283	609.63	5.478	0.9579
609.82	4.99	0.9807	609.82	3.047	0.8253	609.82	5.349	1.0828	609.82	2.224	0.7306	609.82	5.498	0.9614
610.01	5.009	0.9845	610.01	3.071	0.8318	610.01	5.36	1.085	610.01	2.236	0.7346	610.01	5.522	0.9656
610.2	5.012	0.9851	610.2	3.086	0.8359	610.2	5.364	1.0858	610.2	2.252	0.7398	610.2	5.541	0.9689
610.39	5.043	0.9912	610.39	3.089	0.8367	610.39	5.342	1.0814	610.39	2.274	0.747	610.39	5.568	0.9736
610.58	5.039	0.9904	610.58	3.084	0.8353	610.58	5.335	1.08	610.58	2.267	0.7447	610.58	5.564	0.9729
610.77	5.015	0.9857	610.77	3.088	0.8364	610.77	5.321	1.0771	610.77	2.267	0.7447	610.77	5.538	0.9684
610.96	5.025	0.9876	610.96	3.106	0.8413	610.96	5.316	1.0761	610.96	2.275	0.7474	610.96	5.55	0.9704
611.15	5.019	0.9864	611.15	3.102	0.8402	611.15	5.304	1.0737	611.15	2.269	0.7454	611.15	5.568	0.9736
611.34	5.017	0.986	611.34	3.115	0.8437	611.34	5.303	1.0735	611.34	2.283	0.75	611.34	5.568	0.9736
611.53	5.011	0.9849	611.53	3.121	0.8453	611.53	5.287	1.0702	611.53	2.289	0.752	611.53	5.562	0.9725
611.72	4.999	0.9825	611.72	3.126	0.8467	611.72	5.288	1.0704	611.72	2.331	0.7658	611.72	5.549	0.9703
611.91	5.008	0.9843	611.91	3.122	0.8456	611.91	5.274	1.0676	611.91	2.335	0.7671	611.91	5.532	0.9673
612.1	4.968	0.9764	612.1	3.1	0.8397	612.1	5.251	1.063	612.1	2.314	0.7602	612.1	5.498	0.9614
612.29	4.933	0.9695	612.29	3.096	0.8386	612.29	5.229	1.0585	612.29	2.308	0.7582	612.29	5.48	0.9582
612.48	4.916	0.9662	612.48	3.098	0.8391	612.48	5.191	1.0508	612.48	2.313	0.7599	612.48	5.476	0.9575
612.67	4.896	0.9623	612.67	3.088	0.8364	612.67	5.17	1.0466	612.67	2.327	0.7645	612.67	5.486	0.9593
612.86	4.887	0.9605	612.86	3.082	0.8348	612.86	5.141	1.0407	612.86	2.332	0.7661	612.86	5.476	0.9575
613.05	4.857	0.9546	613.05	3.059	0.8285	613.05	5.093	1.031	613.05	2.317	0.7612	613.05	5.482	0.9586
613.24	4.844	0.952	613.24	3.06	0.8288	613.24	5.086	1.0296	613.24	2.32	0.7622	613.24	5.474	0.9572
613.43	4.835	0.9503	613.43	3.044	0.8245	613.43	5.069	1.0261	613.43	2.313	0.7599	613.43	5.501	0.9619
613.62	4.816	0.9465	613.62	3.03	0.8207	613.62	5.048	1.0219	613.62	2.308	0.7582	613.62	5.486	0.9593
613.81	4.819	0.9471	613.81	3.067	0.8307	613.81	5.039	1.02	613.81	2.326	0.7641	613.81	5.499	0.9615
614	4.827	0.9487	614	3.082	0.8348	614	5.024	1.017	614	2.35	0.772	614	5.514	0.9642
614.19	4.842	0.9517	614.19	3.09	0.8369	614.19	5.03	1.0182	614.19	2.356	0.774	614.19	5.516	0.9645
614.38	4.861	0.9554	614.38	3.113	0.8432	614.38	5.045	1.0213	614.38	2.384	0.7832	614.38	5.527	0.9664
614.57	4.845	0.9522	614.57	3.129	0.8475	614.57	5.034	1.019	614.57	2.387	0.7842	614.57	5.522	0.9656
614.76	4.85	0.9532	614.76	3.135	0.8491	614.76	5.028	1.0178	614.76	2.407	0.7907	614.76	5.501	0.9619
614.95	4.866	0.9564	614.95	3.162	0.8564	614.95	5.013	1.0148	614.95	2.424	0.7963	614.95	5.537	0.9682
615.14	4.86	0.9552	615.14	3.198	0.8662	615.14	4.984	1.0089	615.14	2.435	0.7999	615.14	5.503	0.9622
615.33	4.87	0.9572	615.33	3.259	0.8827	615.33	4.963	1.0047	615.33	2.457	0.8072	615.33	5.511	0.9636
615.52	4.9	0.9631	615.52	3.279	0.8881	615.52	4.965	1.0051	615.52	2.456	0.8068	615.52	5.526	0.9663
615.71	4.906	0.9642	615.71	3.304	0.8949	615.71	4.951	1.0022	615.71	2.463	0.8091	615.71	5.535	0.9678
615.9	4.864	0.956	615.9	3.33	0.902	615.9	4.899	0.9917	615.9	2.455	0.8065	615.9	5.531	0.9671
616.09	4.821	0.9475	616.09	3.34	0.9047	616.09	4.849	0.9816	616.09	2.44	0.8016	616.09	5.503	0.9622
616.28	4.807	0.9448	616.28	3.335	0.9033	616.28	4.789	0.9694	616.28	2.413	0.7927	616.28	5.5	0.9617
616.47	4.785	0.9404	616.47	3.34	0.9047	616.47	4.743	0.9601	616.47	2.393	0.7861	616.47	5.503	0.9622
616.66	4.767	0.9369	616.66	3.381	0.9158	616.66	4.723	0.9561	616.66	2.43	0.7983	616.66	5.487	0.9594
616.85	4.769	0.9373	616.85	3.37	0.9128	616.85	4.692	0.9498	616.85	2.43	0.7983	616.85	5.501	0.9619
617.04	4.754	0.9344	617.04	3.368	0.9122	617.04	4.661	0.9435	617.04	2.439	0.8012	617.04	5.512	0.9638
617.23	4.739	0.9314	617.23	3.389	0.9179	617.23	4.627	0.9366	617.23	2.475	0.8131	617.23	5.529	0.9668
617.42	4.737	0.931	617.42	3.401	0.9212	617.42	4.599	0.931	617.42	2.473	0.8124	617.42	5.528	0.9666
617.61	4.789	0.9412	617.61	3.459	0.9369	617.61	4.618	0.9348	617.61	2.505	0.8229	617.61	5.555	0.9713
617.8	4.779	0.9393	617.8	3.496	0.9469	617.8	4.615	0.9342	617.8	2.529	0.8308	617.8	5.562	0.9725
617.99	4.765	0.9365	617.99	3.518	0.9529	617.99	4.608	0.9328	617.99	2.539	0.8341	617.99	5.558	0.9718
618.18	4.799	0.9432	618.18	3.569	0.9667	618.18	4.606	0.9324	618.18	2.587	0.8499	618.18	5.591	0.9776
618.37	4.799	0.9432	618.37	3.557	0.9634	618.37	4.581	0.9273	618.37	2.565	0.8426	618.37	5.597	0.9787
618.56	4.81	0.9454	618.56	3.596	0.974	618.56	4.569	0.9249	618.56	2.584	0.8489	618.56	5.613	0.9815
618.75	4.81	0.9454	618.75	3.591	0.9726	618.75	4.566	0.9243	618.75	2.603	0.8551	618.75	5.628	0.9841
618.94	4.812	0.9458	618.94	3.583	0.9705	618.94	4.552	0.9215	618.94	2.613	0.8584	618.94	5.622	0.983
619.13	4.806	0.9446	619.13	3.614	0.9789	619.13	4.551	0.9213	619.13	2.644	0.8686	619.13	5.659	0.9895
619.32	4.782	0.9399	619.32	3.556	0.9632	619.32	4.518	0.9146	619.32	2.643	0.8683	619.32	5.646	0.9872
619.51	4.811	0.9456	619.51	3.552	0.9621	619.51	4.506	0.9121	619.51	2.651	0.8709	619.51	5.676	0.9925
619.7	4.843	0.9518	619.7	3.58	0.9697	619.7	4.533	0.9176	619.7	2.722	0.8942	619.7	5.737	1.0031
619.89	4.815	0.9463	619.89	3.56	0.9642	619.89	4.514	0.9138	619.89	2.702	0.8876	619.89	5.73	1.0019
620.08	4.809	0.9452	620.08	3.582	0.9702	620.08	4.52	0.915	620.08	2.738	0.8995	620.08	5.737	1.0031
620.27	4.785	0.9404	620.27	3.557	0.9634	620.27	4.526	0.9162	620.27	2.712	0.8909	620.27	5.724	1.0009
620.46	4.78	0.9395	620.46	3.583	0.9705	620.46	4.506	0.9121	620.46	2.727	0.8959	620.46	5.743	1.0042
620.65	4.753	0.9342	620.65	3.579	0.9694	620.65	4.499	0.9107	620.65	2.718	0.8929	620.65	5.738	1.0033
620.84	4.769	0.9373	620.84	3.57	0.967	620.84	4.507	0.9123	620.84	2.73	0.8968	620.84	5.735	1.0028
621.03	4.737	0.931	621.03	3.568	0.9664	621.03	4.49	0.9089	621.03	2.724	0.8949	621.03	5.762	1.0075
621.22	4.746	0.9328	621.22	3.569	0.9667	621.22	4.486	0.9081	621.22	2.724	0.8949	621.22	5.751	1.0056
621.41	4.741	0.9318	621.41	3.559	0.964	621.41	4.434	0.8976	621.41	2.703	0.888	621.41	5.704	0.9974
621.6	4.771	0.9377	621.6	3.57	0.967	621.6	4.47	0.9049	621.6	2.739	0.8998	621.6	5.697	0.9962
621.79	4.803	0.944	621.79	3.566	0.9659	621.79	4.473	0.9055	621.79	2.742	0.9008	621.79	5.722	1.0005
621.97	4.822	0.9477	621.97	3.585	0.971	621.97	4.432	0.8972	621.97	2.79	0.9166	621.97	5.736	1.003
622.16	4.831	0.9495	622.16	3.571	0.9672	622.16	4.448	0.9004	622.16	2.78	0.9133	622.16	5.75	1.0054
622.35	4.864	0.956	622.35	3.6	0.9751	622.35	4.453	0.9014	622.35	2.819	0.9261	622.35	5.78	1.0107
622.54	4.859	0.955	622.54	3.555	0.9629	622.54	4.417	0.8941	622.54	2.793	0.9175	622.54	5.746	1.0047
622.73	4.904	0.9638	622.73	3.583	0.9705	622.73	4.455	0.9018	622.73	2.822	0.9271	622.73	5.76	1.0072
622.92	4.91	0.965	622.92	3.573	0.9678	622.92	4.446	0.9	622.92	2.822	0.9271	622.92	5.768	1.0086
623.11	4.91	0.965	623.11	3.555	0.9629	623.11	4.459	0.9026	623.11	2.797	0.9189	623.11	5.785	1.0115
623.3	4.923	0.9676	623.3	3.536	0.9577	623.3	4.445	0.8998	623.3	2.771	0.9103	623.3	5.795	1.0133
623.49	4.913	0.9656	623.49	3.522	0.954	623.49	4.44	0.8988	623.49	2.761	0.907	623.49	5.772	1.0093
623.68	4.921	0.9672	623.68	3.498	0.9475	623.68	4.46	0.9028	623.68	2.743	0.9011	623.68	5.775	1.0098
623.87	4.959	0.9746	623.87	3.504	0.9491	623.87	4.487	0.9083	623.87	2.748	0.9028	623.87	5.765	1.008
624.06	4.973	0.9774	624.06	3.471	0.9401	624.06	4.509	0.9128	624.06	2.744	0.9014	624.06	5.748	1.0051
624.25	5.01	0.9847	624.25	3.477	0.9418	624.25	4.542	0.9194	624.25	2.778	0.9126	624.25	5.779	1.0105
624.44	5.022	0.987	624.44	3.45	0.9345	624.44	4.541	0.9192	624.44	2.761	0.907	624.44	5.761	1.0073
624.63	5.028	0.9882	624.63	3.44	0.9317	624.63	4.571	0.9253	624.63	2.782	0.9139	624.63	5.752	1.0058
624.82	5.016	0.9858	624.82	3.401	0.9212	624.82	4.596	0.9304	624.82	2.791	0.9169	624.82	5.737	1.0031
625.01	4.993	0.9813	625.01	3.4	0.9209	625.01	4.581	0.9273	625.01	2.783	0.9143	625.01	5.714	0.9991
625.19	4.988	0.9803	625.19	3.35	0.9074	625.19	4.583	0.9277	625.19	2.784	0.9146	625.19	5.719	1
625.38	5.019	0.9864	625.38	3.337	0.9038	625.38	4.609	0.933	625.38	2.781	0.9136	625.38	5.732	1.0023
625.57	4.983	0.9794	625.57	3.272	0.8862	625.57	4.611	0.9334	625.57	2.78	0.9133	625.57	5.717	0.9997
625.76	4.973	0.9774	625.76	3.259	0.8827	625.76	4.599	0.931	625.76	2.759	0.9064	625.76	5.723	1.0007
625.95	4.964	0.9756	625.95	3.244	0.8787	625.95	4.59	0.9291	625.95	2.737	0.8991	625.95	5.696	0.996
626.14	4.975	0.9778	626.14	3.244	0.8787	626.14	4.588	0.9287	626.14	2.747	0.9024	626.14	5.691	0.9951
626.33	4.99	0.9807	626.33	3.203	0.8676	626.33	4.579	0.9269	626.33	2.749	0.9031	626.33	5.705	0.9976
626.52	5.007	0.9841	626.52	3.207	0.8686	626.52	4.597	0.9306	626.52	2.778	0.9126	626.52	5.714	0.9991
626.71	5.002	0.9831	626.71	3.195	0.8654	626.71	4.632	0.9377	626.71	2.805	0.9215	626.71	5.738	1.0033
626.9	5.01	0.9847	626.9	3.207	0.8686	626.9	4.632	0.9377	626.9	2.801	0.9202	626.9	5.714	0.9991
627.09	4.974	0.9776	627.09	3.204	0.8678	627.09	4.646	0.9405	627.09	2.807	0.9221	627.09	5.716	0.9995
627.28	5.014	0.9855	627.28	3.227	0.8741	627.28	4.665	0.9443	627.28	2.809	0.9228	627.28	5.717	0.9997
627.46	5.006	0.9839	627.46	3.219	0.8719	627.46	4.687	0.9488	627.46	2.818	0.9258	627.46	5.705	0.9976
627.65	4.994	0.9815	627.65	3.204	0.8678	627.65	4.713	0.954	627.65	2.816	0.9251	627.65	5.708	0.9981
627.84	4.99	0.9807	627.84	3.18	0.8613	627.84	4.73	0.9575	627.84	2.815	0.9248	627.84	5.707	0.9979
628.03	4.982	0.9792	628.03	3.182	0.8619	628.03	4.767	0.965	628.03	2.795	0.9182	628.03	5.69	0.9949
628.22	4.994	0.9815	628.22	3.206	0.8684	628.22	4.803	0.9723	628.22	2.777	0.9123	628.22	5.674	0.9921
628.41	5.014	0.9855	628.41	3.209	0.8692	628.41	4.83	0.9777	628.41	2.756	0.9054	628.41	5.672	0.9918
628.6	5.026	0.9878	628.6	3.209	0.8692	628.6	4.875	0.9868	628.6	2.773	0.911	628.6	5.695	0.9958
628.79	5.046	0.9917	628.79	3.21	0.8694	628.79	4.885	0.9889	628.79	2.757	0.9057	628.79	5.681	0.9934
628.98	5.023	0.9872	628.98	3.184	0.8624	628.98	4.882	0.9883	628.98	2.74	0.9001	628.98	5.655	0.9888
629.17	5.045	0.9915	629.17	3.166	0.8575	629.17	4.903	0.9925	629.17	2.747	0.9024	629.17	5.648	0.9876
629.36	5.067	0.9959	629.36	3.185	0.8627	629.36	4.924	0.9968	629.36	2.758	0.906	629.36	5.644	0.9869
629.54	5.042	0.991	629.54	3.184	0.8624	629.54	4.928	0.9976	629.54	2.757	0.9057	629.54	5.606	0.9802
629.73	5.043	0.9912	629.73	3.175	0.86	629.73	4.917	0.9953	629.73	2.766	0.9087	629.73	5.588	0.9771
629.92	5.023	0.9872	629.92	3.14	0.8505	629.92	4.911	0.9941	629.92	2.735	0.8985	629.92	5.575	0.9748
630.11	5.024	0.9874	630.11	3.136	0.8494	630.11	4.929	0.9978	630.11	2.752	0.9041	630.11	5.559	0.972
630.3	5.072	0.9969	630.3	3.163	0.8567	630.3	4.978	1.0077	630.3	2.765	0.9083	630.3	5.591	0.9776
630.49	5.081	0.9986	630.49	3.151	0.8535	630.49	5.026	1.0174	630.49	2.778	0.9126	630.49	5.573	0.9745
630.68	5.08	0.9984	630.68	3.152	0.8537	630.68	5.056	1.0235	630.68	2.784	0.9146	630.68	5.578	0.9753
630.87	5.074	0.9972	630.87	3.164	0.857	630.87	5.061	1.0245	630.87	2.766	0.9087	630.87	5.564	0.9729
631.06	5.085	0.9994	631.06	3.166	0.8575	631.06	5.091	1.0306	631.06	2.766	0.9087	631.06	5.572	0.9743
631.24	5.091	1.0006	631.24	3.155	0.8546	631.24	5.097	1.0318	631.24	2.755	0.9051	631.24	5.58	0.9757
631.43	5.1	1.0024	631.43	3.169	0.8583	631.43	5.107	1.0338	631.43	2.728	0.8962	631.43	5.564	0.9729
631.62	5.124	1.0071	631.62	3.159	0.8556	631.62	5.119	1.0362	631.62	2.745	0.9018	631.62	5.585	0.9766
631.81	5.116	1.0055	631.81	3.137	0.8497	631.81	5.108	1.034	631.81	2.713	0.8913	631.81	5.55	0.9704
632	5.031	0.9888	632	3.073	0.8323	632	5.07	1.0263	632	2.648	0.8699	632	5.493	0.9605
632.19	4.998	0.9823	632.19	3.058	0.8283	632.19	5.046	1.0215	632.19	2.631	0.8643	632.19	5.481	0.9584
632.38	4.985	0.9798	632.38	3.065	0.8302	632.38	5.017	1.0156	632.38	2.611	0.8578	632.38	5.464	0.9554
632.57	4.984	0.9796	632.57	3.064	0.8299	632.57	5.026	1.0174	632.57	2.582	0.8482	632.57	5.454	0.9537
632.76	4.97	0.9768	632.76	3.05	0.8261	632.76	5.019	1.016	632.76	2.553	0.8387	632.76	5.419	0.9475
632.94	4.991	0.9809	632.94	3.058	0.8283	632.94	5.081	1.0285	632.94	2.559	0.8407	632.94	5.44	0.9512
633.13	4.962	0.9752	633.13	3.03	0.8207	633.13	5.086	1.0296	633.13	2.523	0.8288	633.13	5.436	0.9505
633.32	4.961	0.975	633.32	3.038	0.8229	633.32	5.091	1.0306	633.32	2.502	0.8219	633.32	5.402	0.9446
633.51	4.954	0.9737	633.51	3.033	0.8215	633.51	5.07	1.0263	633.51	2.477	0.8137	633.51	5.407	0.9454
633.7	4.994	0.9815	633.7	3.052	0.8267	633.7	5.105	1.0334	633.7	2.486	0.8167	633.7	5.409	0.9458
633.89	5.001	0.9829	633.89	3.068	0.831	633.89	5.124	1.0372	633.89	2.474	0.8127	633.89	5.395	0.9433
634.08	5.004	0.9835	634.08	3.071	0.8318	634.08	5.148	1.0421	634.08	2.463	0.8091	634.08	5.406	0.9453
634.26	4.982	0.9792	634.26	3.05	0.8261	634.26	5.141	1.0407	634.26	2.448	0.8042	634.26	5.405	0.9451
634.45	4.96	0.9748	634.45	3.049	0.8258	634.45	5.14	1.0405	634.45	2.427	0.7973	634.45	5.407	0.9454
634.64	4.932	0.9693	634.64	3.029	0.8204	634.64	5.104	1.0332	634.64	2.379	0.7815	634.64	5.388	0.9421
634.83	4.936	0.9701	634.83	3.043	0.8242	634.83	5.133	1.0391	634.83	2.403	0.7894	634.83	5.415	0.9468
635.02	4.927	0.9684	635.02	3.069	0.8313	635.02	5.16	1.0445	635.02	2.413	0.7927	635.02	5.462	0.9551
635.21	4.92	0.967	635.21	3.069	0.8313	635.21	5.211	1.0549	635.21	2.403	0.7894	635.21	5.482	0.9586
635.4	4.875	0.9581	635.4	3.054	0.8272	635.4	5.198	1.0522	635.4	2.377	0.7809	635.4	5.484	0.9589
635.58	4.879	0.9589	635.58	3.058	0.8283	635.58	5.208	1.0543	635.58	2.35	0.772	635.58	5.504	0.9624
635.77	4.887	0.9605	635.77	3.064	0.8299	635.77	5.223	1.0573	635.77	2.338	0.7681	635.77	5.522	0.9656
635.96	4.904	0.9638	635.96	3.078	0.8337	635.96	5.269	1.0666	635.96	2.336	0.7674	635.96	5.534	0.9677
636.15	4.887	0.9605	636.15	3.062	0.8294	636.15	5.289	1.0706	636.15	2.33	0.7654	636.15	5.558	0.9718
636.34	4.891	0.9613	636.34	3.076	0.8332	636.34	5.323	1.0775	636.34	2.335	0.7671	636.34	5.581	0.9759
636.53	4.904	0.9638	636.53	3.074	0.8326	636.53	5.322	1.0773	636.53	2.319	0.7618	636.53	5.606	0.9802
636.72	4.915	0.966	636.72	3.076	0.8332	636.72	5.337	1.0804	636.72	2.288	0.7516	636.72	5.594	0.9781
636.9	4.944	0.9717	636.9	3.079	0.834	636.9	5.345	1.082	636.9	2.299	0.7553	636.9	5.603	0.9797
637.09	4.965	0.9758	637.09	3.101	0.8399	637.09	5.371	1.0872	637.09	2.274	0.747	637.09	5.613	0.9815
637.28	4.957	0.9743	637.28	3.083	0.835	637.28	5.407	1.0945	637.28	2.268	0.7451	637.28	5.636	0.9855
637.47	4.968	0.9764	637.47	3.08	0.8342	637.47	5.462	1.1057	637.47	2.285	0.7507	637.47	5.654	0.9886
637.66	4.945	0.9719	637.66	3.059	0.8285	637.66	5.471	1.1075	637.66	2.257	0.7415	637.66	5.644	0.9869
637.85	4.976	0.978	637.85	3.067	0.8307	637.85	5.483	1.1099	637.85	2.255	0.7408	637.85	5.634	0.9851
638.03	4.979	0.9786	638.03	3.05	0.8261	638.03	5.483	1.1099	638.03	2.209	0.7257	638.03	5.616	0.982
638.22	4.955	0.9739	638.22	3.066	0.8304	638.22	5.522	1.1178	638.22	2.205	0.7244	638.22	5.617	0.9822
638.41	4.932	0.9693	638.41	3.039	0.8231	638.41	5.521	1.1176	638.41	2.18	0.7162	638.41	5.594	0.9781
638.6	4.902	0.9634	638.6	3.029	0.8204	638.6	5.541	1.1217	638.6	2.16	0.7096	638.6	5.569	0.9738
638.79	4.886	0.9603	638.79	3.008	0.8147	638.79	5.523	1.118	638.79	2.147	0.7053	638.79	5.578	0.9753
638.98	4.904	0.9638	638.98	3.034	0.8218	638.98	5.508	1.115	638.98	2.114	0.6945	638.98	5.562	0.9725
639.16	4.875	0.9581	639.16	3.036	0.8223	639.16	5.489	1.1111	639.16	2.065	0.6784	639.16	5.533	0.9675
639.35	4.895	0.9621	639.35	3.079	0.834	639.35	5.495	1.1123	639.35	2.084	0.6846	639.35	5.552	0.9708
639.54	4.866	0.9564	639.54	3.075	0.8329	639.54	5.511	1.1156	639.54	2.054	0.6748	639.54	5.579	0.9755
639.73	4.865	0.9562	639.73	3.085	0.8356	639.73	5.538	1.1211	639.73	2.091	0.6869	639.73	5.614	0.9816
639.92	4.872	0.9575	639.92	3.06	0.8288	639.92	5.531	1.1196	639.92	2.06	0.6767	639.92	5.593	0.978
640.11	4.879	0.9589	640.11	3.064	0.8299	640.11	5.559	1.1253	640.11	2.071	0.6804	640.11	5.616	0.982
640.29	4.905	0.964	640.29	3.087	0.8361	640.29	5.577	1.1289	640.29	2.082	0.684	640.29	5.648	0.9876
640.48	4.908	0.9646	640.48	3.077	0.8334	640.48	5.608	1.1352	640.48	2.097	0.6889	640.48	5.641	0.9864
640.67	4.884	0.9599	640.67	3.042	0.8239	640.67	5.61	1.1356	640.67	2.096	0.6886	640.67	5.639	0.986
640.86	4.876	0.9583	640.86	3.008	0.8147	640.86	5.605	1.1346	640.86	2.103	0.6909	640.86	5.612	0.9813
641.05	4.837	0.9507	641.05	2.941	0.7966	641.05	5.584	1.1304	641.05	2.061	0.6771	641.05	5.609	0.9808
641.24	4.871	0.9574	641.24	2.942	0.7969	641.24	5.587	1.131	641.24	2.066	0.6787	641.24	5.6	0.9792
641.42	4.841	0.9515	641.42	2.924	0.792	641.42	5.563	1.1261	641.42	2.033	0.6679	641.42	5.564	0.9729
641.61	4.855	0.9542	641.61	2.912	0.7887	641.61	5.565	1.1265	641.61	2.035	0.6685	641.61	5.555	0.9713
641.8	4.846	0.9524	641.8	2.883	0.7809	641.8	5.557	1.1249	641.8	2.007	0.6593	641.8	5.529	0.9668
641.99	4.836	0.9505	641.99	2.873	0.7782	641.99	5.583	1.1302	641.99	1.993	0.6547	641.99	5.523	0.9657
642.18	4.835	0.9503	642.18	2.88	0.7801	642.18	5.581	1.1298	642.18	1.96	0.6439	642.18	5.498	0.9614
642.36	4.809	0.9452	642.36	2.88	0.7801	642.36	5.564	1.1263	642.36	1.987	0.6528	642.36	5.508	0.9631
642.55	4.825	0.9483	642.55	2.884	0.7811	642.55	5.587	1.131	642.55	1.992	0.6544	642.55	5.528	0.9666
642.74	4.875	0.9581	642.74	2.923	0.7917	642.74	5.637	1.1411	642.74	2.033	0.6679	642.74	5.525	0.9661
642.93	4.837	0.9507	642.93	2.916	0.7898	642.93	5.644	1.1425	642.93	2.038	0.6695	642.93	5.528	0.9666
643.12	4.878	0.9587	643.12	2.937	0.7955	643.12	5.671	1.148	643.12	2.037	0.6692	643.12	5.574	0.9746
643.3	4.867	0.9566	643.3	2.977	0.8063	643.3	5.701	1.154	643.3	2.042	0.6708	643.3	5.596	0.9785
643.49	4.901	0.9632	643.49	2.995	0.8112	643.49	5.726	1.1591	643.49	2.054	0.6748	643.49	5.606	0.9802
643.68	4.914	0.9658	643.68	2.968	0.8039	643.68	5.681	1.15	643.68	2.026	0.6656	643.68	5.617	0.9822
643.87	4.948	0.9725	643.87	2.99	0.8099	643.87	5.7	1.1538	643.87	2.073	0.681	643.87	5.647	0.9874
644.06	4.993	0.9813	644.06	2.982	0.8077	644.06	5.758	1.1656	644.06	2.054	0.6748	644.06	5.637	0.9857
644.24	4.98	0.9788	644.24	2.965	0.8031	644.24	5.737	1.1613	644.24	2.018	0.6629	644.24	5.639	0.986
644.43	4.975	0.9778	644.43	2.947	0.7982	644.43	5.732	1.1603	644.43	1.966	0.6459	644.43	5.621	0.9829
644.62	4.976	0.978	644.62	2.943	0.7971	644.62	5.722	1.1583	644.62	1.926	0.6327	644.62	5.579	0.9755
644.81	4.955	0.9739	644.81	2.92	0.7909	644.81	5.762	1.1664	644.81	1.921	0.6311	644.81	5.558	0.9718
645	4.947	0.9723	645	2.868	0.7768	645	5.726	1.1591	645	1.881	0.6179	645	5.505	0.9626
645.18	4.961	0.975	645.18	2.882	0.7806	645.18	5.748	1.1636	645.18	1.89	0.6209	645.18	5.532	0.9673
645.37	4.962	0.9752	645.37	2.894	0.7839	645.37	5.757	1.1654	645.37	1.906	0.6261	645.37	5.504	0.9624
645.56	4.99	0.9807	645.56	2.914	0.7893	645.56	5.77	1.168	645.56	1.901	0.6245	645.56	5.532	0.9673
645.75	4.996	0.9819	645.75	2.927	0.7928	645.75	5.765	1.167	645.75	1.934	0.6353	645.75	5.543	0.9692
645.94	5.009	0.9845	645.94	2.988	0.8093	645.94	5.803	1.1747	645.94	1.963	0.6449	645.94	5.586	0.9767
646.12	5.02	0.9866	646.12	2.992	0.8104	646.12	5.807	1.1755	646.12	2.008	0.6597	646.12	5.598	0.9788
646.31	5.05	0.9925	646.31	3.024	0.8191	646.31	5.843	1.1828	646.31	2.03	0.6669	646.31	5.642	0.9865
646.5	5.095	1.0014	646.5	3.059	0.8285	646.5	5.815	1.1771	646.5	2.06	0.6767	646.5	5.633	0.985
646.69	5.119	1.0061	646.69	3.118	0.8445	646.69	5.86	1.1862	646.69	2.083	0.6843	646.69	5.675	0.9923
646.87	5.085	0.9994	646.87	3.094	0.838	646.87	5.823	1.1787	646.87	2.064	0.6781	646.87	5.661	0.9899
647.06	5.085	0.9994	647.06	3.129	0.8475	647.06	5.817	1.1775	647.06	2.067	0.679	647.06	5.663	0.9902
647.25	5.042	0.991	647.25	3.093	0.8378	647.25	5.788	1.1717	647.25	2.051	0.6738	647.25	5.622	0.983
647.44	5.028	0.9882	647.44	3.096	0.8386	647.44	5.777	1.1694	647.44	2.031	0.6672	647.44	5.589	0.9773
647.62	5.023	0.9872	647.62	3.063	0.8296	647.62	5.777	1.1694	647.62	2.012	0.661	647.62	5.541	0.9689
647.81	5.046	0.9917	647.81	3.086	0.8359	647.81	5.789	1.1719	647.81	2.005	0.6587	647.81	5.554	0.9711
648	5.059	0.9943	648	3.088	0.8364	648	5.788	1.1717	648	2.015	0.662	648	5.543	0.9692
648.19	5.002	0.9831	648.19	3.098	0.8391	648.19	5.799	1.1739	648.19	1.998	0.6564	648.19	5.537	0.9682
648.38	5.006	0.9839	648.38	3.078	0.8337	648.38	5.795	1.1731	648.38	2.038	0.6695	648.38	5.526	0.9663
648.56	5.023	0.9872	648.56	3.107	0.8415	648.56	5.853	1.1848	648.56	2.073	0.681	648.56	5.529	0.9668
648.75	5.049	0.9923	648.75	3.11	0.8424	648.75	5.907	1.1957	648.75	2.093	0.6876	648.75	5.518	0.9649
648.94	5.065	0.9955	648.94	3.105	0.841	648.94	5.932	1.2008	648.94	2.138	0.7024	648.94	5.522	0.9656
649.13	5.082	0.9988	649.13	3.103	0.8405	649.13	5.946	1.2036	649.13	2.147	0.7053	649.13	5.538	0.9684
649.31	5.107	1.0037	649.31	3.143	0.8513	649.31	5.959	1.2063	649.31	2.175	0.7145	649.31	5.543	0.9692
649.5	5.072	0.9969	649.5	3.142	0.851	649.5	5.974	1.2093	649.5	2.162	0.7102	649.5	5.539	0.9685
649.69	5.073	0.9971	649.69	3.167	0.8578	649.69	5.964	1.2073	649.69	2.192	0.7201	649.69	5.529	0.9668
649.88	5.108	1.0039	649.88	3.199	0.8665	649.88	5.973	1.2091	649.88	2.206	0.7247	649.88	5.536	0.968
650.06	5.131	1.0085	650.06	3.209	0.8692	650.06	5.944	1.2032	650.06	2.179	0.7158	650.06	5.526	0.9663
650.25	5.127	1.0077	650.25	3.212	0.87	650.25	5.883	1.1909	650.25	2.186	0.7181	650.25	5.514	0.9642
650.44	5.097	1.0018	650.44	3.2	0.8667	650.44	5.857	1.1856	650.44	2.204	0.724	650.44	5.522	0.9656
650.63	5.086	0.9996	650.63	3.255	0.8816	650.63	5.85	1.1842	650.63	2.174	0.7142	650.63	5.502	0.9621
650.81	5.079	0.9982	650.81	3.271	0.886	650.81	5.843	1.1828	650.81	2.164	0.7109	650.81	5.527	0.9664
651	5.097	1.0018	651	3.318	0.8987	651	5.857	1.1856	651	2.218	0.7286	651	5.574	0.9746
651.19	5.064	0.9953	651.19	3.34	0.9047	651.19	5.795	1.1731	651.19	2.24	0.7359	651.19	5.58	0.9757
651.38	5.064	0.9953	651.38	3.336	0.9036	651.38	5.783	1.1706	651.38	2.25	0.7392	651.38	5.573	0.9745
651.56	5.073	0.9971	651.56	3.34	0.9047	651.56	5.755	1.165	651.56	2.268	0.7451	651.56	5.578	0.9753
651.75	5.064	0.9953	651.75	3.37	0.9128	651.75	5.784	1.1709	651.75	2.32	0.7622	651.75	5.608	0.9806
651.94	5.071	0.9967	651.94	3.387	0.9174	651.94	5.77	1.168	651.94	2.329	0.7651	651.94	5.617	0.9822
652.13	5.114	1.0051	652.13	3.443	0.9326	652.13	5.788	1.1717	652.13	2.381	0.7822	652.13	5.662	0.99
652.31	5.104	1.0031	652.31	3.42	0.9263	652.31	5.766	1.1672	652.31	2.411	0.792	652.31	5.688	0.9946
652.5	5.116	1.0055	652.5	3.423	0.9271	652.5	5.745	1.163	652.5	2.428	0.7976	652.5	5.66	0.9897
652.69	5.089	1.0002	652.69	3.389	0.9179	652.69	5.699	1.1536	652.69	2.412	0.7924	652.69	5.636	0.9855
652.88	5.137	1.0096	652.88	3.409	0.9233	652.88	5.715	1.1569	652.88	2.443	0.8026	652.88	5.63	0.9844
653.06	5.158	1.0138	653.06	3.434	0.9301	653.06	5.727	1.1593	653.06	2.456	0.8068	653.06	5.668	0.9911
653.25	5.157	1.0136	653.25	3.451	0.9347	653.25	5.743	1.1626	653.25	2.493	0.819	653.25	5.698	0.9963
653.44	5.15	1.0122	653.44	3.453	0.9353	653.44	5.711	1.1561	653.44	2.488	0.8173	653.44	5.698	0.9963
653.62	5.142	1.0106	653.62	3.46	0.9372	653.62	5.715	1.1569	653.62	2.506	0.8233	653.62	5.712	0.9988
653.81	5.08	0.9984	653.81	3.424	0.9274	653.81	5.647	1.1431	653.81	2.425	0.7966	653.81	5.668	0.9911
654	5.093	1.001	654	3.462	0.9377	654	5.656	1.1449	654	2.415	0.7934	654	5.665	0.9906
654.19	5.087	0.9998	654.19	3.494	0.9464	654.19	5.676	1.149	654.19	2.47	0.8114	654.19	5.725	1.001
654.37	5.118	1.0059	654.37	3.484	0.9437	654.37	5.65	1.1437	654.37	2.468	0.8108	654.37	5.744	1.0044
654.56	5.143	1.0108	654.56	3.494	0.9464	654.56	5.675	1.1488	654.56	2.495	0.8196	654.56	5.78	1.0107
654.75	5.147	1.0116	654.75	3.5	0.948	654.75	5.637	1.1411	654.75	2.507	0.8236	654.75	5.806	1.0152
654.93	5.164	1.0149	654.93	3.519	0.9531	654.93	5.599	1.1334	654.93	2.511	0.8249	654.93	5.8	1.0142
655.12	5.16	1.0142	655.12	3.532	0.9567	655.12	5.58	1.1296	655.12	2.493	0.819	655.12	5.804	1.0149
655.31	5.17	1.0161	655.31	3.577	0.9689	655.31	5.581	1.1298	655.31	2.511	0.8249	655.31	5.833	1.0199
655.5	5.213	1.0246	655.5	3.623	0.9813	655.5	5.609	1.1354	655.5	2.55	0.8377	655.5	5.894	1.0306
655.68	5.199	1.0218	655.68	3.611	0.9781	655.68	5.565	1.1265	655.68	2.546	0.8364	655.68	5.903	1.0322
655.87	5.231	1.0281	655.87	3.647	0.9878	655.87	5.525	1.1184	655.87	2.54	0.8344	655.87	5.926	1.0362
656.06	5.209	1.0238	656.06	3.676	0.9957	656.06	5.536	1.1206	656.06	2.537	0.8334	656.06	5.921	1.0353
656.24	5.174	1.0169	656.24	3.689	0.9992	656.24	5.467	1.1067	656.24	2.497	0.8203	656.24	5.945	1.0395
656.43	5.164	1.0149	656.43	3.692	1	656.43	5.484	1.1101	656.43	2.509	0.8242	656.43	5.936	1.0379
656.62	5.147	1.0116	656.62	3.693	1.0003	656.62	5.451	1.1034	656.62	2.492	0.8187	656.62	5.942	1.039
656.81	5.163	1.0147	656.81	3.709	1.0046	656.81	5.445	1.1022	656.81	2.527	0.8302	656.81	5.968	1.0435
656.99	5.157	1.0136	656.99	3.678	0.9962	656.99	5.41	1.0951	656.99	2.519	0.8275	656.99	5.962	1.0425
657.18	5.15	1.0122	657.18	3.658	0.9908	657.18	5.344	1.0818	657.18	2.547	0.8367	657.18	5.934	1.0376
657.37	5.157	1.0136	657.37	3.671	0.9943	657.37	5.346	1.0822	657.37	2.573	0.8453	657.37	5.989	1.0472
657.55	5.117	1.0057	657.55	3.646	0.9875	657.55	5.32	1.0769	657.55	2.553	0.8387	657.55	5.987	1.0469
657.74	5.073	0.9971	657.74	3.626	0.9821	657.74	5.28	1.0688	657.74	2.563	0.842	657.74	5.99	1.0474
657.93	5.066	0.9957	657.93	3.624	0.9816	657.93	5.27	1.0668	657.93	2.559	0.8407	657.93	5.982	1.046
658.11	5.032	0.989	658.11	3.561	0.9645	658.11	5.223	1.0573	658.11	2.544	0.8357	658.11	5.973	1.0444
658.3	4.988	0.9803	658.3	3.494	0.9464	658.3	5.212	1.0551	658.3	2.525	0.8295	658.3	5.985	1.0465
658.49	4.993	0.9813	658.49	3.454	0.9355	658.49	5.195	1.0516	658.49	2.533	0.8321	658.49	5.997	1.0486
658.68	4.974	0.9776	658.68	3.447	0.9336	658.68	5.165	1.0455	658.68	2.525	0.8295	658.68	6.015	1.0518
658.86	4.973	0.9774	658.86	3.459	0.9369	658.86	5.184	1.0494	658.86	2.522	0.8285	658.86	6.064	1.0603
659.05	4.984	0.9796	659.05	3.431	0.9293	659.05	5.164	1.0453	659.05	2.533	0.8321	659.05	6.07	1.0614
659.24	5.005	0.9837	659.24	3.418	0.9258	659.24	5.173	1.0472	659.24	2.572	0.8449	659.24	6.079	1.0629
659.42	5.061	0.9947	659.42	3.439	0.9315	659.42	5.183	1.0492	659.42	2.588	0.8502	659.42	6.113	1.0689
659.61	5.074	0.9972	659.61	3.403	0.9217	659.61	5.185	1.0496	659.61	2.619	0.8604	659.61	6.132	1.0722
659.8	5.091	1.0006	659.8	3.429	0.9288	659.8	5.151	1.0427	659.8	2.639	0.867	659.8	6.14	1.0736
659.98	5.109	1.0041	659.98	3.449	0.9342	659.98	5.135	1.0395	659.98	2.66	0.8739	659.98	6.146	1.0747
660.17	5.099	1.0022	660.17	3.459	0.9369	660.17	5.116	1.0356	660.17	2.648	0.8699	660.17	6.134	1.0726
660.36	5.12	1.0063	660.36	3.461	0.9374	660.36	5.129	1.0383	660.36	2.659	0.8735	660.36	6.121	1.0703
660.54	5.128	1.0079	660.54	3.435	0.9304	660.54	5.118	1.036	660.54	2.675	0.8788	660.54	6.105	1.0675
660.73	5.124	1.0071	660.73	3.441	0.932	660.73	5.115	1.0354	660.73	2.652	0.8712	660.73	6.111	1.0685
660.92	5.139	1.01	660.92	3.459	0.9369	660.92	5.098	1.032	660.92	2.645	0.8689	660.92	6.1	1.0666
661.1	5.123	1.0069	661.1	3.426	0.928	661.1	5.082	1.0287	661.1	2.621	0.861	661.1	6.098	1.0663
661.29	5.13	1.0083	661.29	3.449	0.9342	661.29	5.092	1.0308	661.29	2.63	0.864	661.29	6.095	1.0657
661.48	5.148	1.0118	661.48	3.454	0.9355	661.48	5.13	1.0385	661.48	2.63	0.864	661.48	6.114	1.0691
661.66	5.19	1.02	661.66	3.458	0.9366	661.66	5.133	1.0391	661.66	2.641	0.8676	661.66	6.107	1.0678
661.85	5.193	1.0206	661.85	3.457	0.9363	661.85	5.132	1.0389	661.85	2.654	0.8719	661.85	6.156	1.0764
662.04	5.22	1.0259	662.04	3.466	0.9388	662.04	5.141	1.0407	662.04	2.669	0.8768	662.04	6.177	1.0801
662.22	5.22	1.0259	662.22	3.469	0.9396	662.22	5.143	1.0411	662.22	2.634	0.8653	662.22	6.175	1.0797
662.41	5.238	1.0295	662.41	3.501	0.9483	662.41	5.157	1.0439	662.41	2.643	0.8683	662.41	6.149	1.0752
662.6	5.223	1.0265	662.6	3.484	0.9437	662.6	5.157	1.0439	662.6	2.618	0.8601	662.6	6.148	1.075
662.78	5.244	1.0307	662.78	3.506	0.9496	662.78	5.163	1.0451	662.78	2.645	0.8689	662.78	6.15	1.0754
662.97	5.229	1.0277	662.97	3.502	0.9485	662.97	5.142	1.0409	662.97	2.631	0.8643	662.97	6.138	1.0733
663.16	5.228	1.0275	663.16	3.492	0.9458	663.16	5.102	1.0328	663.16	2.636	0.866	663.16	6.107	1.0678
663.34	5.219	1.0257	663.34	3.476	0.9415	663.34	5.109	1.0342	663.34	2.637	0.8663	663.34	6.128	1.0715
663.53	5.213	1.0246	663.53	3.485	0.9439	663.53	5.125	1.0374	663.53	2.638	0.8666	663.53	6.082	1.0635
663.72	5.154	1.013	663.72	3.46	0.9372	663.72	5.076	1.0275	663.72	2.637	0.8663	663.72	6.045	1.057
663.9	5.168	1.0157	663.9	3.427	0.9282	663.9	5.069	1.0261	663.9	2.625	0.8624	663.9	6.055	1.0588
664.09	5.186	1.0193	664.09	3.392	0.9187	664.09	5.055	1.0233	664.09	2.64	0.8673	664.09	6.053	1.0584
664.28	5.203	1.0226	664.28	3.396	0.9198	664.28	5.051	1.0225	664.28	2.655	0.8722	664.28	6.063	1.0602
664.46	5.187	1.0195	664.46	3.362	0.9106	664.46	5.037	1.0196	664.46	2.673	0.8781	664.46	6.054	1.0586
664.65	5.2	1.022	664.65	3.331	0.9022	664.65	5.033	1.0188	664.65	2.682	0.8811	664.65	6.041	1.0563
664.84	5.199	1.0218	664.84	3.341	0.9049	664.84	5.052	1.0227	664.84	2.637	0.8663	664.84	6.063	1.0602
665.02	5.225	1.0269	665.02	3.349	0.9071	665.02	5.048	1.0219	665.02	2.676	0.8791	665.02	6.054	1.0586
665.21	5.239	1.0297	665.21	3.333	0.9028	665.21	5.035	1.0192	665.21	2.677	0.8794	665.21	6.04	1.0561
665.4	5.29	1.0397	665.4	3.372	0.9133	665.4	5.074	1.0271	665.4	2.682	0.8811	665.4	6.079	1.0629
665.58	5.306	1.0428	665.58	3.415	0.925	665.58	5.084	1.0291	665.58	2.741	0.9005	665.58	6.071	1.0615
665.77	5.289	1.0395	665.77	3.418	0.9258	665.77	5.07	1.0263	665.77	2.73	0.8968	665.77	6.051	1.0581
665.95	5.265	1.0348	665.95	3.378	0.915	665.95	5.031	1.0184	665.95	2.699	0.8867	665.95	5.993	1.0479
666.14	5.304	1.0425	666.14	3.409	0.9233	666.14	5.023	1.0168	666.14	2.676	0.8791	666.14	5.955	1.0413
666.33	5.307	1.043	666.33	3.406	0.9225	666.33	4.98	1.0081	666.33	2.675	0.8788	666.33	5.923	1.0357
666.51	5.295	1.0407	666.51	3.4	0.9209	666.51	4.992	1.0105	666.51	2.724	0.8949	666.51	5.915	1.0343
666.7	5.258	1.0334	666.7	3.398	0.9204	666.7	4.984	1.0089	666.7	2.687	0.8827	666.7	5.888	1.0296
666.89	5.274	1.0366	666.89	3.417	0.9255	666.89	5.013	1.0148	666.89	2.716	0.8922	666.89	5.896	1.0309
667.07	5.266	1.035	667.07	3.378	0.915	667.07	4.989	1.0099	667.07	2.712	0.8909	667.07	5.844	1.0219
667.26	5.252	1.0322	667.26	3.36	0.9101	667.26	4.983	1.0087	667.26	2.711	0.8906	667.26	5.863	1.0252
667.45	5.273	1.0364	667.45	3.366	0.9117	667.45	5.016	1.0154	667.45	2.74	0.9001	667.45	5.885	1.029
667.63	5.319	1.0454	667.63	3.427	0.9282	667.63	5.053	1.0229	667.63	2.814	0.9244	667.63	5.941	1.0388
667.82	5.26	1.0338	667.82	3.389	0.9179	667.82	5.033	1.0188	667.82	2.821	0.9267	667.82	5.953	1.0409
668	5.26	1.0338	668	3.382	0.916	668	5.072	1.0267	668	2.839	0.9327	668	5.974	1.0446
668.19	5.283	1.0383	668.19	3.384	0.9166	668.19	5.079	1.0281	668.19	2.874	0.9442	668.19	5.975	1.0448
668.38	5.297	1.0411	668.38	3.354	0.9085	668.38	5.096	1.0316	668.38	2.877	0.9451	668.38	5.957	1.0416
668.56	5.294	1.0405	668.56	3.354	0.9085	668.56	5.096	1.0316	668.56	2.881	0.9465	668.56	5.943	1.0392
668.75	5.298	1.0413	668.75	3.31	0.8965	668.75	5.112	1.0348	668.75	2.879	0.9458	668.75	5.909	1.0332
668.93	5.326	1.0468	668.93	3.355	0.9087	668.93	5.122	1.0368	668.93	2.914	0.9573	668.93	5.872	1.0268
669.12	5.342	1.0499	669.12	3.377	0.9147	669.12	5.151	1.0427	669.12	2.952	0.9698	669.12	5.859	1.0245
669.31	5.327	1.047	669.31	3.348	0.9068	669.31	5.165	1.0455	669.31	2.929	0.9622	669.31	5.848	1.0226
669.49	5.383	1.058	669.49	3.388	0.9177	669.49	5.222	1.0571	669.49	2.958	0.9717	669.49	5.849	1.0227
669.68	5.399	1.0611	669.68	3.42	0.9263	669.68	5.248	1.0623	669.68	2.975	0.9773	669.68	5.856	1.024
669.87	5.405	1.0623	669.87	3.417	0.9255	669.87	5.254	1.0636	669.87	2.99	0.9823	669.87	5.886	1.0292
670.05	5.41	1.0633	670.05	3.425	0.9277	670.05	5.257	1.0642	670.05	3.015	0.9905	670.05	5.892	1.0303
670.24	5.43	1.0672	670.24	3.407	0.9228	670.24	5.275	1.0678	670.24	3.027	0.9944	670.24	5.895	1.0308
670.42	5.437	1.0686	670.42	3.439	0.9315	670.42	5.284	1.0696	670.42	3.088	1.0145	670.42	5.963	1.0427
670.61	5.42	1.0653	670.61	3.366	0.9117	670.61	5.263	1.0654	670.61	3.112	1.0223	670.61	5.966	1.0432
670.8	5.378	1.057	670.8	3.346	0.9063	670.8	5.233	1.0593	670.8	3.137	1.0306	670.8	5.968	1.0435
670.98	5.393	1.0599	670.98	3.35	0.9074	670.98	5.235	1.0597	670.98	3.153	1.0358	670.98	5.939	1.0385
671.17	5.387	1.0588	671.17	3.347	0.9066	671.17	5.214	1.0555	671.17	3.166	1.0401	671.17	5.972	1.0442
671.35	5.415	1.0643	671.35	3.397	0.9201	671.35	5.24	1.0607	671.35	3.219	1.0575	671.35	6.02	1.0526
671.54	5.45	1.0711	671.54	3.416	0.9252	671.54	5.269	1.0666	671.54	3.213	1.0555	671.54	6.014	1.0516
671.73	5.489	1.0788	671.73	3.442	0.9323	671.73	5.32	1.0769	671.73	3.242	1.065	671.73	6.039	1.056
671.91	5.487	1.0784	671.91	3.443	0.9326	671.91	5.291	1.0711	671.91	3.216	1.0565	671.91	6.002	1.0495
672.1	5.487	1.0784	672.1	3.444	0.9328	672.1	5.302	1.0733	672.1	3.225	1.0595	672.1	5.964	1.0428
672.28	5.5	1.081	672.28	3.475	0.9412	672.28	5.326	1.0781	672.28	3.206	1.0532	672.28	5.973	1.0444
672.47	5.49	1.079	672.47	3.424	0.9274	672.47	5.337	1.0804	672.47	3.188	1.0473	672.47	5.981	1.0458
672.66	5.457	1.0725	672.66	3.416	0.9252	672.66	5.378	1.0887	672.66	3.252	1.0683	672.66	6.005	1.05
672.84	5.454	1.0719	672.84	3.391	0.9185	672.84	5.424	1.098	672.84	3.26	1.071	672.84	5.965	1.043
673.03	5.408	1.0629	673.03	3.314	0.8976	673.03	5.408	1.0947	673.03	3.183	1.0457	673.03	5.905	1.0325
673.21	5.389	1.0592	673.21	3.272	0.8862	673.21	5.392	1.0915	673.21	3.198	1.0506	673.21	5.862	1.025
673.4	5.398	1.0609	673.4	3.262	0.8835	673.4	5.384	1.0899	673.4	3.16	1.0381	673.4	5.844	1.0219
673.58	5.408	1.0629	673.58	3.29	0.8911	673.58	5.449	1.103	673.58	3.212	1.0552	673.58	5.917	1.0346
673.77	5.402	1.0617	673.77	3.255	0.8816	673.77	5.44	1.1012	673.77	3.16	1.0381	673.77	5.908	1.033
673.96	5.404	1.0621	673.96	3.278	0.8879	673.96	5.464	1.1061	673.96	3.152	1.0355	673.96	5.913	1.0339
674.14	5.452	1.0715	674.14	3.302	0.8944	674.14	5.467	1.1067	674.14	3.168	1.0407	674.14	5.895	1.0308
674.33	5.471	1.0753	674.33	3.293	0.8919	674.33	5.467	1.1067	674.33	3.147	1.0338	674.33	5.905	1.0325
674.51	5.465	1.0741	674.51	3.307	0.8957	674.51	5.464	1.1061	674.51	3.136	1.0302	674.51	5.939	1.0385
674.7	5.501	1.0812	674.7	3.349	0.9071	674.7	5.508	1.115	674.7	3.209	1.0542	674.7	5.97	1.0439
674.88	5.496	1.0802	674.88	3.397	0.9201	674.88	5.566	1.1267	674.88	3.224	1.0591	674.88	6.011	1.0511
675.07	5.474	1.0759	675.07	3.418	0.9258	675.07	5.585	1.1306	675.07	3.287	1.0798	675.07	6.059	1.0595
675.26	5.443	1.0698	675.26	3.38	0.9155	675.26	5.55	1.1235	675.26	3.271	1.0746	675.26	5.981	1.0458
675.44	5.456	1.0723	675.44	3.434	0.9301	675.44	5.576	1.1287	675.44	3.323	1.0917	675.44	6.016	1.0519
675.63	5.413	1.0639	675.63	3.371	0.9131	675.63	5.564	1.1263	675.63	3.268	1.0736	675.63	5.94	1.0386
675.81	5.382	1.0578	675.81	3.367	0.912	675.81	5.57	1.1275	675.81	3.256	1.0696	675.81	5.947	1.0399
676	5.381	1.0576	676	3.365	0.9114	676	5.565	1.1265	676	3.238	1.0637	676	5.95	1.0404
676.18	5.389	1.0592	676.18	3.381	0.9158	676.18	5.595	1.1326	676.18	3.26	1.071	676.18	5.931	1.0371
676.37	5.392	1.0597	676.37	3.389	0.9179	676.37	5.591	1.1318	676.37	3.238	1.0637	676.37	5.943	1.0392
676.56	5.395	1.0603	676.56	3.392	0.9187	676.56	5.569	1.1273	676.56	3.211	1.0549	676.56	5.938	1.0383
676.74	5.355	1.0525	676.74	3.339	0.9044	676.74	5.558	1.1251	676.74	3.141	1.0319	676.74	5.894	1.0306
676.93	5.372	1.0558	676.93	3.338	0.9041	676.93	5.601	1.1338	676.93	3.113	1.0227	676.93	5.945	1.0395
677.11	5.407	1.0627	677.11	3.358	0.9095	677.11	5.656	1.1449	677.11	3.132	1.0289	677.11	5.988	1.047
677.3	5.467	1.0745	677.3	3.374	0.9139	677.3	5.694	1.1526	677.3	3.168	1.0407	677.3	6.085	1.064
677.48	5.507	1.0824	677.48	3.37	0.9128	677.48	5.742	1.1623	677.48	3.153	1.0358	677.48	6.128	1.0715
677.67	5.512	1.0833	677.67	3.378	0.915	677.67	5.759	1.1658	677.67	3.128	1.0276	677.67	6.104	1.0673
677.85	5.519	1.0847	677.85	3.331	0.9022	677.85	5.763	1.1666	677.85	3.068	1.0079	677.85	6.089	1.0647
678.04	5.459	1.0729	678.04	3.267	0.8849	678.04	5.722	1.1583	678.04	2.976	0.9777	678.04	6.017	1.0521
678.23	5.432	1.0676	678.23	3.224	0.8732	678.23	5.754	1.1648	678.23	2.924	0.9606	678.23	5.98	1.0456
678.41	5.46	1.0731	678.41	3.265	0.8843	678.41	5.781	1.1702	678.41	2.957	0.9714	678.41	6.002	1.0495
678.6	5.485	1.078	678.6	3.284	0.8895	678.6	5.841	1.1824	678.6	2.97	0.9757	678.6	6.031	1.0546
678.78	5.473	1.0757	678.78	3.213	0.8703	678.78	5.858	1.1858	678.78	2.894	0.9507	678.78	5.982	1.046
678.97	5.411	1.0635	678.97	3.192	0.8646	678.97	5.893	1.1929	678.97	2.877	0.9451	678.97	5.95	1.0404
679.15	5.372	1.0558	679.15	3.206	0.8684	679.15	5.931	1.2006	679.15	2.843	0.934	679.15	5.939	1.0385
679.34	5.374	1.0562	679.34	3.222	0.8727	679.34	5.975	1.2095	679.34	2.85	0.9363	679.34	5.938	1.0383
679.52	5.321	1.0458	679.52	3.209	0.8692	679.52	5.987	1.2119	679.52	2.831	0.93	679.52	5.925	1.036
679.71	5.342	1.0499	679.71	3.197	0.8659	679.71	6.069	1.2285	679.71	2.864	0.9409	679.71	5.931	1.0371
679.89	5.351	1.0517	679.89	3.207	0.8686	679.89	6.111	1.237	679.89	2.897	0.9517	679.89	5.95	1.0404
680.08	5.364	1.0542	680.08	3.177	0.8605	680.08	6.164	1.2478	680.08	2.866	0.9415	680.08	5.951	1.0406
680.26	5.318	1.0452	680.26	3.147	0.8524	680.26	6.141	1.2431	680.26	2.831	0.93	680.26	5.923	1.0357
680.45	5.306	1.0428	680.45	3.183	0.8621	680.45	6.182	1.2514	680.45	2.824	0.9277	680.45	5.956	1.0414
680.64	5.282	1.0381	680.64	3.196	0.8657	680.64	6.167	1.2484	680.64	2.78	0.9133	680.64	5.914	1.0341
680.82	5.297	1.0411	680.82	3.165	0.8573	680.82	6.187	1.2524	680.82	2.75	0.9034	680.82	5.899	1.0315
681.01	5.285	1.0387	681.01	3.113	0.8432	681.01	6.208	1.2567	681.01	2.681	0.8807	681.01	5.873	1.0269
681.19	5.34	1.0495	681.19	3.147	0.8524	681.19	6.271	1.2694	681.19	2.698	0.8863	681.19	5.925	1.036
681.38	5.335	1.0485	681.38	3.159	0.8556	681.38	6.303	1.2759	681.38	2.688	0.883	681.38	5.969	1.0437
681.56	5.327	1.047	681.56	3.123	0.8459	681.56	6.325	1.2804	681.56	2.675	0.8788	681.56	5.97	1.0439
681.75	5.294	1.0405	681.75	3.135	0.8491	681.75	6.323	1.28	681.75	2.653	0.8716	681.75	5.931	1.0371
681.93	5.323	1.0462	681.93	3.172	0.8592	681.93	6.362	1.2879	681.93	2.647	0.8696	681.93	5.969	1.0437
682.12	5.299	1.0415	682.12	3.172	0.8592	682.12	6.376	1.2907	682.12	2.61	0.8574	682.12	5.948	1.04
682.3	5.346	1.0507	682.3	3.157	0.8551	682.3	6.433	1.3022	682.3	2.634	0.8653	682.3	6.012	1.0512
682.49	5.339	1.0493	682.49	3.149	0.8529	682.49	6.427	1.301	682.49	2.627	0.863	682.49	5.999	1.049
682.67	5.309	1.0434	682.67	3.187	0.8632	682.67	6.443	1.3043	682.67	2.62	0.8607	682.67	6.034	1.0551
682.86	5.284	1.0385	682.86	3.157	0.8551	682.86	6.452	1.3061	682.86	2.623	0.8617	682.86	6.024	1.0533
683.04	5.305	1.0426	683.04	3.192	0.8646	683.04	6.481	1.3119	683.04	2.606	0.8561	683.04	6.024	1.0533
683.23	5.297	1.0411	683.23	3.233	0.8757	683.23	6.477	1.3111	683.23	2.576	0.8463	683.23	6.049	1.0577
683.41	5.338	1.0491	683.41	3.25	0.8803	683.41	6.489	1.3136	683.41	2.596	0.8528	683.41	6.125	1.071
683.6	5.324	1.0464	683.6	3.18	0.8613	683.6	6.461	1.3079	683.6	2.571	0.8446	683.6	6.061	1.0598
683.78	5.32	1.0456	683.78	3.149	0.8529	683.78	6.449	1.3055	683.78	2.554	0.839	683.78	6.011	1.0511
683.97	5.278	1.0373	683.97	3.168	0.8581	683.97	6.449	1.3055	683.97	2.53	0.8311	683.97	5.967	1.0434
684.15	5.321	1.0458	684.15	3.242	0.8781	684.15	6.528	1.3215	684.15	2.573	0.8453	684.15	6.014	1.0516
684.34	5.336	1.0487	684.34	3.252	0.8808	684.34	6.577	1.3314	684.34	2.626	0.8627	684.34	6.055	1.0588
684.52	5.303	1.0423	684.52	3.261	0.8833	684.52	6.553	1.3265	684.52	2.569	0.844	684.52	6.023	1.0532
684.71	5.322	1.046	684.71	3.254	0.8814	684.71	6.49	1.3138	684.71	2.572	0.8449	684.71	6.044	1.0568
684.89	5.338	1.0491	684.89	3.249	0.88	684.89	6.51	1.3178	684.89	2.557	0.84	684.89	6.009	1.0507
685.08	5.309	1.0434	685.08	3.266	0.8846	685.08	6.548	1.3255	685.08	2.557	0.84	685.08	5.98	1.0456
685.26	5.276	1.0369	685.26	3.308	0.896	685.26	6.566	1.3291	685.26	2.533	0.8321	685.26	5.996	1.0484
685.45	5.302	1.0421	685.45	3.34	0.9047	685.45	6.585	1.333	685.45	2.58	0.8476	685.45	6.021	1.0528
685.63	5.356	1.0527	685.63	3.335	0.9033	685.63	6.609	1.3379	685.63	2.591	0.8512	685.63	5.989	1.0472
685.82	5.316	1.0448	685.82	3.31	0.8965	685.82	6.547	1.3253	685.82	2.499	0.821	685.82	5.963	1.0427
686	5.342	1.0499	686	3.321	0.8995	686	6.508	1.3174	686	2.505	0.8229	686	5.95	1.0404
686.19	5.384	1.0582	686.19	3.323	0.9001	686.19	6.536	1.3231	686.19	2.517	0.8269	686.19	5.987	1.0469
686.37	5.367	1.0548	686.37	3.316	0.8982	686.37	6.605	1.337	686.37	2.493	0.819	686.37	5.968	1.0435
686.56	5.349	1.0513	686.56	3.345	0.906	686.56	6.608	1.3377	686.56	2.499	0.821	686.56	5.984	1.0463
686.74	5.354	1.0523	686.74	3.297	0.893	686.74	6.538	1.3235	686.74	2.454	0.8062	686.74	5.947	1.0399
686.93	5.331	1.0478	686.93	3.282	0.8889	686.93	6.547	1.3253	686.93	2.436	0.8003	686.93	5.946	1.0397
687.11	5.307	1.043	687.11	3.266	0.8846	687.11	6.565	1.3289	687.11	2.402	0.7891	687.11	5.952	1.0407
687.3	5.276	1.0369	687.3	3.271	0.886	687.3	6.541	1.3241	687.3	2.376	0.7806	687.3	6.012	1.0512
687.48	5.319	1.0454	687.48	3.266	0.8846	687.48	6.545	1.3249	687.48	2.453	0.8058	687.48	5.995	1.0483
687.67	5.324	1.0464	687.67	3.256	0.8819	687.67	6.557	1.3273	687.67	2.455	0.8065	687.67	5.984	1.0463
687.85	5.315	1.0446	687.85	3.267	0.8849	687.85	6.58	1.332	687.85	2.469	0.8111	687.85	5.982	1.046
688.04	5.311	1.0438	688.04	3.292	0.8917	688.04	6.573	1.3306	688.04	2.467	0.8104	688.04	5.999	1.049
688.22	5.368	1.055	688.22	3.277	0.8876	688.22	6.578	1.3316	688.22	2.44	0.8016	688.22	6.01	1.0509
688.41	5.392	1.0597	688.41	3.339	0.9044	688.41	6.61	1.3381	688.41	2.454	0.8062	688.41	6.055	1.0588
688.59	5.465	1.0741	688.59	3.388	0.9177	688.59	6.684	1.353	688.59	2.509	0.8242	688.59	6.138	1.0733
688.77	5.484	1.0778	688.77	3.448	0.9339	688.77	6.713	1.3589	688.77	2.549	0.8374	688.77	6.211	1.086
688.96	5.48	1.077	688.96	3.43	0.929	688.96	6.702	1.3567	688.96	2.546	0.8364	688.96	6.195	1.0832
689.14	5.453	1.0717	689.14	3.445	0.9331	689.14	6.755	1.3674	689.14	2.544	0.8357	689.14	6.22	1.0876
689.33	5.47	1.0751	689.33	3.472	0.9404	689.33	6.751	1.3666	689.33	2.533	0.8321	689.33	6.235	1.0902
689.51	5.484	1.0778	689.51	3.493	0.9461	689.51	6.745	1.3654	689.51	2.532	0.8318	689.51	6.261	1.0948
689.7	5.508	1.0825	689.7	3.506	0.9496	689.7	6.742	1.3648	689.7	2.551	0.838	689.7	6.267	1.0958
689.88	5.496	1.0802	689.88	3.527	0.9553	689.88	6.768	1.37	689.88	2.58	0.8476	689.88	6.303	1.1021
690.07	5.435	1.0682	690.07	3.502	0.9485	690.07	6.8	1.3765	690.07	2.582	0.8482	690.07	6.268	1.096
690.25	5.448	1.0708	690.25	3.487	0.9445	690.25	6.75	1.3664	690.25	2.56	0.841	690.25	6.24	1.0911
690.44	5.44	1.0692	690.44	3.438	0.9312	690.44	6.712	1.3587	690.44	2.53	0.8311	690.44	6.233	1.0899
690.62	5.467	1.0745	690.62	3.494	0.9464	690.62	6.773	1.3711	690.62	2.53	0.8311	690.62	6.249	1.0927
690.81	5.428	1.0668	690.81	3.473	0.9407	690.81	6.718	1.3599	690.81	2.48	0.8147	690.81	6.238	1.0908
690.99	5.394	1.0601	690.99	3.441	0.932	690.99	6.73	1.3623	690.99	2.449	0.8045	690.99	6.23	1.0894
691.17	5.399	1.0611	691.17	3.424	0.9274	691.17	6.7	1.3563	691.17	2.459	0.8078	691.17	6.191	1.0825
691.36	5.341	1.0497	691.36	3.401	0.9212	691.36	6.721	1.3605	691.36	2.467	0.8104	691.36	6.213	1.0864
691.54	5.336	1.0487	691.54	3.415	0.925	691.54	6.68	1.3522	691.54	2.479	0.8144	691.54	6.168	1.0785
691.73	5.391	1.0596	691.73	3.444	0.9328	691.73	6.715	1.3593	691.73	2.497	0.8203	691.73	6.208	1.0855
691.91	5.331	1.0478	691.91	3.438	0.9312	691.91	6.674	1.351	691.91	2.528	0.8305	691.91	6.144	1.0743
692.1	5.361	1.0537	692.1	3.488	0.9447	692.1	6.713	1.3589	692.1	2.567	0.8433	692.1	6.171	1.079
692.28	5.291	1.0399	692.28	3.466	0.9388	692.28	6.661	1.3484	692.28	2.543	0.8354	692.28	6.147	1.0748
692.47	5.343	1.0501	692.47	3.525	0.9548	692.47	6.71	1.3583	692.47	2.571	0.8446	692.47	6.185	1.0815
692.65	5.363	1.054	692.65	3.584	0.9707	692.65	6.709	1.3581	692.65	2.62	0.8607	692.65	6.196	1.0834
[truncated: 40 more rows]
