# Supplementary material for: Photoreflectance/scattering measurements of spider silks informed by standard optics
Source: R Soc Open Sci. 2020 Apr 22;7(4):192174. doi: 10.1098/rsos.192174 (PMC7211891; doi:10.1098/rsos.192174)
Supplement: Nephila plumipes Reflectance-Scattering Measurement Data [file rsos192174supp3.xlsx]

## Sheet: Sheet1
Argiope keyserlingi Measured 21 June 2018						Col A - wavelength (nm)			Each measurement No. has the reflectance (%) in the first column and the normalised reflectance in the second column
		1		2		3		4		5		6		7		8		RSOS Photoreflectance/Scattering Measurements of Spider Silks Informed by Standard Optics
299.98		2.495	0.7953	2.342	0.7473	2.048	0.7067	1.964	0.7173	2.785	0.735	2.832	0.7862	1.452	0.6645	1.484	0.6587	Sean J. Blamires, Douglas J. Little, Thomas E. White, Deb M. Kane
300.18		2.474	0.7887	2.334	0.7447	2.056	0.7095	1.963	0.7169	2.793	0.7371	2.83	0.7857	1.449	0.6632	1.483	0.6582
300.39		2.477	0.7896	2.358	0.7524	2.085	0.7195	1.991	0.7272	2.78	0.7337	2.841	0.7887	1.449	0.6632	1.483	0.6582
300.6		2.49	0.7938	2.387	0.7616	2.108	0.7274	2.013	0.7352	2.786	0.7353	2.852	0.7918	1.463	0.6696	1.486	0.6596
300.81		2.505	0.7985	2.374	0.7575	2.103	0.7257	2.017	0.7367	2.797	0.7382	2.833	0.7865	1.48	0.6773	1.507	0.6689
301.01		2.495	0.7953	2.369	0.7559	2.12	0.7315	2.039	0.7447	2.817	0.7435	2.842	0.789	1.491	0.6824	1.536	0.6818
301.22		2.494	0.795	2.366	0.7549	2.145	0.7402	2.038	0.7443	2.828	0.7464	2.847	0.7904	1.477	0.676	1.526	0.6773
301.43		2.504	0.7982	2.377	0.7585	2.167	0.7478	2.058	0.7516	2.855	0.7535	2.852	0.7918	1.49	0.6819	1.527	0.6778
301.63		2.497	0.796	2.385	0.761	2.168	0.7481	2.064	0.7538	2.843	0.7503	2.856	0.7929	1.502	0.6874	1.527	0.6778
301.84		2.496	0.7957	2.384	0.7607	2.175	0.7505	2.088	0.7626	2.868	0.7569	2.882	0.8001	1.486	0.6801	1.534	0.6809
302.05		2.496	0.7957	2.372	0.7569	2.158	0.7447	2.061	0.7527	2.85	0.7522	2.866	0.7957	1.475	0.6751	1.509	0.6698
302.26		2.501	0.7973	2.358	0.7524	2.155	0.7436	2.096	0.7655	2.899	0.7651	2.887	0.8015	1.502	0.6874	1.537	0.6822
302.46		2.481	0.7909	2.35	0.7498	2.147	0.7409	2.113	0.7717	2.917	0.7699	2.889	0.8021	1.506	0.6892	1.565	0.6946
302.67		2.468	0.7867	2.36	0.753	2.136	0.7371	2.13	0.7779	2.921	0.7709	2.918	0.8101	1.513	0.6924	1.559	0.692
302.88		2.478	0.7899	2.336	0.7454	2.135	0.7367	2.11	0.7706	2.916	0.7696	2.882	0.8001	1.514	0.6929	1.547	0.6866
303.08		2.444	0.7791	2.317	0.7393	2.119	0.7312	2.102	0.7677	2.904	0.7664	2.865	0.7954	1.516	0.6938	1.519	0.6742
303.29		2.409	0.7679	2.29	0.7307	2.107	0.7271	2.082	0.7604	2.891	0.763	2.871	0.7971	1.529	0.6998	1.504	0.6676
303.5		2.396	0.7638	2.322	0.7409	2.093	0.7222	2.083	0.7608	2.906	0.767	2.858	0.7934	1.531	0.7007	1.491	0.6618
303.7		2.381	0.759	2.309	0.7368	2.11	0.7281	2.089	0.763	2.893	0.7635	2.882	0.8001	1.542	0.7057	1.49	0.6613
303.91		2.38	0.7587	2.327	0.7425	2.134	0.7364	2.124	0.7757	2.897	0.7646	2.895	0.8037	1.548	0.7085	1.51	0.6702
304.12		2.372	0.7561	2.34	0.7466	2.117	0.7305	2.09	0.7633	2.871	0.7577	2.858	0.7934	1.517	0.6943	1.487	0.66
304.32		2.374	0.7568	2.335	0.7451	2.118	0.7308	2.059	0.752	2.864	0.7559	2.86	0.794	1.511	0.6915	1.487	0.66
304.53		2.391	0.7622	2.354	0.7511	2.154	0.7433	2.059	0.752	2.874	0.7585	2.867	0.7959	1.519	0.6952	1.496	0.664
304.74		2.4	0.7651	2.396	0.7645	2.148	0.7412	2.058	0.7516	2.883	0.7609	2.901	0.8054	1.534	0.7021	1.492	0.6622
304.95		2.416	0.7702	2.407	0.768	2.152	0.7426	2.055	0.7505	2.875	0.7588	2.912	0.8084	1.549	0.7089	1.512	0.6711
305.15		2.449	0.7807	2.414	0.7703	2.136	0.7371	2.069	0.7557	2.881	0.7604	2.915	0.8093	1.517	0.6943	1.518	0.6738
305.36		2.478	0.7899	2.407	0.768	2.16	0.7453	2.08	0.7597	2.885	0.7614	2.927	0.8126	1.524	0.6975	1.549	0.6875
305.57		2.488	0.7931	2.416	0.7709	2.154	0.7433	2.08	0.7597	2.893	0.7635	2.896	0.804	1.516	0.6938	1.528	0.6782
305.77		2.505	0.7985	2.408	0.7683	2.158	0.7447	2.087	0.7622	2.921	0.7709	2.867	0.7959	1.525	0.6979	1.516	0.6729
305.98		2.474	0.7887	2.401	0.7661	2.15	0.7419	2.063	0.7535	2.926	0.7722	2.861	0.7943	1.503	0.6879	1.529	0.6787
306.19		2.472	0.788	2.395	0.7642	2.142	0.7391	2.051	0.7491	2.885	0.7614	2.845	0.7898	1.476	0.6755	1.5	0.6658
306.39		2.457	0.7832	2.399	0.7655	2.118	0.7308	2.052	0.7495	2.871	0.7577	2.816	0.7818	1.473	0.6741	1.485	0.6591
306.6		2.447	0.78	2.371	0.7565	2.118	0.7308	2.048	0.748	2.839	0.7493	2.778	0.7712	1.443	0.6604	1.488	0.6605
306.81		2.476	0.7893	2.361	0.7534	2.14	0.7384	2.056	0.7509	2.877	0.7593	2.78	0.7718	1.436	0.6572	1.486	0.6596
307.01		2.464	0.7855	2.366	0.7549	2.147	0.7409	2.042	0.7458	2.869	0.7572	2.772	0.7696	1.454	0.6654	1.483	0.6582
307.22		2.444	0.7791	2.37	0.7562	2.148	0.7412	2.062	0.7531	2.864	0.7559	2.793	0.7754	1.449	0.6632	1.496	0.664
307.43		2.449	0.7807	2.372	0.7569	2.135	0.7367	2.02	0.7378	2.85	0.7522	2.793	0.7754	1.472	0.6737	1.489	0.6609
307.63		2.415	0.7698	2.37	0.7562	2.123	0.7326	2.003	0.7316	2.804	0.74	2.796	0.7762	1.428	0.6535	1.473	0.6538
307.84		2.421	0.7718	2.359	0.7527	2.106	0.7267	2.021	0.7381	2.792	0.7369	2.81	0.7801	1.463	0.6696	1.467	0.6511
308.05		2.443	0.7788	2.386	0.7613	2.13	0.735	2.054	0.7502	2.839	0.7493	2.832	0.7862	1.497	0.6851	1.496	0.664
308.25		2.418	0.7708	2.334	0.7447	2.12	0.7315	2.039	0.7447	2.813	0.7424	2.833	0.7865	1.481	0.6778	1.501	0.6662
308.46		2.408	0.7676	2.338	0.746	2.094	0.7226	2.011	0.7345	2.816	0.7432	2.851	0.7915	1.49	0.6819	1.469	0.652
308.67		2.347	0.7482	2.301	0.7342	2.076	0.7164	1.994	0.7283	2.77	0.7311	2.839	0.7882	1.483	0.6787	1.454	0.6454
308.88		2.353	0.7501	2.316	0.739	2.104	0.726	2.014	0.7356	2.791	0.7366	2.86	0.794	1.463	0.6696	1.455	0.6458
309.08		2.321	0.7399	2.286	0.7294	2.094	0.7226	1.977	0.7221	2.781	0.734	2.846	0.7901	1.433	0.6558	1.445	0.6414
309.29		2.301	0.7335	2.29	0.7307	2.111	0.7284	1.993	0.7279	2.798	0.7385	2.878	0.799	1.428	0.6535	1.462	0.6489
309.5		2.306	0.7351	2.296	0.7326	2.105	0.7264	2.003	0.7316	2.796	0.7379	2.904	0.8062	1.458	0.6673	1.478	0.656
309.7		2.32	0.7396	2.313	0.738	2.137	0.7374	2.024	0.7392	2.826	0.7458	2.929	0.8132	1.486	0.6801	1.481	0.6573
309.91		2.293	0.731	2.275	0.7259	2.119	0.7312	1.997	0.7294	2.828	0.7464	2.947	0.8182	1.476	0.6755	1.458	0.6471
310.12		2.309	0.7361	2.306	0.7358	2.128	0.7343	1.995	0.7286	2.875	0.7588	2.957	0.8209	1.467	0.6714	1.458	0.6471
310.32		2.324	0.7408	2.3	0.7339	2.164	0.7467	2.04	0.7451	2.918	0.7701	2.975	0.8259	1.472	0.6737	1.495	0.6636
310.53		2.331	0.7431	2.335	0.7451	2.159	0.745	2.06	0.7524	2.934	0.7743	2.987	0.8293	1.47	0.6728	1.487	0.66
310.74		2.306	0.7351	2.312	0.7377	2.135	0.7367	2.048	0.748	2.914	0.7691	2.946	0.8179	1.494	0.6838	1.461	0.6485
310.94		2.338	0.7453	2.331	0.7438	2.141	0.7388	2.057	0.7513	2.914	0.7691	2.946	0.8179	1.524	0.6975	1.462	0.6489
311.15		2.374	0.7568	2.337	0.7457	2.149	0.7415	2.071	0.7564	2.917	0.7699	2.933	0.8143	1.52	0.6957	1.469	0.652
311.36		2.392	0.7625	2.342	0.7473	2.156	0.744	2.102	0.7677	2.919	0.7704	2.935	0.8148	1.538	0.7039	1.502	0.6667
311.56		2.4	0.7651	2.328	0.7428	2.149	0.7415	2.094	0.7648	2.895	0.7641	2.916	0.8096	1.531	0.7007	1.501	0.6662
311.77		2.375	0.7571	2.308	0.7364	2.136	0.7371	2.086	0.7619	2.845	0.7509	2.864	0.7951	1.518	0.6947	1.5	0.6658
311.98		2.368	0.7549	2.296	0.7326	2.144	0.7398	2.089	0.763	2.815	0.7429	2.841	0.7887	1.531	0.7007	1.497	0.6644
312.18		2.337	0.745	2.271	0.7246	2.135	0.7367	2.063	0.7535	2.742	0.7237	2.801	0.7776	1.506	0.6892	1.486	0.6596
312.39		2.364	0.7536	2.262	0.7218	2.141	0.7388	2.049	0.7484	2.706	0.7142	2.779	0.7715	1.516	0.6938	1.5	0.6658
312.59		2.369	0.7552	2.273	0.7253	2.162	0.746	2.045	0.7469	2.69	0.7099	2.797	0.7765	1.507	0.6897	1.5	0.6658
312.8		2.348	0.7485	2.261	0.7214	2.165	0.7471	2.04	0.7451	2.675	0.706	2.78	0.7718	1.513	0.6924	1.495	0.6636
313.01		2.329	0.7424	2.252	0.7186	2.159	0.745	2.048	0.748	2.663	0.7028	2.762	0.7668	1.511	0.6915	1.485	0.6591
313.21		2.321	0.7399	2.258	0.7205	2.185	0.754	2.021	0.7381	2.67	0.7047	2.774	0.7701	1.487	0.6805	1.483	0.6582
313.42		2.308	0.7357	2.227	0.7106	2.142	0.7391	1.995	0.7286	2.631	0.6944	2.742	0.7612	1.434	0.6563	1.455	0.6458
313.63		2.324	0.7408	2.233	0.7125	2.166	0.7474	2.013	0.7352	2.668	0.7041	2.744	0.7618	1.437	0.6577	1.474	0.6542
313.83		2.333	0.7437	2.243	0.7157	2.166	0.7474	2.01	0.7341	2.655	0.7007	2.759	0.766	1.428	0.6535	1.454	0.6454
314.04		2.368	0.7549	2.265	0.7227	2.174	0.7502	2.027	0.7403	2.695	0.7113	2.793	0.7754	1.456	0.6664	1.455	0.6458
314.25		2.355	0.7507	2.257	0.7202	2.193	0.7567	2.074	0.7575	2.71	0.7152	2.818	0.7823	1.459	0.6677	1.448	0.6427
314.45		2.367	0.7545	2.258	0.7205	2.184	0.7536	2.099	0.7666	2.73	0.7205	2.824	0.784	1.466	0.6709	1.455	0.6458
314.66		2.406	0.767	2.279	0.7272	2.178	0.7516	2.114	0.7721	2.75	0.7258	2.842	0.789	1.454	0.6654	1.45	0.6436
314.87		2.412	0.7689	2.295	0.7323	2.185	0.754	2.091	0.7637	2.756	0.7274	2.844	0.7896	1.469	0.6723	1.484	0.6587
315.07		2.387	0.7609	2.28	0.7275	2.168	0.7481	2.075	0.7579	2.731	0.7208	2.819	0.7826	1.469	0.6723	1.462	0.6489
315.28		2.383	0.7596	2.284	0.7288	2.208	0.7619	2.087	0.7622	2.776	0.7326	2.861	0.7943	1.492	0.6828	1.486	0.6596
315.49		2.382	0.7593	2.312	0.7377	2.197	0.7581	2.08	0.7597	2.749	0.7255	2.887	0.8015	1.489	0.6815	1.465	0.6502
315.69		2.385	0.7603	2.298	0.7332	2.199	0.7588	2.086	0.7619	2.766	0.73	2.872	0.7973	1.49	0.6819	1.493	0.6627
315.9		2.391	0.7622	2.302	0.7345	2.191	0.756	2.09	0.7633	2.801	0.7392	2.862	0.7946	1.491	0.6824	1.495	0.6636
316.11		2.416	0.7702	2.336	0.7454	2.189	0.7553	2.065	0.7542	2.815	0.7429	2.868	0.7962	1.497	0.6851	1.527	0.6778
316.31		2.4	0.7651	2.319	0.7399	2.175	0.7505	2.055	0.7505	2.81	0.7416	2.869	0.7965	1.489	0.6815	1.524	0.6764
316.52		2.361	0.7526	2.292	0.7313	2.187	0.7547	2.027	0.7403	2.799	0.7387	2.837	0.7876	1.471	0.6732	1.52	0.6747
316.72		2.369	0.7552	2.276	0.7262	2.162	0.746	2.074	0.7575	2.792	0.7369	2.838	0.7879	1.46	0.6682	1.502	0.6667
316.93		2.38	0.7587	2.26	0.7211	2.137	0.7374	2.066	0.7546	2.793	0.7371	2.82	0.7829	1.447	0.6622	1.503	0.6671
317.14		2.371	0.7558	2.286	0.7294	2.141	0.7388	2.074	0.7575	2.771	0.7313	2.804	0.7785	1.447	0.6622	1.5	0.6658
317.34		2.381	0.759	2.296	0.7326	2.171	0.7491	2.099	0.7666	2.815	0.7429	2.807	0.7793	1.476	0.6755	1.53	0.6791
317.55		2.39	0.7619	2.305	0.7355	2.192	0.7564	2.097	0.7659	2.822	0.7448	2.834	0.7868	1.481	0.6778	1.54	0.6835
317.76		2.376	0.7574	2.307	0.7361	2.208	0.7619	2.102	0.7677	2.83	0.7469	2.852	0.7918	1.488	0.681	1.545	0.6858
317.96		2.333	0.7437	2.259	0.7208	2.189	0.7553	2.086	0.7619	2.836	0.7485	2.828	0.7851	1.471	0.6732	1.497	0.6644
318.17		2.345	0.7475	2.268	0.7237	2.208	0.7619	2.092	0.7641	2.83	0.7469	2.851	0.7915	1.483	0.6787	1.519	0.6742
318.38		2.361	0.7526	2.259	0.7208	2.186	0.7543	2.103	0.7681	2.829	0.7466	2.876	0.7984	1.499	0.686	1.517	0.6733
318.58		2.343	0.7469	2.23	0.7116	2.16	0.7453	2.046	0.7473	2.828	0.7464	2.885	0.8009	1.483	0.6787	1.489	0.6609
318.79		2.342	0.7466	2.227	0.7106	2.161	0.7457	2.06	0.7524	2.857	0.754	2.905	0.8065	1.484	0.6792	1.499	0.6653
318.99		2.355	0.7507	2.23	0.7116	2.166	0.7474	2.048	0.748	2.876	0.759	2.935	0.8148	1.489	0.6815	1.504	0.6676
319.2		2.344	0.7472	2.181	0.6959	2.129	0.7346	2.015	0.7359	2.843	0.7503	2.93	0.8134	1.483	0.6787	1.497	0.6644
319.41		2.318	0.7389	2.177	0.6946	2.1	0.7246	2.016	0.7363	2.831	0.7472	2.931	0.8137	1.487	0.6805	1.483	0.6582
319.61		2.302	0.7338	2.174	0.6937	2.079	0.7174	2.019	0.7374	2.814	0.7427	2.916	0.8096	1.472	0.6737	1.49	0.6613
319.82		2.315	0.738	2.177	0.6946	2.099	0.7243	2.017	0.7367	2.828	0.7464	2.922	0.8112	1.477	0.676	1.497	0.6644
320.03		2.301	0.7335	2.196	0.7007	2.089	0.7208	2.011	0.7345	2.841	0.7498	2.906	0.8068	1.477	0.676	1.506	0.6684
320.23		2.28	0.7268	2.219	0.708	2.078	0.717	2.014	0.7356	2.849	0.7519	2.898	0.8046	1.458	0.6673	1.522	0.6755
320.44		2.247	0.7163	2.218	0.7077	2.102	0.7253	2.02	0.7378	2.863	0.7556	2.889	0.8021	1.481	0.6778	1.533	0.6804
320.64		2.272	0.7243	2.246	0.7167	2.121	0.7319	2.043	0.7462	2.869	0.7572	2.892	0.8029	1.525	0.6979	1.546	0.6862
320.85		2.268	0.723	2.23	0.7116	2.106	0.7267	2.061	0.7527	2.873	0.7582	2.831	0.786	1.529	0.6998	1.537	0.6822
321.06		2.267	0.7227	2.247	0.717	2.128	0.7343	2.09	0.7633	2.891	0.763	2.847	0.7904	1.541	0.7053	1.546	0.6862
321.26		2.295	0.7316	2.246	0.7167	2.13	0.735	2.087	0.7622	2.902	0.7659	2.842	0.789	1.525	0.6979	1.568	0.696
321.47		2.31	0.7364	2.238	0.7141	2.139	0.7381	2.071	0.7564	2.88	0.7601	2.844	0.7896	1.527	0.6989	1.546	0.6862
321.68		2.32	0.7396	2.209	0.7049	2.118	0.7308	2.06	0.7524	2.85	0.7522	2.844	0.7896	1.52	0.6957	1.545	0.6858
321.88		2.324	0.7408	2.161	0.6895	2.108	0.7274	2.058	0.7516	2.858	0.7543	2.831	0.786	1.495	0.6842	1.505	0.668
322.09		2.364	0.7536	2.153	0.687	2.138	0.7378	2.056	0.7509	2.829	0.7466	2.856	0.7929	1.543	0.7062	1.523	0.676
322.29		2.426	0.7734	2.179	0.6953	2.178	0.7516	2.081	0.76	2.81	0.7416	2.873	0.7976	1.535	0.7025	1.528	0.6782
322.5		2.415	0.7698	2.172	0.693	2.164	0.7467	2.031	0.7418	2.8	0.739	2.88	0.7996	1.515	0.6934	1.507	0.6689
322.71		2.405	0.7667	2.187	0.6978	2.153	0.7429	2.025	0.7396	2.764	0.7295	2.887	0.8015	1.48	0.6773	1.498	0.6649
322.91		2.395	0.7635	2.162	0.6899	2.149	0.7415	2.014	0.7356	2.746	0.7247	2.853	0.7921	1.47	0.6728	1.485	0.6591
323.12		2.353	0.7501	2.17	0.6924	2.127	0.734	1.989	0.7264	2.738	0.7226	2.85	0.7912	1.48	0.6773	1.441	0.6396
323.32		2.344	0.7472	2.191	0.6991	2.113	0.7291	1.984	0.7246	2.747	0.725	2.842	0.789	1.495	0.6842	1.446	0.6418
323.53		2.305	0.7348	2.22	0.7084	2.098	0.7239	1.969	0.7191	2.739	0.7229	2.809	0.7798	1.472	0.6737	1.447	0.6423
323.74		2.305	0.7348	2.229	0.7112	2.09	0.7212	1.95	0.7122	2.698	0.7121	2.808	0.7796	1.479	0.6769	1.483	0.6582
323.94		2.28	0.7268	2.227	0.7106	2.071	0.7146	1.92	0.7012	2.703	0.7134	2.788	0.774	1.438	0.6581	1.45	0.6436
324.15		2.26	0.7204	2.203	0.7029	2.027	0.6994	1.891	0.6907	2.7	0.7126	2.789	0.7743	1.43	0.6545	1.445	0.6414
324.36		2.292	0.7306	2.234	0.7128	2.061	0.7112	1.948	0.7115	2.726	0.7195	2.783	0.7726	1.429	0.654	1.486	0.6596
324.56		2.316	0.7383	2.23	0.7116	2.088	0.7205	1.944	0.71	2.761	0.7287	2.803	0.7782	1.456	0.6664	1.517	0.6733
324.77		2.346	0.7478	2.263	0.7221	2.077	0.7167	1.964	0.7173	2.758	0.7279	2.81	0.7801	1.448	0.6627	1.499	0.6653
324.97		2.395	0.7635	2.267	0.7234	2.113	0.7291	1.997	0.7294	2.786	0.7353	2.833	0.7865	1.476	0.6755	1.543	0.6849
325.18		2.414	0.7695	2.256	0.7198	2.135	0.7367	2.008	0.7334	2.788	0.7358	2.841	0.7887	1.465	0.6705	1.566	0.6951
325.39		2.422	0.7721	2.245	0.7163	2.151	0.7422	2.046	0.7473	2.817	0.7435	2.85	0.7912	1.516	0.6938	1.582	0.7022
325.59		2.435	0.7762	2.302	0.7345	2.175	0.7505	2.079	0.7593	2.862	0.7553	2.874	0.7979	1.534	0.7021	1.582	0.7022
325.8		2.444	0.7791	2.294	0.732	2.195	0.7574	2.098	0.7663	2.885	0.7614	2.883	0.8004	1.551	0.7098	1.573	0.6982
326		2.46	0.7842	2.312	0.7377	2.211	0.7629	2.126	0.7765	2.886	0.7617	2.866	0.7957	1.544	0.7066	1.567	0.6955
326.21		2.418	0.7708	2.265	0.7227	2.161	0.7457	2.08	0.7597	2.865	0.7561	2.856	0.7929	1.546	0.7076	1.507	0.6689
326.42		2.407	0.7673	2.274	0.7256	2.165	0.7471	2.069	0.7557	2.863	0.7556	2.843	0.7893	1.563	0.7153	1.506	0.6684
326.62		2.384	0.76	2.255	0.7195	2.165	0.7471	2.04	0.7451	2.879	0.7598	2.865	0.7954	1.559	0.7135	1.518	0.6738
326.83		2.362	0.7529	2.237	0.7138	2.146	0.7405	2.014	0.7356	2.851	0.7524	2.837	0.7876	1.534	0.7021	1.502	0.6667
327.03		2.334	0.744	2.22	0.7084	2.115	0.7298	1.99	0.7268	2.819	0.744	2.825	0.7843	1.534	0.7021	1.489	0.6609
327.24		2.34	0.7459	2.202	0.7026	2.09	0.7212	1.98	0.7232	2.781	0.734	2.829	0.7854	1.488	0.681	1.463	0.6494
327.45		2.325	0.7412	2.186	0.6975	2.095	0.7229	1.963	0.7169	2.771	0.7313	2.812	0.7807	1.475	0.6751	1.466	0.6507
327.65		2.31	0.7364	2.172	0.693	2.065	0.7126	1.964	0.7173	2.76	0.7284	2.796	0.7762	1.465	0.6705	1.46	0.648
327.86		2.273	0.7246	2.14	0.6828	2.066	0.7129	1.966	0.718	2.759	0.7282	2.805	0.7787	1.46	0.6682	1.446	0.6418
328.06		2.252	0.7179	2.103	0.671	2.071	0.7146	1.964	0.7173	2.722	0.7184	2.805	0.7787	1.432	0.6554	1.443	0.6405
328.27		2.226	0.7096	2.083	0.6646	2.046	0.706	1.956	0.7144	2.713	0.716	2.792	0.7751	1.428	0.6535	1.423	0.6316
328.47		2.235	0.7125	2.098	0.6694	2.053	0.7084	1.988	0.7261	2.675	0.706	2.762	0.7668	1.409	0.6449	1.419	0.6298
328.68		2.204	0.7026	2.103	0.671	2.074	0.7157	1.994	0.7283	2.677	0.7065	2.755	0.7649	1.393	0.6375	1.419	0.6298
328.89		2.209	0.7042	2.125	0.678	2.114	0.7295	2.034	0.7429	2.697	0.7118	2.75	0.7635	1.411	0.6458	1.412	0.6267
329.09		2.213	0.7055	2.165	0.6908	2.136	0.7371	2.061	0.7527	2.73	0.7205	2.734	0.759	1.445	0.6613	1.418	0.6294
329.3		2.234	0.7121	2.138	0.6822	2.118	0.7308	2.093	0.7644	2.726	0.7195	2.735	0.7593	1.458	0.6673	1.418	0.6294
329.5		2.268	0.723	2.172	0.693	2.167	0.7478	2.138	0.7809	2.751	0.726	2.765	0.7676	1.487	0.6805	1.471	0.6529
329.71		2.3	0.7332	2.201	0.7023	2.205	0.7609	2.173	0.7936	2.779	0.7334	2.795	0.776	1.522	0.6966	1.519	0.6742
329.92		2.309	0.7361	2.232	0.7122	2.217	0.765	2.179	0.7958	2.776	0.7326	2.753	0.7643	1.523	0.697	1.549	0.6875
330.12		2.323	0.7405	2.25	0.7179	2.224	0.7674	2.207	0.8061	2.764	0.7295	2.764	0.7674	1.513	0.6924	1.535	0.6813
330.33		2.332	0.7434	2.257	0.7202	2.239	0.7726	2.204	0.805	2.807	0.7408	2.787	0.7737	1.525	0.6979	1.529	0.6787
330.53		2.377	0.7577	2.257	0.7202	2.225	0.7678	2.22	0.8108	2.801	0.7392	2.8	0.7773	1.565	0.7162	1.513	0.6715
330.74		2.415	0.7698	2.256	0.7198	2.243	0.774	2.216	0.8093	2.823	0.7451	2.834	0.7868	1.56	0.714	1.53	0.6791
330.94		2.415	0.7698	2.243	0.7157	2.238	0.7723	2.187	0.7988	2.802	0.7395	2.846	0.7901	1.551	0.7098	1.565	0.6946
331.15		2.4	0.7651	2.23	0.7116	2.237	0.7719	2.129	0.7776	2.776	0.7326	2.83	0.7857	1.536	0.703	1.561	0.6929
331.36		2.368	0.7549	2.213	0.7061	2.216	0.7647	2.111	0.771	2.782	0.7342	2.793	0.7754	1.525	0.6979	1.524	0.6764
331.56		2.345	0.7475	2.203	0.7029	2.184	0.7536	2.063	0.7535	2.727	0.7197	2.737	0.7599	1.501	0.687	1.481	0.6573
331.77		2.367	0.7545	2.205	0.7036	2.168	0.7481	2.056	0.7509	2.762	0.729	2.785	0.7732	1.51	0.6911	1.456	0.6462
331.97		2.398	0.7644	2.214	0.7064	2.168	0.7481	2.039	0.7447	2.751	0.726	2.785	0.7732	1.515	0.6934	1.494	0.6631
332.18		2.411	0.7686	2.206	0.7039	2.169	0.7484	2.049	0.7484	2.745	0.7245	2.765	0.7676	1.508	0.6902	1.494	0.6631
332.38		2.396	0.7638	2.219	0.708	2.173	0.7498	2.051	0.7491	2.737	0.7224	2.76	0.7662	1.484	0.6792	1.492	0.6622
332.59		2.381	0.759	2.227	0.7106	2.142	0.7391	2.047	0.7476	2.729	0.7202	2.743	0.7615	1.498	0.6856	1.481	0.6573
332.8		2.389	0.7616	2.236	0.7135	2.16	0.7453	2.043	0.7462	2.729	0.7202	2.758	0.7657	1.514	0.6929	1.479	0.6565
333		2.405	0.7667	2.244	0.716	2.18	0.7522	2.075	0.7579	2.735	0.7218	2.773	0.7699	1.535	0.7025	1.477	0.6556
333.21		2.42	0.7714	2.241	0.7151	2.158	0.7447	2.065	0.7542	2.694	0.711	2.76	0.7662	1.5	0.6865	1.473	0.6538
333.41		2.447	0.78	2.269	0.724	2.151	0.7422	2.068	0.7553	2.739	0.7229	2.771	0.7693	1.516	0.6938	1.493	0.6627
333.62		2.454	0.7823	2.31	0.7371	2.164	0.7467	2.064	0.7538	2.743	0.7239	2.792	0.7751	1.538	0.7039	1.508	0.6693
333.82		2.448	0.7804	2.305	0.7355	2.184	0.7536	2.087	0.7622	2.779	0.7334	2.822	0.7835	1.553	0.7108	1.507	0.6689
334.03		2.411	0.7686	2.296	0.7326	2.143	0.7395	2.033	0.7425	2.751	0.726	2.807	0.7793	1.538	0.7039	1.478	0.656
334.24		2.405	0.7667	2.295	0.7323	2.142	0.7391	2.014	0.7356	2.746	0.7247	2.796	0.7762	1.535	0.7025	1.483	0.6582
334.44		2.399	0.7647	2.307	0.7361	2.172	0.7495	2.035	0.7432	2.771	0.7313	2.817	0.7821	1.524	0.6975	1.501	0.6662
334.65		2.398	0.7644	2.297	0.7329	2.152	0.7426	2.022	0.7385	2.763	0.7292	2.813	0.781	1.499	0.686	1.467	0.6511
334.85		2.376	0.7574	2.305	0.7355	2.138	0.7378	2.001	0.7308	2.752	0.7263	2.793	0.7754	1.471	0.6732	1.454	0.6454
335.06		2.356	0.751	2.311	0.7374	2.143	0.7395	1.991	0.7272	2.751	0.726	2.784	0.7729	1.473	0.6741	1.432	0.6356
335.26		2.345	0.7475	2.3	0.7339	2.136	0.7371	1.981	0.7235	2.732	0.721	2.786	0.7735	1.435	0.6568	1.42	0.6303
335.47		2.313	0.7373	2.263	0.7221	2.156	0.744	2.011	0.7345	2.722	0.7184	2.767	0.7682	1.414	0.6471	1.413	0.6272
335.68		2.279	0.7265	2.241	0.7151	2.148	0.7412	2.008	0.7334	2.714	0.7163	2.741	0.761	1.388	0.6352	1.387	0.6156
335.88		2.291	0.7303	2.262	0.7218	2.163	0.7464	2.058	0.7516	2.738	0.7226	2.749	0.7632	1.416	0.6481	1.429	0.6343
336.09		2.312	0.737	2.271	0.7246	2.187	0.7547	2.088	0.7626	2.753	0.7266	2.793	0.7754	1.435	0.6568	1.45	0.6436
336.29		2.29	0.73	2.241	0.7151	2.146	0.7405	2.055	0.7505	2.712	0.7158	2.755	0.7649	1.413	0.6467	1.411	0.6263
336.5		2.3	0.7332	2.253	0.7189	2.183	0.7533	2.081	0.76	2.745	0.7245	2.754	0.7646	1.434	0.6563	1.445	0.6414
336.7		2.325	0.7412	2.25	0.7179	2.208	0.7619	2.107	0.7695	2.759	0.7282	2.78	0.7718	1.428	0.6535	1.46	0.648
336.91		2.355	0.7507	2.232	0.7122	2.231	0.7698	2.132	0.7787	2.759	0.7282	2.814	0.7812	1.457	0.6668	1.493	0.6627
337.11		2.344	0.7472	2.201	0.7023	2.233	0.7705	2.134	0.7794	2.755	0.7271	2.831	0.786	1.48	0.6773	1.494	0.6631
337.32		2.352	0.7498	2.198	0.7013	2.218	0.7654	2.112	0.7714	2.767	0.7303	2.786	0.7735	1.485	0.6796	1.478	0.656
337.52		2.395	0.7635	2.221	0.7087	2.232	0.7702	2.129	0.7776	2.794	0.7374	2.832	0.7862	1.529	0.6998	1.523	0.676
337.73		2.395	0.7635	2.232	0.7122	2.251	0.7767	2.125	0.7761	2.792	0.7369	2.851	0.7915	1.53	0.7002	1.526	0.6773
337.94		2.383	0.7596	2.235	0.7131	2.221	0.7664	2.135	0.7798	2.792	0.7369	2.828	0.7851	1.521	0.6961	1.527	0.6778
338.14		2.404	0.7663	2.268	0.7237	2.252	0.7771	2.158	0.7882	2.809	0.7414	2.873	0.7976	1.522	0.6966	1.548	0.6871
338.35		2.384	0.76	2.271	0.7246	2.231	0.7698	2.173	0.7936	2.787	0.7356	2.875	0.7982	1.516	0.6938	1.553	0.6893
338.55		2.367	0.7545	2.256	0.7198	2.208	0.7619	2.158	0.7882	2.796	0.7379	2.862	0.7946	1.531	0.7007	1.555	0.6902
338.76		2.351	0.7494	2.29	0.7307	2.22	0.766	2.164	0.7904	2.813	0.7424	2.87	0.7968	1.521	0.6961	1.566	0.6951
338.96		2.359	0.752	2.325	0.7419	2.238	0.7723	2.188	0.7991	2.835	0.7482	2.862	0.7946	1.539	0.7043	1.59	0.7057
339.17		2.318	0.7389	2.307	0.7361	2.207	0.7616	2.189	0.7995	2.805	0.7403	2.884	0.8007	1.548	0.7085	1.611	0.715
339.37		2.296	0.7319	2.296	0.7326	2.177	0.7512	2.151	0.7856	2.766	0.73	2.841	0.7887	1.52	0.6957	1.569	0.6964
339.58		2.307	0.7354	2.272	0.725	2.171	0.7491	2.115	0.7725	2.752	0.7263	2.824	0.784	1.505	0.6888	1.545	0.6858
339.78		2.299	0.7329	2.262	0.7218	2.163	0.7464	2.099	0.7666	2.748	0.7253	2.825	0.7843	1.488	0.681	1.527	0.6778
339.99		2.287	0.729	2.224	0.7096	2.146	0.7405	2.065	0.7542	2.723	0.7187	2.791	0.7748	1.491	0.6824	1.522	0.6755
340.2		2.286	0.7287	2.213	0.7061	2.112	0.7288	2.033	0.7425	2.715	0.7165	2.798	0.7768	1.481	0.6778	1.49	0.6613
340.4		2.319	0.7392	2.261	0.7214	2.144	0.7398	2.053	0.7498	2.755	0.7271	2.821	0.7832	1.515	0.6934	1.493	0.6627
340.61		2.314	0.7376	2.244	0.716	2.132	0.7357	2.044	0.7465	2.772	0.7316	2.819	0.7826	1.513	0.6924	1.477	0.6556
340.81		2.327	0.7418	2.268	0.7237	2.128	0.7343	2.056	0.7509	2.775	0.7324	2.853	0.7921	1.518	0.6947	1.476	0.6551
341.02		2.377	0.7577	2.291	0.731	2.165	0.7471	2.079	0.7593	2.797	0.7382	2.862	0.7946	1.507	0.6897	1.488	0.6605
341.22		2.381	0.759	2.281	0.7278	2.18	0.7522	2.103	0.7681	2.799	0.7387	2.854	0.7923	1.498	0.6856	1.506	0.6684
341.43		2.365	0.7539	2.274	0.7256	2.158	0.7447	2.104	0.7684	2.814	0.7427	2.848	0.7907	1.524	0.6975	1.53	0.6791
341.63		2.376	0.7574	2.271	0.7246	2.185	0.754	2.111	0.771	2.816	0.7432	2.844	0.7896	1.535	0.7025	1.545	0.6858
341.84		2.396	0.7638	2.316	0.739	2.191	0.756	2.139	0.7812	2.833	0.7477	2.849	0.7909	1.548	0.7085	1.536	0.6818
342.04		2.423	0.7724	2.325	0.7419	2.227	0.7685	2.148	0.7845	2.848	0.7516	2.851	0.7915	1.568	0.7176	1.564	0.6942
342.25		2.389	0.7616	2.305	0.7355	2.205	0.7609	2.147	0.7841	2.806	0.7406	2.831	0.786	1.541	0.7053	1.553	0.6893
342.45		2.388	0.7612	2.319	0.7399	2.2	0.7591	2.13	0.7779	2.778	0.7332	2.811	0.7804	1.544	0.7066	1.549	0.6875
342.66		2.357	0.7514	2.276	0.7262	2.178	0.7516	2.091	0.7637	2.745	0.7245	2.79	0.7746	1.515	0.6934	1.549	0.6875
342.86		2.379	0.7584	2.318	0.7396	2.194	0.7571	2.086	0.7619	2.759	0.7282	2.805	0.7787	1.537	0.7034	1.567	0.6955
343.07		2.416	0.7702	2.345	0.7482	2.223	0.7671	2.112	0.7714	2.771	0.7313	2.839	0.7882	1.551	0.7098	1.576	0.6995
343.27		2.432	0.7753	2.362	0.7537	2.249	0.7761	2.123	0.7754	2.766	0.73	2.85	0.7912	1.548	0.7085	1.568	0.696
343.48		2.412	0.7689	2.371	0.7565	2.225	0.7678	2.092	0.7641	2.766	0.73	2.849	0.7909	1.538	0.7039	1.547	0.6866
343.69		2.391	0.7622	2.35	0.7498	2.179	0.7519	2.077	0.7586	2.781	0.734	2.845	0.7898	1.54	0.7048	1.557	0.6911
343.89		2.381	0.759	2.338	0.746	2.171	0.7491	2.069	0.7557	2.772	0.7316	2.854	0.7923	1.516	0.6938	1.535	0.6813
344.1		2.408	0.7676	2.326	0.7422	2.185	0.754	2.053	0.7498	2.778	0.7332	2.871	0.7971	1.533	0.7016	1.545	0.6858
344.3		2.438	0.7772	2.301	0.7342	2.185	0.754	2.064	0.7538	2.785	0.735	2.872	0.7973	1.52	0.6957	1.551	0.6884
344.51		2.475	0.789	2.327	0.7425	2.213	0.7636	2.085	0.7615	2.812	0.7421	2.872	0.7973	1.547	0.708	1.534	0.6809
344.71		2.489	0.7934	2.325	0.7419	2.229	0.7692	2.108	0.7699	2.831	0.7472	2.897	0.8043	1.569	0.7181	1.525	0.6769
344.92		2.457	0.7832	2.317	0.7393	2.199	0.7588	2.076	0.7582	2.823	0.7451	2.877	0.7987	1.576	0.7213	1.522	0.6755
345.12		2.49	0.7938	2.338	0.746	2.21	0.7626	2.087	0.7622	2.83	0.7469	2.911	0.8082	1.598	0.7314	1.549	0.6875
345.33		2.509	0.7998	2.344	0.7479	2.225	0.7678	2.096	0.7655	2.833	0.7477	2.926	0.8123	1.61	0.7368	1.561	0.6929
345.53		2.525	0.8049	2.332	0.7441	2.267	0.7823	2.12	0.7743	2.816	0.7432	2.944	0.8173	1.602	0.7332	1.559	0.692
345.74		2.524	0.8046	2.356	0.7518	2.278	0.7861	2.133	0.779	2.841	0.7498	2.928	0.8129	1.622	0.7423	1.558	0.6915
345.94		2.518	0.8027	2.37	0.7562	2.273	0.7843	2.151	0.7856	2.859	0.7546	2.913	0.8087	1.622	0.7423	1.569	0.6964
346.15		2.492	0.7944	2.373	0.7572	2.287	0.7892	2.157	0.7878	2.876	0.759	2.935	0.8148	1.629	0.7455	1.58	0.7013
346.35		2.454	0.7823	2.362	0.7537	2.263	0.7809	2.149	0.7849	2.849	0.7519	2.914	0.809	1.616	0.7396	1.582	0.7022
346.56		2.412	0.7689	2.341	0.747	2.229	0.7692	2.132	0.7787	2.821	0.7445	2.883	0.8004	1.589	0.7272	1.572	0.6977
346.76		2.403	0.766	2.338	0.746	2.233	0.7705	2.131	0.7783	2.819	0.744	2.889	0.8021	1.577	0.7217	1.563	0.6937
346.97		2.388	0.7612	2.339	0.7463	2.225	0.7678	2.145	0.7834	2.838	0.749	2.887	0.8015	1.565	0.7162	1.563	0.6937
347.17		2.371	0.7558	2.327	0.7425	2.222	0.7667	2.14	0.7816	2.829	0.7466	2.877	0.7987	1.569	0.7181	1.553	0.6893
347.38		2.358	0.7517	2.292	0.7313	2.219	0.7657	2.115	0.7725	2.839	0.7493	2.853	0.7921	1.57	0.7185	1.549	0.6875
347.58		2.368	0.7549	2.276	0.7262	2.208	0.7619	2.126	0.7765	2.819	0.744	2.868	0.7962	1.567	0.7172	1.572	0.6977
347.79		2.373	0.7565	2.294	0.732	2.22	0.766	2.137	0.7805	2.806	0.7406	2.894	0.8034	1.555	0.7117	1.571	0.6973
347.99		2.383	0.7596	2.306	0.7358	2.232	0.7702	2.157	0.7878	2.801	0.7392	2.903	0.8059	1.579	0.7227	1.572	0.6977
348.2		2.408	0.7676	2.318	0.7396	2.264	0.7812	2.18	0.7962	2.853	0.753	2.943	0.817	1.59	0.7277	1.6	0.7102
348.4		2.419	0.7711	2.31	0.7371	2.261	0.7802	2.171	0.7929	2.852	0.7527	2.956	0.8207	1.592	0.7286	1.599	0.7097
348.61		2.451	0.7813	2.303	0.7348	2.282	0.7874	2.206	0.8057	2.866	0.7564	2.97	0.8245	1.616	0.7396	1.609	0.7142
348.81		2.439	0.7775	2.27	0.7243	2.271	0.7836	2.192	0.8006	2.842	0.7501	2.925	0.812	1.598	0.7314	1.592	0.7066
349.02		2.49	0.7938	2.296	0.7326	2.329	0.8037	2.249	0.8214	2.892	0.7633	2.935	0.8148	1.639	0.7501	1.652	0.7332
349.22		2.492	0.7944	2.325	0.7419	2.327	0.803	2.258	0.8247	2.888	0.7622	2.948	0.8184	1.636	0.7487	1.649	0.7319
349.43		2.491	0.7941	2.334	0.7447	2.329	0.8037	2.244	0.8196	2.896	0.7643	2.931	0.8137	1.651	0.7556	1.645	0.7301
349.63		2.509	0.7998	2.351	0.7502	2.344	0.8088	2.248	0.821	2.922	0.7712	2.935	0.8148	1.685	0.7712	1.657	0.7355
349.84		2.494	0.795	2.344	0.7479	2.323	0.8016	2.222	0.8115	2.929	0.773	2.92	0.8107	1.68	0.7689	1.655	0.7346
350.04		2.49	0.7938	2.321	0.7406	2.32	0.8006	2.204	0.805	2.893	0.7635	2.917	0.8098	1.673	0.7657	1.65	0.7324
350.25		2.513	0.8011	2.345	0.7482	2.357	0.8133	2.229	0.8141	2.914	0.7691	2.928	0.8129	1.7	0.778	1.659	0.7364
350.45		2.509	0.7998	2.36	0.753	2.342	0.8081	2.187	0.7988	2.902	0.7659	2.9	0.8051	1.671	0.7648	1.657	0.7355
350.66		2.498	0.7963	2.37	0.7562	2.335	0.8057	2.196	0.802	2.915	0.7693	2.934	0.8145	1.698	0.7771	1.657	0.7355
350.86		2.471	0.7877	2.339	0.7463	2.284	0.7881	2.148	0.7845	2.896	0.7643	2.925	0.812	1.658	0.7588	1.605	0.7124
351.07		2.475	0.789	2.347	0.7489	2.278	0.7861	2.14	0.7816	2.872	0.758	2.911	0.8082	1.665	0.762	1.613	0.7159
351.27		2.499	0.7966	2.34	0.7466	2.288	0.7895	2.158	0.7882	2.886	0.7617	2.926	0.8123	1.665	0.762	1.64	0.7279
351.48		2.476	0.7893	2.317	0.7393	2.272	0.784	2.146	0.7838	2.853	0.753	2.913	0.8087	1.619	0.741	1.609	0.7142
351.68		2.513	0.8011	2.332	0.7441	2.275	0.785	2.157	0.7878	2.843	0.7503	2.924	0.8118	1.602	0.7332	1.589	0.7053
351.89		2.517	0.8024	2.363	0.754	2.266	0.7819	2.146	0.7838	2.862	0.7553	2.916	0.8096	1.613	0.7382	1.592	0.7066
352.09		2.481	0.7909	2.349	0.7495	2.247	0.7754	2.121	0.7747	2.83	0.7469	2.886	0.8012	1.582	0.724	1.595	0.7079
352.3		2.451	0.7813	2.337	0.7457	2.253	0.7774	2.148	0.7845	2.817	0.7435	2.91	0.8079	1.593	0.7291	1.588	0.7048
352.5		2.464	0.7855	2.348	0.7492	2.26	0.7798	2.134	0.7794	2.808	0.7411	2.896	0.804	1.557	0.7126	1.591	0.7062
352.71		2.458	0.7836	2.355	0.7514	2.247	0.7754	2.162	0.7896	2.803	0.7398	2.889	0.8021	1.578	0.7222	1.595	0.7079
352.91		2.448	0.7804	2.35	0.7498	2.226	0.7681	2.152	0.786	2.821	0.7445	2.893	0.8032	1.576	0.7213	1.609	0.7142
353.11		2.401	0.7654	2.354	0.7511	2.214	0.764	2.152	0.786	2.792	0.7369	2.897	0.8043	1.559	0.7135	1.569	0.6964
353.32		2.401	0.7654	2.358	0.7524	2.196	0.7578	2.125	0.7761	2.793	0.7371	2.88	0.7996	1.563	0.7153	1.567	0.6955
353.52		2.38	0.7587	2.368	0.7556	2.197	0.7581	2.117	0.7732	2.783	0.7345	2.878	0.799	1.583	0.7245	1.576	0.6995
353.73		2.39	0.7619	2.37	0.7562	2.214	0.764	2.139	0.7812	2.774	0.7321	2.888	0.8018	1.599	0.7318	1.57	0.6968
353.93		2.426	0.7734	2.383	0.7604	2.209	0.7622	2.143	0.7827	2.788	0.7358	2.917	0.8098	1.615	0.7391	1.588	0.7048
354.14		2.434	0.7759	2.364	0.7543	2.182	0.7529	2.13	0.7779	2.782	0.7342	2.903	0.8059	1.587	0.7263	1.575	0.6991
354.34		2.431	0.7749	2.362	0.7537	2.177	0.7512	2.148	0.7845	2.797	0.7382	2.898	0.8046	1.607	0.7355	1.586	0.704
354.55		2.447	0.78	2.366	0.7549	2.198	0.7585	2.129	0.7776	2.794	0.7374	2.91	0.8079	1.6	0.7323	1.594	0.7075
354.75		2.449	0.7807	2.384	0.7607	2.223	0.7671	2.147	0.7841	2.785	0.735	2.925	0.812	1.596	0.7304	1.585	0.7035
354.96		2.481	0.7909	2.391	0.7629	2.241	0.7733	2.13	0.7779	2.801	0.7392	2.917	0.8098	1.59	0.7277	1.593	0.7071
355.16		2.469	0.7871	2.38	0.7594	2.244	0.7743	2.141	0.782	2.804	0.74	2.939	0.8159	1.582	0.724	1.604	0.7119
355.37		2.492	0.7944	2.374	0.7575	2.263	0.7809	2.143	0.7827	2.818	0.7437	2.939	0.8159	1.588	0.7268	1.612	0.7155
355.57		2.478	0.7899	2.357	0.7521	2.257	0.7788	2.135	0.7798	2.813	0.7424	2.926	0.8123	1.561	0.7144	1.606	0.7128
355.78		2.45	0.781	2.329	0.7431	2.26	0.7798	2.142	0.7823	2.804	0.74	2.92	0.8107	1.543	0.7062	1.572	0.6977
355.98		2.465	0.7858	2.357	0.7521	2.28	0.7867	2.153	0.7863	2.824	0.7453	2.927	0.8126	1.564	0.7158	1.586	0.704
356.19		2.457	0.7832	2.341	0.747	2.274	0.7847	2.147	0.7841	2.814	0.7427	2.927	0.8126	1.54	0.7048	1.576	0.6995
356.39		2.433	0.7756	2.334	0.7447	2.253	0.7774	2.145	0.7834	2.798	0.7385	2.921	0.8109	1.514	0.6929	1.55	0.688
356.59		2.442	0.7785	2.317	0.7393	2.257	0.7788	2.148	0.7845	2.808	0.7411	2.905	0.8065	1.529	0.6998	1.564	0.6942
356.8		2.407	0.7673	2.312	0.7377	2.257	0.7788	2.141	0.782	2.797	0.7382	2.901	0.8054	1.531	0.7007	1.559	0.692
357		2.394	0.7631	2.297	0.7329	2.255	0.7781	2.137	0.7805	2.77	0.7311	2.889	0.8021	1.544	0.7066	1.563	0.6937
357.21		2.363	0.7533	2.293	0.7317	2.249	0.7761	2.133	0.779	2.757	0.7276	2.891	0.8026	1.532	0.7011	1.54	0.6835
357.41		2.361	0.7526	2.293	0.7317	2.238	0.7723	2.122	0.775	2.75	0.7258	2.88	0.7996	1.508	0.6902	1.529	0.6787
357.62		2.385	0.7603	2.311	0.7374	2.244	0.7743	2.137	0.7805	2.764	0.7295	2.873	0.7976	1.535	0.7025	1.546	0.6862
357.82		2.373	0.7565	2.288	0.7301	2.234	0.7709	2.135	0.7798	2.757	0.7276	2.868	0.7962	1.538	0.7039	1.531	0.6795
358.03		2.346	0.7478	2.293	0.7317	2.249	0.7761	2.137	0.7805	2.741	0.7234	2.864	0.7951	1.559	0.7135	1.527	0.6778
358.23		2.357	0.7514	2.295	0.7323	2.253	0.7774	2.134	0.7794	2.748	0.7253	2.873	0.7976	1.569	0.7181	1.559	0.692
358.44		2.366	0.7542	2.312	0.7377	2.253	0.7774	2.157	0.7878	2.748	0.7253	2.885	0.8009	1.547	0.708	1.541	0.684
358.64		2.383	0.7596	2.312	0.7377	2.246	0.775	2.177	0.7951	2.76	0.7284	2.898	0.8046	1.574	0.7204	1.544	0.6853
358.84		2.392	0.7625	2.314	0.7384	2.242	0.7736	2.184	0.7977	2.778	0.7332	2.885	0.8009	1.571	0.719	1.526	0.6773
359.05		2.394	0.7631	2.31	0.7371	2.245	0.7747	2.178	0.7955	2.77	0.7311	2.873	0.7976	1.562	0.7149	1.521	0.6751
359.25		2.391	0.7622	2.311	0.7374	2.244	0.7743	2.186	0.7984	2.774	0.7321	2.88	0.7996	1.583	0.7245	1.516	0.6729
359.46		2.372	0.7561	2.298	0.7332	2.231	0.7698	2.153	0.7863	2.758	0.7279	2.866	0.7957	1.566	0.7167	1.505	0.668
359.66		2.355	0.7507	2.299	0.7336	2.244	0.7743	2.146	0.7838	2.771	0.7313	2.877	0.7987	1.556	0.7121	1.512	0.6711
359.87		2.386	0.7606	2.304	0.7352	2.25	0.7764	2.123	0.7754	2.78	0.7337	2.874	0.7979	1.546	0.7076	1.505	0.668
360.07		2.385	0.7603	2.306	0.7358	2.268	0.7826	2.143	0.7827	2.795	0.7377	2.886	0.8012	1.553	0.7108	1.505	0.668
360.28		2.358	0.7517	2.304	0.7352	2.259	0.7795	2.122	0.775	2.791	0.7366	2.889	0.8021	1.572	0.7195	1.501	0.6662
360.48		2.344	0.7472	2.297	0.7329	2.253	0.7774	2.107	0.7695	2.785	0.735	2.879	0.7993	1.552	0.7103	1.491	0.6618
360.68		2.347	0.7482	2.306	0.7358	2.254	0.7778	2.107	0.7695	2.79	0.7363	2.879	0.7993	1.545	0.7071	1.515	0.6724
360.89		2.355	0.7507	2.308	0.7364	2.251	0.7767	2.103	0.7681	2.801	0.7392	2.876	0.7984	1.545	0.7071	1.533	0.6804
361.09		2.342	0.7466	2.303	0.7348	2.247	0.7754	2.105	0.7688	2.79	0.7363	2.885	0.8009	1.545	0.7071	1.55	0.688
361.3		2.327	0.7418	2.302	0.7345	2.239	0.7726	2.105	0.7688	2.792	0.7369	2.89	0.8023	1.527	0.6989	1.53	0.6791
361.5		2.334	0.744	2.309	0.7368	2.232	0.7702	2.097	0.7659	2.777	0.7329	2.883	0.8004	1.532	0.7011	1.524	0.6764
361.71		2.331	0.7431	2.309	0.7368	2.211	0.7629	2.094	0.7648	2.78	0.7337	2.889	0.8021	1.529	0.6998	1.52	0.6747
361.91		2.306	0.7351	2.295	0.7323	2.191	0.756	2.075	0.7579	2.766	0.73	2.855	0.7926	1.509	0.6906	1.502	0.6667
362.12		2.314	0.7376	2.304	0.7352	2.204	0.7605	2.078	0.7589	2.79	0.7363	2.863	0.7948	1.511	0.6915	1.509	0.6698
362.32		2.319	0.7392	2.304	0.7352	2.21	0.7626	2.079	0.7593	2.79	0.7363	2.864	0.7951	1.501	0.687	1.512	0.6711
362.52		2.309	0.7361	2.304	0.7352	2.208	0.7619	2.079	0.7593	2.798	0.7385	2.875	0.7982	1.507	0.6897	1.5	0.6658
362.73		2.323	0.7405	2.319	0.7399	2.216	0.7647	2.101	0.7673	2.813	0.7424	2.911	0.8082	1.527	0.6989	1.532	0.68
362.93		2.316	0.7383	2.316	0.739	2.216	0.7647	2.09	0.7633	2.81	0.7416	2.894	0.8034	1.528	0.6993	1.505	0.668
363.14		2.343	0.7469	2.321	0.7406	2.221	0.7664	2.1	0.767	2.827	0.7461	2.911	0.8082	1.531	0.7007	1.515	0.6724
363.34		2.345	0.7475	2.336	0.7454	2.227	0.7685	2.096	0.7655	2.822	0.7448	2.909	0.8076	1.515	0.6934	1.524	0.6764
363.55		2.362	0.7529	2.355	0.7514	2.247	0.7754	2.128	0.7772	2.843	0.7503	2.928	0.8129	1.54	0.7048	1.554	0.6897
363.75		2.392	0.7625	2.376	0.7581	2.265	0.7816	2.126	0.7765	2.836	0.7485	2.934	0.8145	1.564	0.7158	1.558	0.6915
363.95		2.397	0.7641	2.373	0.7572	2.271	0.7836	2.12	0.7743	2.81	0.7416	2.925	0.812	1.566	0.7167	1.563	0.6937
364.16		2.414	0.7695	2.384	0.7607	2.277	0.7857	2.121	0.7747	2.802	0.7395	2.913	0.8087	1.574	0.7204	1.57	0.6968
364.36		2.441	0.7781	2.378	0.7588	2.3	0.7937	2.125	0.7761	2.792	0.7369	2.909	0.8076	1.573	0.7199	1.576	0.6995
364.57		2.431	0.7749	2.367	0.7553	2.292	0.7909	2.106	0.7692	2.782	0.7342	2.879	0.7993	1.547	0.708	1.541	0.684
364.77		2.472	0.788	2.399	0.7655	2.297	0.7926	2.109	0.7703	2.793	0.7371	2.893	0.8032	1.545	0.7071	1.563	0.6937
364.98		2.451	0.7813	2.397	0.7648	2.292	0.7909	2.11	0.7706	2.776	0.7326	2.872	0.7973	1.552	0.7103	1.566	0.6951
365.18		2.448	0.7804	2.398	0.7652	2.287	0.7892	2.131	0.7783	2.783	0.7345	2.861	0.7943	1.56	0.714	1.562	0.6933
365.38		2.441	0.7781	2.404	0.7671	2.282	0.7874	2.114	0.7721	2.768	0.7305	2.85	0.7912	1.55	0.7094	1.534	0.6809
365.59		2.443	0.7788	2.407	0.768	2.281	0.7871	2.137	0.7805	2.784	0.7348	2.856	0.7929	1.54	0.7048	1.54	0.6835
365.79		2.458	0.7836	2.414	0.7703	2.269	0.783	2.154	0.7867	2.788	0.7358	2.868	0.7962	1.547	0.708	1.541	0.684
366		2.468	0.7867	2.429	0.775	2.265	0.7816	2.162	0.7896	2.805	0.7403	2.882	0.8001	1.561	0.7144	1.547	0.6866
366.2		2.463	0.7851	2.443	0.7795	2.254	0.7778	2.155	0.7871	2.803	0.7398	2.875	0.7982	1.559	0.7135	1.546	0.6862
366.41		2.473	0.7883	2.452	0.7824	2.241	0.7733	2.149	0.7849	2.79	0.7363	2.869	0.7965	1.559	0.7135	1.54	0.6835
366.61		2.47	0.7874	2.457	0.784	2.266	0.7819	2.16	0.7889	2.811	0.7419	2.88	0.7996	1.561	0.7144	1.549	0.6875
366.81		2.483	0.7915	2.456	0.7837	2.261	0.7802	2.149	0.7849	2.813	0.7424	2.866	0.7957	1.553	0.7108	1.548	0.6871
367.02		2.486	0.7925	2.46	0.7849	2.257	0.7788	2.14	0.7816	2.813	0.7424	2.876	0.7984	1.557	0.7126	1.551	0.6884
367.22		2.509	0.7998	2.451	0.7821	2.271	0.7836	2.148	0.7845	2.818	0.7437	2.88	0.7996	1.56	0.714	1.56	0.6924
367.43		2.529	0.8062	2.468	0.7875	2.271	0.7836	2.141	0.782	2.814	0.7427	2.889	0.8021	1.565	0.7162	1.567	0.6955
367.63		2.54	0.8097	2.465	0.7865	2.287	0.7892	2.12	0.7743	2.823	0.7451	2.875	0.7982	1.554	0.7112	1.564	0.6942
367.83		2.542	0.8103	2.461	0.7853	2.27	0.7833	2.106	0.7692	2.828	0.7464	2.878	0.799	1.54	0.7048	1.574	0.6986
368.04		2.556	0.8148	2.476	0.79	2.267	0.7823	2.139	0.7812	2.843	0.7503	2.896	0.804	1.554	0.7112	1.594	0.7075
368.24		2.548	0.8122	2.481	0.7916	2.27	0.7833	2.157	0.7878	2.859	0.7546	2.907	0.8071	1.56	0.714	1.614	0.7164
368.45		2.551	0.8132	2.472	0.7888	2.265	0.7816	2.165	0.7907	2.848	0.7516	2.9	0.8051	1.571	0.719	1.621	0.7195
368.65		2.562	0.8167	2.487	0.7936	2.299	0.7933	2.185	0.798	2.847	0.7514	2.927	0.8126	1.584	0.7249	1.633	0.7248
368.85		2.58	0.8224	2.487	0.7936	2.32	0.8006	2.191	0.8002	2.862	0.7553	2.934	0.8145	1.595	0.73	1.648	0.7315
369.06		2.572	0.8199	2.475	0.7897	2.318	0.7999	2.196	0.802	2.855	0.7535	2.928	0.8129	1.584	0.7249	1.667	0.7399
369.26		2.557	0.8151	2.442	0.7792	2.333	0.805	2.189	0.7995	2.863	0.7556	2.928	0.8129	1.574	0.7204	1.658	0.7359
369.47		2.545	0.8113	2.461	0.7853	2.329	0.8037	2.215	0.809	2.878	0.7596	2.935	0.8148	1.58	0.7231	1.677	0.7443
369.67		2.527	0.8055	2.44	0.7786	2.359	0.814	2.233	0.8156	2.868	0.7569	2.93	0.8134	1.585	0.7254	1.659	0.7364
369.87		2.52	0.8033	2.433	0.7763	2.372	0.8185	2.213	0.8083	2.864	0.7559	2.921	0.8109	1.58	0.7231	1.638	0.727
370.08		2.528	0.8059	2.42	0.7722	2.376	0.8199	2.211	0.8075	2.86	0.7548	2.911	0.8082	1.583	0.7245	1.632	0.7244
370.28		2.509	0.7998	2.414	0.7703	2.372	0.8185	2.207	0.8061	2.857	0.754	2.901	0.8054	1.583	0.7245	1.635	0.7257
370.49		2.512	0.8008	2.423	0.7731	2.37	0.8178	2.21	0.8072	2.89	0.7627	2.921	0.8109	1.601	0.7327	1.652	0.7332
370.69		2.49	0.7938	2.408	0.7683	2.358	0.8137	2.194	0.8013	2.881	0.7604	2.914	0.809	1.582	0.724	1.63	0.7235
370.89		2.466	0.7861	2.403	0.7668	2.355	0.8126	2.18	0.7962	2.879	0.7598	2.908	0.8073	1.575	0.7208	1.622	0.7199
371.1		2.458	0.7836	2.411	0.7693	2.344	0.8088	2.189	0.7995	2.874	0.7585	2.912	0.8084	1.583	0.7245	1.625	0.7213
371.3		2.454	0.7823	2.404	0.7671	2.351	0.8112	2.188	0.7991	2.876	0.759	2.942	0.8168	1.591	0.7281	1.629	0.723
371.51		2.456	0.7829	2.401	0.7661	2.331	0.8043	2.173	0.7936	2.873	0.7582	2.938	0.8157	1.58	0.7231	1.633	0.7248
371.71		2.445	0.7794	2.382	0.7601	2.311	0.7974	2.178	0.7955	2.868	0.7569	2.961	0.822	1.57	0.7185	1.638	0.727
371.91		2.425	0.773	2.377	0.7585	2.294	0.7916	2.171	0.7929	2.845	0.7509	2.948	0.8184	1.557	0.7126	1.625	0.7213
372.12		2.433	0.7756	2.376	0.7581	2.288	0.7895	2.176	0.7947	2.847	0.7514	2.95	0.819	1.537	0.7034	1.606	0.7128
372.32		2.431	0.7749	2.369	0.7559	2.285	0.7885	2.176	0.7947	2.82	0.7443	2.935	0.8148	1.502	0.6874	1.594	0.7075
372.53		2.443	0.7788	2.387	0.7616	2.299	0.7933	2.185	0.798	2.827	0.7461	2.944	0.8173	1.528	0.6993	1.61	0.7146
372.73		2.449	0.7807	2.399	0.7655	2.302	0.7943	2.2	0.8035	2.836	0.7485	2.958	0.8212	1.549	0.7089	1.603	0.7115
372.93		2.449	0.7807	2.409	0.7687	2.312	0.7978	2.205	0.8053	2.841	0.7498	2.957	0.8209	1.548	0.7085	1.606	0.7128
373.14		2.434	0.7759	2.392	0.7632	2.303	0.7947	2.176	0.7947	2.823	0.7451	2.913	0.8087	1.534	0.7021	1.577	0.7
373.34		2.447	0.78	2.425	0.7738	2.309	0.7968	2.189	0.7995	2.83	0.7469	2.931	0.8137	1.555	0.7117	1.578	0.7004
373.54		2.425	0.773	2.417	0.7712	2.3	0.7937	2.18	0.7962	2.84	0.7495	2.908	0.8073	1.565	0.7162	1.557	0.6911
373.75		2.437	0.7769	2.428	0.7747	2.327	0.803	2.197	0.8024	2.86	0.7548	2.931	0.8137	1.58	0.7231	1.574	0.6986
373.95		2.438	0.7772	2.415	0.7706	2.333	0.805	2.192	0.8006	2.865	0.7561	2.936	0.8151	1.6	0.7323	1.595	0.7079
374.16		2.433	0.7756	2.434	0.7766	2.337	0.8064	2.186	0.7984	2.879	0.7598	2.938	0.8157	1.633	0.7474	1.599	0.7097
374.36		2.456	0.7829	2.43	0.7754	2.351	0.8112	2.201	0.8039	2.881	0.7604	2.948	0.8184	1.631	0.7465	1.601	0.7106
374.56		2.464	0.7855	2.43	0.7754	2.349	0.8106	2.203	0.8046	2.878	0.7596	2.94	0.8162	1.628	0.7451	1.592	0.7066
374.77		2.462	0.7848	2.425	0.7738	2.334	0.8054	2.169	0.7922	2.855	0.7535	2.916	0.8096	1.618	0.7405	1.593	0.7071
374.97		2.482	0.7912	2.443	0.7795	2.327	0.803	2.191	0.8002	2.875	0.7588	2.929	0.8132	1.617	0.74	1.618	0.7182
375.17		2.471	0.7877	2.432	0.776	2.328	0.8033	2.183	0.7973	2.859	0.7546	2.917	0.8098	1.598	0.7314	1.628	0.7226
375.38		2.512	0.8008	2.45	0.7817	2.355	0.8126	2.193	0.8009	2.86	0.7548	2.939	0.8159	1.595	0.73	1.666	0.7395
375.58		2.535	0.8081	2.459	0.7846	2.364	0.8157	2.199	0.8031	2.888	0.7622	2.947	0.8182	1.616	0.7396	1.684	0.7474
375.79		2.539	0.8094	2.471	0.7884	2.364	0.8157	2.203	0.8046	2.886	0.7617	2.958	0.8212	1.62	0.7414	1.667	0.7399
375.99		2.539	0.8094	2.459	0.7846	2.366	0.8164	2.194	0.8013	2.88	0.7601	2.967	0.8237	1.621	0.7419	1.655	0.7346
376.19		2.511	0.8004	2.449	0.7814	2.341	0.8078	2.172	0.7933	2.872	0.758	2.954	0.8201	1.605	0.7346	1.644	0.7297
376.4		2.508	0.7995	2.446	0.7805	2.338	0.8068	2.158	0.7882	2.874	0.7585	2.95	0.819	1.596	0.7304	1.647	0.731
376.6		2.519	0.803	2.447	0.7808	2.343	0.8085	2.189	0.7995	2.901	0.7656	2.978	0.8268	1.61	0.7368	1.647	0.731
376.8		2.506	0.7989	2.437	0.7776	2.346	0.8095	2.177	0.7951	2.887	0.7619	2.983	0.8282	1.617	0.74	1.629	0.723
377.01		2.494	0.795	2.423	0.7731	2.341	0.8078	2.183	0.7973	2.902	0.7659	2.99	0.8301	1.622	0.7423	1.619	0.7186
377.21		2.468	0.7867	2.418	0.7715	2.332	0.8047	2.176	0.7947	2.901	0.7656	2.991	0.8304	1.629	0.7455	1.597	0.7088
377.42		2.452	0.7816	2.41	0.769	2.33	0.804	2.162	0.7896	2.903	0.7662	3.001	0.8331	1.614	0.7387	1.568	0.696
377.62		2.451	0.7813	2.419	0.7719	2.32	0.8006	2.159	0.7885	2.922	0.7712	2.99	0.8301	1.617	0.74	1.579	0.7008
377.82		2.458	0.7836	2.418	0.7715	2.309	0.7968	2.167	0.7915	2.924	0.7717	2.994	0.8312	1.617	0.74	1.6	0.7102
378.03		2.479	0.7902	2.428	0.7747	2.324	0.8019	2.181	0.7966	2.944	0.777	3.01	0.8356	1.633	0.7474	1.622	0.7199
378.23		2.489	0.7934	2.441	0.7789	2.337	0.8064	2.19	0.7999	2.955	0.7799	3.037	0.8431	1.644	0.7524	1.634	0.7253
378.43		2.474	0.7887	2.452	0.7824	2.334	0.8054	2.181	0.7966	2.956	0.7802	3.04	0.844	1.641	0.751	1.633	0.7248
378.64		2.471	0.7877	2.464	0.7862	2.34	0.8075	2.187	0.7988	2.966	0.7828	3.043	0.8448	1.631	0.7465	1.634	0.7253
378.84		2.487	0.7928	2.498	0.7971	2.361	0.8147	2.202	0.8042	2.978	0.786	3.056	0.8484	1.643	0.7519	1.642	0.7288
379.04		2.503	0.7979	2.514	0.8022	2.368	0.8171	2.21	0.8072	2.973	0.7846	3.05	0.8468	1.639	0.7501	1.644	0.7297
379.25		2.503	0.7979	2.517	0.8031	2.369	0.8175	2.222	0.8115	2.961	0.7815	3.045	0.8454	1.655	0.7574	1.666	0.7395
379.45		2.496	0.7957	2.505	0.7993	2.362	0.815	2.219	0.8104	2.943	0.7767	3.04	0.844	1.638	0.7497	1.653	0.7337
379.65		2.486	0.7925	2.488	0.7939	2.355	0.8126	2.213	0.8083	2.939	0.7757	3.026	0.8401	1.623	0.7428	1.621	0.7195
379.86		2.475	0.789	2.486	0.7932	2.348	0.8102	2.203	0.8046	2.918	0.7701	3.022	0.839	1.614	0.7387	1.603	0.7115
380.06		2.474	0.7887	2.493	0.7955	2.35	0.8109	2.212	0.8079	2.915	0.7693	3.016	0.8373	1.611	0.7373	1.599	0.7097
380.27		2.494	0.795	2.49	0.7945	2.357	0.8133	2.227	0.8134	2.916	0.7696	3.019	0.8381	1.61	0.7368	1.6	0.7102
380.47		2.51	0.8001	2.483	0.7923	2.35	0.8109	2.225	0.8126	2.905	0.7667	3.017	0.8376	1.608	0.7359	1.598	0.7093
380.67		2.52	0.8033	2.475	0.7897	2.343	0.8085	2.229	0.8141	2.906	0.767	3.014	0.8368	1.611	0.7373	1.606	0.7128
380.88		2.522	0.804	2.473	0.7891	2.347	0.8099	2.225	0.8126	2.907	0.7672	3.012	0.8362	1.612	0.7378	1.607	0.7133
381.08		2.528	0.8059	2.476	0.79	2.336	0.8061	2.215	0.809	2.904	0.7664	2.999	0.8326	1.6	0.7323	1.61	0.7146
381.28		2.544	0.811	2.492	0.7951	2.363	0.8154	2.23	0.8145	2.902	0.7659	3.009	0.8354	1.625	0.7437	1.62	0.719
381.49		2.562	0.8167	2.516	0.8028	2.385	0.823	2.238	0.8174	2.915	0.7693	3.004	0.834	1.636	0.7487	1.644	0.7297
381.69		2.568	0.8186	2.508	0.8003	2.379	0.8209	2.23	0.8145	2.9	0.7654	2.977	0.8265	1.635	0.7483	1.642	0.7288
381.89		2.584	0.8237	2.516	0.8028	2.388	0.824	2.235	0.8163	2.895	0.7641	2.964	0.8229	1.651	0.7556	1.649	0.7319
382.1		2.585	0.824	2.527	0.8063	2.378	0.8206	2.219	0.8104	2.883	0.7609	2.951	0.8193	1.651	0.7556	1.641	0.7284
382.3		2.578	0.8218	2.53	0.8073	2.366	0.8164	2.216	0.8093	2.868	0.7569	2.94	0.8162	1.659	0.7593	1.641	0.7284
382.5		2.584	0.8237	2.534	0.8086	2.376	0.8199	2.202	0.8042	2.863	0.7556	2.932	0.814	1.663	0.7611	1.636	0.7261
382.71		2.598	0.8282	2.54	0.8105	2.375	0.8195	2.205	0.8053	2.856	0.7538	2.931	0.8137	1.683	0.7703	1.651	0.7328
382.91		2.59	0.8256	2.544	0.8117	2.377	0.8202	2.208	0.8064	2.866	0.7564	2.938	0.8157	1.69	0.7735	1.643	0.7292
383.11		2.593	0.8266	2.545	0.8121	2.371	0.8182	2.201	0.8039	2.882	0.7606	2.943	0.817	1.691	0.7739	1.655	0.7346
383.32		2.581	0.8228	2.534	0.8086	2.366	0.8164	2.199	0.8031	2.877	0.7593	2.948	0.8184	1.69	0.7735	1.655	0.7346
383.52		2.579	0.8221	2.544	0.8117	2.371	0.8182	2.202	0.8042	2.911	0.7683	2.982	0.8279	1.694	0.7753	1.671	0.7417
383.72		2.559	0.8157	2.523	0.805	2.359	0.814	2.19	0.7999	2.918	0.7701	2.98	0.8273	1.688	0.7725	1.669	0.7408
383.93		2.551	0.8132	2.51	0.8009	2.383	0.8223	2.223	0.8119	2.926	0.7722	2.999	0.8326	1.703	0.7794	1.691	0.7506
384.13		2.57	0.8193	2.505	0.7993	2.405	0.8299	2.241	0.8185	2.948	0.778	3.01	0.8356	1.711	0.7831	1.703	0.7559
384.33		2.559	0.8157	2.494	0.7958	2.387	0.8237	2.25	0.8218	2.947	0.7778	3.012	0.8362	1.713	0.784	1.706	0.7572
384.54		2.533	0.8075	2.469	0.7878	2.369	0.8175	2.237	0.817	2.954	0.7796	3.008	0.8351	1.689	0.773	1.695	0.7523
384.74		2.538	0.8091	2.465	0.7865	2.377	0.8202	2.237	0.817	2.955	0.7799	3.013	0.8365	1.695	0.7757	1.711	0.7594
384.94		2.519	0.803	2.439	0.7782	2.362	0.815	2.236	0.8167	2.954	0.7796	3.007	0.8348	1.676	0.767	1.698	0.7537
385.15		2.518	0.8027	2.445	0.7802	2.362	0.815	2.24	0.8181	2.96	0.7812	3.024	0.8395	1.679	0.7684	1.698	0.7537
385.35		2.501	0.7973	2.438	0.7779	2.35	0.8109	2.236	0.8167	2.948	0.778	3.013	0.8365	1.683	0.7703	1.685	0.7479
385.55		2.498	0.7963	2.431	0.7757	2.35	0.8109	2.235	0.8163	2.956	0.7802	3.027	0.8404	1.672	0.7652	1.688	0.7492
385.76		2.497	0.796	2.427	0.7744	2.347	0.8099	2.226	0.813	2.979	0.7862	3.03	0.8412	1.678	0.768	1.702	0.7554
385.96		2.463	0.7851	2.423	0.7731	2.339	0.8071	2.202	0.8042	2.975	0.7852	3.021	0.8387	1.669	0.7638	1.694	0.7519
386.16		2.459	0.7839	2.403	0.7668	2.339	0.8071	2.194	0.8013	2.977	0.7857	3.024	0.8395	1.67	0.7643	1.701	0.755
386.37		2.449	0.7807	2.409	0.7687	2.357	0.8133	2.216	0.8093	2.99	0.7891	3.035	0.8426	1.669	0.7638	1.704	0.7563
386.57		2.446	0.7797	2.399	0.7655	2.354	0.8123	2.224	0.8123	2.99	0.7891	3.035	0.8426	1.67	0.7643	1.693	0.7514
386.77		2.45	0.781	2.395	0.7642	2.36	0.8144	2.218	0.8101	2.984	0.7875	3.04	0.844	1.666	0.7625	1.693	0.7514
386.98		2.445	0.7794	2.391	0.7629	2.361	0.8147	2.221	0.8112	2.989	0.7889	3.038	0.8434	1.667	0.7629	1.7	0.7545
387.18		2.462	0.7848	2.395	0.7642	2.382	0.8219	2.238	0.8174	3.012	0.7949	3.058	0.849	1.677	0.7675	1.713	0.7603
387.38		2.453	0.782	2.384	0.7607	2.384	0.8226	2.239	0.8178	3.005	0.7931	3.049	0.8465	1.67	0.7643	1.702	0.7554
387.58		2.457	0.7832	2.387	0.7616	2.39	0.8247	2.226	0.813	2.987	0.7883	3.037	0.8431	1.661	0.7602	1.685	0.7479
387.79		2.473	0.7883	2.389	0.7623	2.395	0.8264	2.235	0.8163	2.99	0.7891	3.061	0.8498	1.673	0.7657	1.699	0.7541
387.99		2.465	0.7858	2.404	0.7671	2.401	0.8285	2.226	0.813	2.989	0.7889	3.057	0.8487	1.663	0.7611	1.684	0.7474
388.19		2.477	0.7896	2.418	0.7715	2.394	0.8261	2.225	0.8126	2.985	0.7878	3.063	0.8504	1.673	0.7657	1.676	0.7439
388.4		2.48	0.7906	2.432	0.776	2.402	0.8288	2.222	0.8115	2.988	0.7886	3.074	0.8534	1.674	0.7661	1.677	0.7443
388.6		2.49	0.7938	2.461	0.7853	2.403	0.8292	2.223	0.8119	2.991	0.7894	3.083	0.8559	1.684	0.7707	1.692	0.751
388.8		2.493	0.7947	2.485	0.7929	2.405	0.8299	2.23	0.8145	3.003	0.7926	3.081	0.8554	1.684	0.7707	1.692	0.751
389.01		2.482	0.7912	2.481	0.7916	2.386	0.8233	2.226	0.813	3.001	0.792	3.059	0.8493	1.668	0.7634	1.695	0.7523
389.21		2.502	0.7976	2.504	0.799	2.379	0.8209	2.22	0.8108	3.013	0.7952	3.065	0.8509	1.683	0.7703	1.712	0.7599
389.41		2.514	0.8014	2.52	0.8041	2.375	0.8195	2.225	0.8126	3.017	0.7963	3.072	0.8529	1.691	0.7739	1.71	0.759
389.62		2.531	0.8068	2.53	0.8073	2.389	0.8244	2.238	0.8174	3.03	0.7997	3.06	0.8495	1.691	0.7739	1.713	0.7603
389.82		2.54	0.8097	2.534	0.8086	2.387	0.8237	2.235	0.8163	3.026	0.7986	3.047	0.8459	1.68	0.7689	1.714	0.7608
390.02		2.555	0.8145	2.541	0.8108	2.404	0.8295	2.225	0.8126	3.027	0.7989	3.04	0.844	1.688	0.7725	1.723	0.7648
390.22		2.57	0.8193	2.549	0.8133	2.392	0.8254	2.228	0.8137	3.018	0.7965	3.039	0.8437	1.678	0.768	1.725	0.7656
390.43		2.57	0.8193	2.548	0.813	2.378	0.8206	2.235	0.8163	3.016	0.796	3.04	0.844	1.685	0.7712	1.719	0.763
390.63		2.589	0.8253	2.544	0.8117	2.378	0.8206	2.231	0.8148	2.991	0.7894	3.026	0.8401	1.687	0.7721	1.712	0.7599
390.83		2.596	0.8275	2.558	0.8162	2.379	0.8209	2.235	0.8163	2.983	0.7873	3.034	0.8423	1.692	0.7744	1.702	0.7554
391.04		2.606	0.8307	2.566	0.8188	2.388	0.824	2.248	0.821	2.975	0.7852	3.021	0.8387	1.695	0.7757	1.697	0.7532
391.24		2.603	0.8298	2.562	0.8175	2.387	0.8237	2.246	0.8203	2.975	0.7852	3.025	0.8398	1.687	0.7721	1.711	0.7594
391.44		2.598	0.8282	2.567	0.8191	2.377	0.8202	2.236	0.8167	2.954	0.7796	3.021	0.8387	1.674	0.7661	1.697	0.7532
391.65		2.605	0.8304	2.58	0.8232	2.373	0.8188	2.245	0.8199	2.957	0.7804	3.036	0.8429	1.695	0.7757	1.709	0.7585
391.85		2.605	0.8304	2.578	0.8226	2.364	0.8157	2.245	0.8199	2.964	0.7823	3.032	0.8418	1.694	0.7753	1.711	0.7594
392.05		2.586	0.8244	2.573	0.821	2.365	0.8161	2.239	0.8178	2.96	0.7812	3.018	0.8379	1.694	0.7753	1.712	0.7599
392.25		2.586	0.8244	2.574	0.8213	2.373	0.8188	2.23	0.8145	2.954	0.7796	3.012	0.8362	1.69	0.7735	1.709	0.7585
392.46		2.575	0.8208	2.564	0.8181	2.372	0.8185	2.223	0.8119	2.967	0.7831	3.02	0.8384	1.692	0.7744	1.71	0.759
392.66		2.581	0.8228	2.566	0.8188	2.387	0.8237	2.222	0.8115	2.971	0.7841	3.016	0.8373	1.703	0.7794	1.724	0.7652
392.86		2.563	0.817	2.556	0.8156	2.372	0.8185	2.207	0.8061	2.964	0.7823	3.027	0.8404	1.698	0.7771	1.718	0.7625
393.07		2.555	0.8145	2.551	0.814	2.357	0.8133	2.203	0.8046	2.965	0.7825	3.02	0.8384	1.7	0.778	1.709	0.7585
393.27		2.552	0.8135	2.545	0.8121	2.352	0.8116	2.215	0.809	2.986	0.7881	3.029	0.8409	1.717	0.7858	1.724	0.7652
393.47		2.552	0.8135	2.535	0.8089	2.361	0.8147	2.219	0.8104	2.995	0.7904	3.03	0.8412	1.703	0.7794	1.729	0.7674
393.67		2.544	0.811	2.536	0.8092	2.368	0.8171	2.226	0.813	2.997	0.791	3.041	0.8443	1.709	0.7822	1.74	0.7723
393.88		2.545	0.8113	2.523	0.805	2.366	0.8164	2.222	0.8115	3.003	0.7926	3.039	0.8437	1.706	0.7808	1.742	0.7732
394.08		2.545	0.8113	2.518	0.8034	2.377	0.8202	2.224	0.8123	3.019	0.7968	3.044	0.8451	1.705	0.7803	1.752	0.7776
394.28		2.54	0.8097	2.515	0.8025	2.379	0.8209	2.232	0.8152	3.021	0.7973	3.055	0.8481	1.711	0.7831	1.756	0.7794
394.49		2.536	0.8084	2.502	0.7983	2.376	0.8199	2.242	0.8188	3.017	0.7963	3.061	0.8498	1.708	0.7817	1.752	0.7776
394.69		2.535	0.8081	2.503	0.7987	2.38	0.8213	2.243	0.8192	3.02	0.797	3.062	0.8501	1.719	0.7867	1.761	0.7816
394.89		2.534	0.8078	2.506	0.7996	2.384	0.8226	2.249	0.8214	3.022	0.7976	3.077	0.8542	1.728	0.7908	1.771	0.7861
395.09		2.527	0.8055	2.494	0.7958	2.393	0.8257	2.251	0.8221	3.027	0.7989	3.085	0.8565	1.732	0.7927	1.765	0.7834
395.3		2.531	0.8068	2.495	0.7961	2.4	0.8282	2.26	0.8254	3.037	0.8015	3.106	0.8623	1.759	0.805	1.773	0.787
395.5		2.533	0.8075	2.494	0.7958	2.402	0.8288	2.281	0.8331	3.032	0.8002	3.113	0.8642	1.763	0.8069	1.77	0.7856
395.7		2.543	0.8106	2.503	0.7987	2.413	0.8326	2.293	0.8375	3.039	0.8021	3.132	0.8695	1.779	0.8142	1.782	0.7909
395.91		2.542	0.8103	2.496	0.7964	2.415	0.8333	2.301	0.8404	3.043	0.8031	3.133	0.8698	1.792	0.8201	1.787	0.7932
396.11		2.551	0.8132	2.5	0.7977	2.429	0.8382	2.318	0.8466	3.05	0.805	3.145	0.8731	1.801	0.8243	1.794	0.7963
396.31		2.551	0.8132	2.507	0.7999	2.434	0.8399	2.313	0.8448	3.064	0.8087	3.146	0.8734	1.809	0.8279	1.803	0.8003
396.51		2.558	0.8154	2.505	0.7993	2.458	0.8482	2.343	0.8557	3.08	0.8129	3.156	0.8762	1.807	0.827	1.817	0.8065
396.72		2.56	0.8161	2.492	0.7951	2.471	0.8527	2.349	0.8579	3.076	0.8118	3.144	0.8728	1.802	0.8247	1.817	0.8065
396.92		2.558	0.8154	2.49	0.7945	2.462	0.8496	2.344	0.8561	3.061	0.8079	3.132	0.8695	1.79	0.8192	1.815	0.8056
397.12		2.544	0.811	2.49	0.7945	2.458	0.8482	2.332	0.8517	3.044	0.8034	3.114	0.8645	1.778	0.8137	1.801	0.7994
397.32		2.538	0.8091	2.482	0.792	2.463	0.8499	2.313	0.8448	3.062	0.8081	3.119	0.8659	1.776	0.8128	1.804	0.8007
397.53		2.529	0.8062	2.471	0.7884	2.462	0.8496	2.307	0.8426	3.065	0.8089	3.108	0.8629	1.77	0.8101	1.789	0.7941
397.73		2.518	0.8027	2.47	0.7881	2.466	0.8509	2.299	0.8397	3.059	0.8073	3.101	0.8609	1.756	0.8037	1.774	0.7874
397.93		2.513	0.8011	2.466	0.7869	2.457	0.8478	2.293	0.8375	3.054	0.806	3.088	0.8573	1.747	0.7995	1.78	0.7901
398.14		2.516	0.802	2.47	0.7881	2.47	0.8523	2.285	0.8346	3.053	0.8058	3.095	0.8592	1.743	0.7977	1.793	0.7958
398.34		2.509	0.7998	2.477	0.7904	2.455	0.8471	2.271	0.8294	3.036	0.8013	3.079	0.8548	1.74	0.7963	1.788	0.7936
398.54		2.508	0.7995	2.476	0.79	2.448	0.8447	2.268	0.8283	3.037	0.8015	3.074	0.8534	1.731	0.7922	1.769	0.7852
398.74		2.52	0.8033	2.491	0.7948	2.462	0.8496	2.28	0.8327	3.047	0.8042	3.071	0.8526	1.751	0.8014	1.776	0.7883
398.95		2.523	0.8043	2.482	0.792	2.463	0.8499	2.287	0.8353	3.048	0.8044	3.071	0.8526	1.737	0.795	1.782	0.7909
399.15		2.538	0.8091	2.496	0.7964	2.451	0.8458	2.278	0.832	3.027	0.7989	3.052	0.8473	1.739	0.7959	1.776	0.7883
399.35		2.536	0.8084	2.505	0.7993	2.449	0.8451	2.283	0.8338	3.022	0.7976	3.045	0.8454	1.726	0.7899	1.776	0.7883
399.55		2.546	0.8116	2.513	0.8019	2.439	0.8416	2.284	0.8342	3.013	0.7952	3.04	0.844	1.735	0.7941	1.782	0.7909
399.76		2.556	0.8148	2.526	0.806	2.453	0.8464	2.288	0.8356	3.024	0.7981	3.042	0.8445	1.739	0.7959	1.776	0.7883
399.96		2.563	0.817	2.53	0.8073	2.443	0.843	2.304	0.8415	3.026	0.7986	3.031	0.8415	1.738	0.7954	1.768	0.7847
400.16		2.579	0.8221	2.53	0.8073	2.44	0.842	2.293	0.8375	3.026	0.7986	3.039	0.8437	1.73	0.7918	1.758	0.7803
400.36		2.581	0.8228	2.54	0.8105	2.44	0.842	2.285	0.8346	3.037	0.8015	3.044	0.8451	1.738	0.7954	1.77	0.7856
400.57		2.576	0.8212	2.536	0.8092	2.432	0.8392	2.279	0.8324	3.042	0.8029	3.053	0.8476	1.722	0.7881	1.784	0.7918
400.77		2.583	0.8234	2.548	0.813	2.437	0.8409	2.281	0.8331	3.051	0.8052	3.056	0.8484	1.737	0.795	1.785	0.7923
400.97		2.585	0.824	2.545	0.8121	2.451	0.8458	2.302	0.8408	3.068	0.8097	3.07	0.8523	1.742	0.7973	1.799	0.7985
401.17		2.595	0.8272	2.553	0.8146	2.461	0.8492	2.299	0.8397	3.072	0.8108	3.076	0.854	1.756	0.8037	1.808	0.8025
401.38		2.602	0.8295	2.561	0.8172	2.467	0.8513	2.308	0.843	3.09	0.8155	3.094	0.859	1.769	0.8096	1.82	0.8078
401.58		2.604	0.8301	2.553	0.8146	2.454	0.8468	2.306	0.8422	3.082	0.8134	3.101	0.8609	1.766	0.8082	1.824	0.8096
401.78		2.599	0.8285	2.551	0.814	2.451	0.8458	2.307	0.8426	3.079	0.8126	3.106	0.8623	1.771	0.8105	1.821	0.8083
401.98		2.593	0.8266	2.552	0.8143	2.461	0.8492	2.324	0.8488	3.094	0.8166	3.106	0.8623	1.789	0.8188	1.836	0.8149
402.19		2.598	0.8282	2.549	0.8133	2.466	0.8509	2.331	0.8514	3.098	0.8176	3.12	0.8662	1.793	0.8206	1.843	0.818
402.39		2.587	0.8247	2.553	0.8146	2.463	0.8499	2.328	0.8503	3.087	0.8147	3.12	0.8662	1.806	0.8265	1.833	0.8136
402.59		2.58	0.8224	2.536	0.8092	2.446	0.844	2.32	0.8473	3.082	0.8134	3.105	0.862	1.797	0.8224	1.825	0.81
402.79		2.568	0.8186	2.529	0.807	2.444	0.8433	2.305	0.8419	3.084	0.8139	3.102	0.8612	1.8	0.8238	1.82	0.8078
403		2.575	0.8208	2.526	0.806	2.446	0.844	2.323	0.8484	3.095	0.8168	3.114	0.8645	1.809	0.8279	1.837	0.8154
403.2		2.571	0.8196	2.52	0.8041	2.44	0.842	2.328	0.8503	3.1	0.8182	3.112	0.864	1.808	0.8275	1.846	0.8194
403.4		2.561	0.8164	2.526	0.806	2.449	0.8451	2.321	0.8477	3.106	0.8197	3.117	0.8654	1.81	0.8284	1.846	0.8194
403.6		2.567	0.8183	2.521	0.8044	2.448	0.8447	2.328	0.8503	3.123	0.8242	3.128	0.8684	1.818	0.832	1.856	0.8238
403.8		2.571	0.8196	2.517	0.8031	2.443	0.843	2.328	0.8503	3.136	0.8277	3.141	0.872	1.822	0.8339	1.856	0.8238
404.01		2.565	0.8177	2.512	0.8015	2.442	0.8427	2.326	0.8495	3.14	0.8287	3.144	0.8728	1.819	0.8325	1.861	0.826
404.21		2.578	0.8218	2.514	0.8022	2.455	0.8471	2.326	0.8495	3.164	0.835	3.159	0.877	1.827	0.8362	1.875	0.8322
404.41		2.572	0.8199	2.524	0.8054	2.464	0.8502	2.333	0.8521	3.189	0.8416	3.183	0.8837	1.833	0.8389	1.888	0.838
404.61		2.571	0.8196	2.518	0.8034	2.46	0.8489	2.343	0.8557	3.199	0.8443	3.194	0.8867	1.839	0.8416	1.892	0.8398
404.82		2.553	0.8138	2.512	0.8015	2.446	0.844	2.322	0.8481	3.192	0.8424	3.184	0.884	1.827	0.8362	1.881	0.8349
405.02		2.562	0.8167	2.526	0.806	2.46	0.8489	2.323	0.8484	3.199	0.8443	3.202	0.889	1.834	0.8394	1.889	0.8384
405.22		2.562	0.8167	2.521	0.8044	2.457	0.8478	2.324	0.8488	3.207	0.8464	3.204	0.8895	1.835	0.8398	1.894	0.8407
405.42		2.56	0.8161	2.53	0.8073	2.474	0.8537	2.322	0.8481	3.207	0.8464	3.216	0.8928	1.829	0.8371	1.892	0.8398
405.63		2.566	0.818	2.532	0.8079	2.487	0.8582	2.325	0.8492	3.217	0.849	3.233	0.8976	1.822	0.8339	1.896	0.8415
405.83		2.571	0.8196	2.551	0.814	2.494	0.8606	2.333	0.8521	3.223	0.8506	3.24	0.8995	1.837	0.8407	1.901	0.8438
406.03		2.585	0.824	2.559	0.8165	2.491	0.8596	2.345	0.8565	3.232	0.853	3.243	0.9003	1.834	0.8394	1.903	0.8447
406.23		2.591	0.8259	2.57	0.82	2.491	0.8596	2.339	0.8543	3.225	0.8511	3.243	0.9003	1.836	0.8403	1.897	0.842
406.43		2.608	0.8314	2.589	0.8261	2.503	0.8637	2.343	0.8557	3.223	0.8506	3.247	0.9014	1.839	0.8416	1.903	0.8447
406.64		2.63	0.8384	2.605	0.8312	2.521	0.8699	2.366	0.8641	3.239	0.8548	3.27	0.9078	1.851	0.8471	1.902	0.8442
406.84		2.633	0.8393	2.6	0.8296	2.514	0.8675	2.367	0.8645	3.239	0.8548	3.264	0.9062	1.843	0.8435	1.881	0.8349
407.04		2.642	0.8422	2.611	0.8331	2.513	0.8671	2.378	0.8685	3.243	0.8559	3.272	0.9084	1.844	0.8439	1.876	0.8327
407.24		2.647	0.8438	2.617	0.835	2.497	0.8616	2.375	0.8674	3.242	0.8556	3.257	0.9042	1.844	0.8439	1.871	0.8304
407.45		2.64	0.8416	2.619	0.8357	2.488	0.8585	2.375	0.8674	3.23	0.8525	3.235	0.8981	1.84	0.8421	1.868	0.8291
407.65		2.655	0.8464	2.621	0.8363	2.489	0.8589	2.38	0.8692	3.227	0.8517	3.238	0.8989	1.842	0.843	1.87	0.83
407.85		2.649	0.8444	2.63	0.8392	2.499	0.8623	2.373	0.8667	3.217	0.849	3.239	0.8992	1.845	0.8444	1.861	0.826
408.05		2.682	0.855	2.645	0.844	2.521	0.8699	2.39	0.8729	3.225	0.8511	3.24	0.8995	1.859	0.8508	1.879	0.834
408.25		2.682	0.855	2.643	0.8433	2.504	0.864	2.375	0.8674	3.215	0.8485	3.212	0.8917	1.838	0.8412	1.862	0.8265
408.46		2.691	0.8578	2.65	0.8456	2.496	0.8613	2.362	0.8627	3.202	0.8451	3.187	0.8848	1.83	0.8375	1.86	0.8256
408.66		2.704	0.862	2.66	0.8488	2.497	0.8616	2.353	0.8594	3.194	0.843	3.172	0.8806	1.819	0.8325	1.877	0.8331
408.86		2.715	0.8655	2.66	0.8488	2.486	0.8578	2.349	0.8579	3.183	0.8401	3.15	0.8745	1.811	0.8288	1.873	0.8313
409.06		2.727	0.8693	2.679	0.8548	2.493	0.8602	2.35	0.8583	3.182	0.8398	3.157	0.8765	1.815	0.8307	1.873	0.8313
409.26		2.743	0.8744	2.702	0.8622	2.493	0.8602	2.357	0.8608	3.176	0.8382	3.163	0.8781	1.82	0.833	1.872	0.8309
409.47		2.75	0.8766	2.718	0.8673	2.497	0.8616	2.353	0.8594	3.17	0.8366	3.146	0.8734	1.813	0.8297	1.876	0.8327
409.67		2.772	0.8836	2.726	0.8698	2.492	0.8599	2.357	0.8608	3.169	0.8364	3.139	0.8715	1.806	0.8265	1.875	0.8322
409.87		2.767	0.8821	2.736	0.873	2.48	0.8558	2.348	0.8576	3.159	0.8337	3.127	0.8681	1.797	0.8224	1.866	0.8282
410.07		2.783	0.8872	2.753	0.8784	2.493	0.8602	2.363	0.863	3.168	0.8361	3.151	0.8748	1.808	0.8275	1.885	0.8367
410.27		2.787	0.8884	2.764	0.8819	2.494	0.8606	2.371	0.866	3.188	0.8414	3.165	0.8787	1.82	0.833	1.889	0.8384
410.48		2.784	0.8875	2.768	0.8832	2.493	0.8602	2.373	0.8667	3.187	0.8411	3.172	0.8806	1.829	0.8371	1.883	0.8358
410.68		2.787	0.8884	2.782	0.8877	2.508	0.8654	2.374	0.8671	3.196	0.8435	3.191	0.8859	1.836	0.8403	1.892	0.8398
410.88		2.796	0.8913	2.773	0.8848	2.513	0.8671	2.38	0.8692	3.196	0.8435	3.195	0.887	1.838	0.8412	1.905	0.8455
411.08		2.793	0.8903	2.771	0.8842	2.524	0.8709	2.383	0.8703	3.2	0.8446	3.199	0.8881	1.844	0.8439	1.913	0.8491
411.28		2.796	0.8913	2.768	0.8832	2.529	0.8727	2.398	0.8758	3.21	0.8472	3.224	0.8951	1.853	0.8481	1.91	0.8478
411.49		2.777	0.8852	2.765	0.8823	2.526	0.8716	2.388	0.8722	3.21	0.8472	3.22	0.8939	1.85	0.8467	1.913	0.8491
411.69		2.772	0.8836	2.756	0.8794	2.527	0.872	2.391	0.8733	3.213	0.848	3.223	0.8948	1.85	0.8467	1.913	0.8491
411.89		2.759	0.8795	2.743	0.8752	2.517	0.8685	2.383	0.8703	3.219	0.8496	3.216	0.8928	1.846	0.8449	1.908	0.8469
412.09		2.75	0.8766	2.728	0.8705	2.514	0.8675	2.372	0.8663	3.2	0.8446	3.212	0.8917	1.839	0.8416	1.904	0.8451
412.29		2.74	0.8734	2.721	0.8682	2.517	0.8685	2.382	0.87	3.208	0.8467	3.213	0.892	1.84	0.8421	1.905	0.8455
412.5		2.731	0.8706	2.701	0.8618	2.517	0.8685	2.383	0.8703	3.208	0.8467	3.201	0.8887	1.844	0.8439	1.913	0.8491
412.7		2.726	0.869	2.699	0.8612	2.521	0.8699	2.39	0.8729	3.214	0.8482	3.2	0.8884	1.846	0.8449	1.904	0.8451
412.9		2.709	0.8636	2.687	0.8574	2.516	0.8682	2.368	0.8649	3.22	0.8498	3.182	0.8834	1.838	0.8412	1.894	0.8407
413.1		2.695	0.8591	2.675	0.8535	2.511	0.8665	2.358	0.8612	3.214	0.8482	3.169	0.8798	1.837	0.8407	1.892	0.8398
413.3		2.69	0.8575	2.661	0.8491	2.508	0.8654	2.364	0.8634	3.209	0.8469	3.165	0.8787	1.843	0.8435	1.892	0.8398
413.51		2.681	0.8546	2.649	0.8452	2.515	0.8678	2.372	0.8663	3.202	0.8451	3.167	0.8792	1.845	0.8444	1.896	0.8415
413.71		2.671	0.8515	2.64	0.8424	2.526	0.8716	2.373	0.8667	3.19	0.8419	3.172	0.8806	1.847	0.8453	1.896	0.8415
413.91		2.665	0.8495	2.633	0.8401	2.524	0.8709	2.384	0.8707	3.197	0.8438	3.183	0.8837	1.851	0.8471	1.903	0.8447
414.11		2.656	0.8467	2.619	0.8357	2.528	0.8723	2.383	0.8703	3.188	0.8414	3.176	0.8817	1.844	0.8439	1.888	0.838
414.31		2.66	0.8479	2.622	0.8366	2.536	0.8751	2.395	0.8747	3.194	0.843	3.19	0.8856	1.844	0.8439	1.88	0.8344
414.51		2.638	0.8409	2.609	0.8325	2.534	0.8744	2.393	0.874	3.184	0.8403	3.179	0.8826	1.841	0.8426	1.883	0.8358
414.72		2.649	0.8444	2.603	0.8306	2.532	0.8737	2.403	0.8776	3.178	0.8387	3.193	0.8865	1.845	0.8444	1.884	0.8362
414.92		2.64	0.8416	2.591	0.8267	2.537	0.8754	2.403	0.8776	3.18	0.8393	3.182	0.8834	1.831	0.838	1.885	0.8367
415.12		2.64	0.8416	2.59	0.8264	2.538	0.8758	2.413	0.8813	3.191	0.8422	3.193	0.8865	1.827	0.8362	1.885	0.8367
415.32		2.629	0.8381	2.59	0.8264	2.526	0.8716	2.413	0.8813	3.196	0.8435	3.195	0.887	1.823	0.8343	1.882	0.8353
415.52		2.632	0.839	2.597	0.8287	2.531	0.8734	2.424	0.8853	3.216	0.8488	3.198	0.8878	1.83	0.8375	1.889	0.8384
415.73		2.636	0.8403	2.599	0.8293	2.549	0.8796	2.429	0.8871	3.217	0.849	3.201	0.8887	1.835	0.8398	1.894	0.8407
415.93		2.64	0.8416	2.603	0.8306	2.562	0.8841	2.43	0.8875	3.237	0.8543	3.211	0.8914	1.853	0.8481	1.907	0.8464
416.13		2.629	0.8381	2.612	0.8334	2.559	0.883	2.426	0.886	3.241	0.8554	3.204	0.8895	1.85	0.8467	1.904	0.8451
416.33		2.631	0.8387	2.622	0.8366	2.56	0.8834	2.42	0.8839	3.253	0.8585	3.214	0.8923	1.849	0.8462	1.9	0.8433
416.53		2.634	0.8397	2.635	0.8408	2.577	0.8892	2.433	0.8886	3.267	0.8622	3.232	0.8973	1.857	0.8499	1.905	0.8455
416.73		2.637	0.8406	2.642	0.843	2.58	0.8903	2.435	0.8893	3.284	0.8667	3.241	0.8998	1.86	0.8513	1.901	0.8438
416.94		2.64	0.8416	2.644	0.8437	2.582	0.891	2.431	0.8879	3.284	0.8667	3.238	0.8989	1.859	0.8508	1.901	0.8438
417.14		2.656	0.8467	2.651	0.8459	2.597	0.8961	2.427	0.8864	3.297	0.8702	3.242	0.9001	1.865	0.8535	1.898	0.8424
417.34		2.67	0.8511	2.664	0.85	2.603	0.8982	2.43	0.8875	3.299	0.8707	3.248	0.9017	1.866	0.854	1.902	0.8442
417.54		2.678	0.8537	2.683	0.8561	2.607	0.8996	2.432	0.8882	3.309	0.8733	3.253	0.9031	1.865	0.8535	1.904	0.8451
417.74		2.686	0.8562	2.691	0.8586	2.602	0.8979	2.433	0.8886	3.304	0.872	3.25	0.9023	1.859	0.8508	1.907	0.8464
417.94		2.701	0.861	2.695	0.8599	2.602	0.8979	2.432	0.8882	3.305	0.8723	3.255	0.9037	1.865	0.8535	1.916	0.8504
418.15		2.717	0.8661	2.702	0.8622	2.596	0.8958	2.427	0.8864	3.303	0.8717	3.257	0.9042	1.875	0.8581	1.916	0.8504
418.35		2.726	0.869	2.711	0.865	2.59	0.8937	2.42	0.8839	3.311	0.8738	3.249	0.902	1.872	0.8568	1.923	0.8535
418.55		2.747	0.8757	2.73	0.8711	2.583	0.8913	2.414	0.8817	3.304	0.872	3.253	0.9031	1.876	0.8586	1.923	0.8535
418.75		2.759	0.8795	2.743	0.8752	2.588	0.893	2.412	0.8809	3.317	0.8754	3.263	0.9059	1.891	0.8654	1.928	0.8557
418.95		2.762	0.8805	2.748	0.8768	2.584	0.8916	2.412	0.8809	3.313	0.8744	3.269	0.9076	1.891	0.8654	1.936	0.8593
419.15		2.769	0.8827	2.756	0.8794	2.578	0.8896	2.402	0.8773	3.313	0.8744	3.272	0.9084	1.893	0.8664	1.937	0.8597
419.36		2.768	0.8824	2.757	0.8797	2.57	0.8868	2.394	0.8744	3.311	0.8738	3.264	0.9062	1.888	0.8641	1.933	0.858
419.56		2.779	0.8859	2.76	0.8807	2.563	0.8844	2.392	0.8736	3.307	0.8728	3.269	0.9076	1.881	0.8609	1.921	0.8526
419.76		2.779	0.8859	2.762	0.8813	2.556	0.882	2.384	0.8707	3.302	0.8715	3.264	0.9062	1.878	0.8595	1.913	0.8491
419.96		2.779	0.8859	2.763	0.8816	2.553	0.881	2.38	0.8692	3.293	0.8691	3.257	0.9042	1.862	0.8522	1.914	0.8495
420.16		2.791	0.8897	2.77	0.8839	2.555	0.8816	2.381	0.8696	3.285	0.867	3.259	0.9048	1.867	0.8545	1.909	0.8473
420.36		2.786	0.8881	2.764	0.8819	2.554	0.8813	2.38	0.8692	3.286	0.8672	3.255	0.9037	1.863	0.8526	1.918	0.8513
420.56		2.786	0.8881	2.761	0.881	2.544	0.8778	2.377	0.8682	3.276	0.8646	3.251	0.9026	1.856	0.8494	1.913	0.8491
420.77		2.793	0.8903	2.768	0.8832	2.54	0.8765	2.374	0.8671	3.282	0.8662	3.248	0.9017	1.859	0.8508	1.913	0.8491
420.97		2.791	0.8897	2.762	0.8813	2.537	0.8754	2.37	0.8656	3.278	0.8651	3.241	0.8998	1.852	0.8476	1.913	0.8491
421.17		2.793	0.8903	2.76	0.8807	2.536	0.8751	2.371	0.866	3.278	0.8651	3.243	0.9003	1.854	0.8485	1.911	0.8482
421.37		2.797	0.8916	2.765	0.8823	2.541	0.8768	2.374	0.8671	3.286	0.8672	3.24	0.8995	1.858	0.8503	1.928	0.8557
421.57		2.802	0.8932	2.769	0.8835	2.542	0.8772	2.376	0.8678	3.29	0.8683	3.249	0.902	1.861	0.8517	1.929	0.8562
421.77		2.804	0.8938	2.771	0.8842	2.548	0.8792	2.381	0.8696	3.3	0.8709	3.26	0.9051	1.875	0.8581	1.936	0.8593
421.97		2.793	0.8903	2.768	0.8832	2.538	0.8758	2.372	0.8663	3.301	0.8712	3.253	0.9031	1.871	0.8563	1.936	0.8593
422.18		2.793	0.8903	2.761	0.881	2.537	0.8754	2.37	0.8656	3.295	0.8696	3.248	0.9017	1.876	0.8586	1.931	0.8571
422.38		2.786	0.8881	2.758	0.88	2.537	0.8754	2.363	0.863	3.291	0.8686	3.244	0.9006	1.867	0.8545	1.933	0.858
422.58		2.78	0.8862	2.749	0.8772	2.534	0.8744	2.365	0.8638	3.285	0.867	3.234	0.8978	1.861	0.8517	1.932	0.8575
422.78		2.774	0.8843	2.744	0.8756	2.536	0.8751	2.365	0.8638	3.282	0.8662	3.235	0.8981	1.867	0.8545	1.928	0.8557
422.98		2.777	0.8852	2.746	0.8762	2.532	0.8737	2.365	0.8638	3.274	0.8641	3.229	0.8964	1.87	0.8558	1.931	0.8571
423.18		2.766	0.8817	2.737	0.8733	2.527	0.872	2.359	0.8616	3.268	0.8625	3.228	0.8962	1.87	0.8558	1.924	0.854
423.38		2.758	0.8792	2.731	0.8714	2.525	0.8713	2.358	0.8612	3.267	0.8622	3.219	0.8937	1.872	0.8568	1.929	0.8562
423.59		2.752	0.8773	2.724	0.8692	2.522	0.8703	2.357	0.8608	3.264	0.8614	3.207	0.8903	1.87	0.8558	1.925	0.8544
423.79		2.745	0.875	2.715	0.8663	2.528	0.8723	2.363	0.863	3.26	0.8604	3.2	0.8884	1.87	0.8558	1.924	0.854
423.99		2.742	0.8741	2.72	0.8679	2.533	0.8741	2.366	0.8641	3.266	0.862	3.206	0.8901	1.871	0.8563	1.929	0.8562
424.19		2.744	0.8747	2.716	0.8666	2.539	0.8761	2.379	0.8689	3.273	0.8638	3.206	0.8901	1.883	0.8618	1.935	0.8589
424.39		2.744	0.8747	2.715	0.8663	2.54	0.8765	2.377	0.8682	3.274	0.8641	3.213	0.892	1.891	0.8654	1.936	0.8593
424.59		2.739	0.8731	2.709	0.8644	2.54	0.8765	2.378	0.8685	3.277	0.8649	3.211	0.8914	1.89	0.865	1.937	0.8597
424.79		2.726	0.869	2.7	0.8615	2.541	0.8768	2.376	0.8678	3.286	0.8672	3.214	0.8923	1.889	0.8645	1.939	0.8606
425		2.722	0.8677	2.7	0.8615	2.545	0.8782	2.38	0.8692	3.285	0.867	3.212	0.8917	1.888	0.8641	1.944	0.8628
425.2		2.717	0.8661	2.695	0.8599	2.549	0.8796	2.385	0.8711	3.286	0.8672	3.217	0.8931	1.889	0.8645	1.943	0.8624
425.4		2.717	0.8661	2.697	0.8606	2.551	0.8803	2.383	0.8703	3.293	0.8691	3.22	0.8939	1.892	0.8659	1.946	0.8637
425.6		2.72	0.8671	2.698	0.8609	2.549	0.8796	2.388	0.8722	3.3	0.8709	3.231	0.897	1.89	0.865	1.953	0.8668
425.8		2.723	0.868	2.697	0.8606	2.553	0.881	2.392	0.8736	3.306	0.8725	3.231	0.897	1.895	0.8673	1.955	0.8677
426		2.724	0.8683	2.702	0.8622	2.56	0.8834	2.39	0.8729	3.31	0.8736	3.237	0.8987	1.897	0.8682	1.96	0.87
426.2		2.718	0.8664	2.699	0.8612	2.558	0.8827	2.39	0.8729	3.31	0.8736	3.235	0.8981	1.888	0.8641	1.956	0.8682
426.4		2.72	0.8671	2.705	0.8631	2.557	0.8823	2.396	0.8751	3.312	0.8741	3.234	0.8978	1.889	0.8645	1.956	0.8682
426.61		2.732	0.8709	2.711	0.865	2.563	0.8844	2.405	0.8784	3.316	0.8752	3.238	0.8989	1.896	0.8677	1.961	0.8704
426.81		2.738	0.8728	2.712	0.8653	2.566	0.8854	2.407	0.8791	3.324	0.8773	3.246	0.9012	1.905	0.8719	1.96	0.87
427.01		2.747	0.8757	2.723	0.8689	2.575	0.8885	2.412	0.8809	3.33	0.8789	3.247	0.9014	1.905	0.8719	1.964	0.8717
427.21		2.756	0.8785	2.728	0.8705	2.579	0.8899	2.423	0.885	3.33	0.8789	3.247	0.9014	1.91	0.8741	1.97	0.8744
427.41		2.76	0.8798	2.734	0.8724	2.586	0.8923	2.425	0.8857	3.328	0.8783	3.253	0.9031	1.914	0.876	1.976	0.8771
427.61		2.763	0.8808	2.737	0.8733	2.581	0.8906	2.425	0.8857	3.316	0.8752	3.251	0.9026	1.907	0.8728	1.973	0.8757
427.81		2.77	0.883	2.74	0.8743	2.575	0.8885	2.426	0.886	3.31	0.8736	3.247	0.9014	1.903	0.8709	1.965	0.8722
428.01		2.784	0.8875	2.75	0.8775	2.585	0.892	2.434	0.889	3.306	0.8725	3.251	0.9026	1.911	0.8746	1.974	0.8762
428.21		2.798	0.8919	2.755	0.8791	2.591	0.8941	2.433	0.8886	3.302	0.8715	3.246	0.9012	1.903	0.8709	1.972	0.8753
428.42		2.799	0.8923	2.763	0.8816	2.596	0.8958	2.437	0.8901	3.294	0.8694	3.239	0.8992	1.898	0.8686	1.967	0.8731
428.62		2.812	0.8964	2.774	0.8851	2.588	0.893	2.44	0.8912	3.29	0.8683	3.229	0.8964	1.897	0.8682	1.969	0.8739
428.82		2.82	0.8989	2.771	0.8842	2.582	0.891	2.431	0.8879	3.278	0.8651	3.217	0.8931	1.892	0.8659	1.962	0.8708
429.02		2.825	0.9005	2.779	0.8867	2.583	0.8913	2.433	0.8886	3.277	0.8649	3.217	0.8931	1.886	0.8632	1.958	0.8691
429.22		2.839	0.905	2.79	0.8902	2.58	0.8903	2.43	0.8875	3.282	0.8662	3.209	0.8909	1.886	0.8632	1.953	0.8668
429.42		2.846	0.9072	2.802	0.8941	2.591	0.8941	2.437	0.8901	3.296	0.8699	3.212	0.8917	1.897	0.8682	1.955	0.8677
429.62		2.85	0.9085	2.81	0.8966	2.591	0.8941	2.436	0.8897	3.298	0.8704	3.208	0.8906	1.895	0.8673	1.951	0.866
429.82		2.862	0.9123	2.824	0.9011	2.595	0.8954	2.433	0.8886	3.299	0.8707	3.204	0.8895	1.897	0.8682	1.952	0.8664
430.02		2.86	0.9117	2.831	0.9033	2.589	0.8934	2.431	0.8879	3.306	0.8725	3.203	0.8892	1.896	0.8677	1.951	0.866
430.22		2.884	0.9193	2.849	0.9091	2.596	0.8958	2.428	0.8868	3.318	0.8757	3.21	0.8912	1.904	0.8714	1.954	0.8673
430.43		2.889	0.9209	2.864	0.9138	2.607	0.8996	2.429	0.8871	3.328	0.8783	3.216	0.8928	1.908	0.8732	1.957	0.8686
430.63		2.903	0.9254	2.887	0.9212	2.609	0.9003	2.436	0.8897	3.35	0.8841	3.23	0.8967	1.916	0.8769	1.965	0.8722
430.83		2.911	0.928	2.888	0.9215	2.61	0.9006	2.434	0.889	3.354	0.8852	3.232	0.8973	1.908	0.8732	1.966	0.8726
431.03		2.91	0.9276	2.888	0.9215	2.605	0.8989	2.428	0.8868	3.344	0.8826	3.229	0.8964	1.912	0.8751	1.949	0.8651
431.23		2.922	0.9315	2.901	0.9257	2.594	0.8951	2.414	0.8817	3.347	0.8833	3.231	0.897	1.908	0.8732	1.946	0.8637
431.43		2.931	0.9343	2.909	0.9282	2.598	0.8965	2.418	0.8831	3.354	0.8852	3.231	0.897	1.913	0.8755	1.953	0.8668
431.63		2.938	0.9366	2.924	0.933	2.601	0.8975	2.425	0.8857	3.374	0.8905	3.243	0.9003	1.921	0.8792	1.955	0.8677
431.83		2.954	0.9417	2.935	0.9365	2.602	0.8979	2.432	0.8882	3.377	0.8913	3.259	0.9048	1.935	0.8856	1.963	0.8713
432.03		2.949	0.9401	2.934	0.9362	2.592	0.8944	2.429	0.8871	3.374	0.8905	3.258	0.9045	1.924	0.8805	1.964	0.8717
432.23		2.95	0.9404	2.934	0.9362	2.589	0.8934	2.423	0.885	3.369	0.8892	3.259	0.9048	1.911	0.8746	1.954	0.8673
432.44		2.949	0.9401	2.925	0.9333	2.585	0.892	2.414	0.8817	3.363	0.8876	3.255	0.9037	1.904	0.8714	1.951	0.866
432.64		2.949	0.9401	2.93	0.9349	2.578	0.8896	2.419	0.8835	3.368	0.8889	3.263	0.9059	1.912	0.8751	1.953	0.8668
432.84		2.953	0.9413	2.932	0.9355	2.585	0.892	2.423	0.885	3.389	0.8944	3.278	0.91	1.912	0.8751	1.973	0.8757
433.04		2.946	0.9391	2.927	0.934	2.579	0.8899	2.432	0.8882	3.387	0.8939	3.282	0.9112	1.911	0.8746	1.975	0.8766
433.24		2.938	0.9366	2.926	0.9336	2.583	0.8913	2.426	0.886	3.39	0.8947	3.29	0.9134	1.914	0.876	1.972	0.8753
433.44		2.936	0.9359	2.914	0.9298	2.576	0.8889	2.426	0.886	3.396	0.8963	3.295	0.9148	1.907	0.8728	1.974	0.8762
433.64		2.926	0.9327	2.91	0.9285	2.578	0.8896	2.42	0.8839	3.4	0.8973	3.299	0.9159	1.907	0.8728	1.974	0.8762
433.84		2.919	0.9305	2.906	0.9272	2.58	0.8903	2.421	0.8842	3.41	0.9	3.309	0.9187	1.919	0.8783	1.978	0.8779
434.04		2.912	0.9283	2.895	0.9237	2.576	0.8889	2.421	0.8842	3.417	0.9018	3.314	0.92	1.93	0.8833	1.987	0.8819
434.24		2.907	0.9267	2.895	0.9237	2.58	0.8903	2.425	0.8857	3.431	0.9055	3.331	0.9248	1.943	0.8892	2	0.8877
434.44		2.892	0.9219	2.88	0.919	2.58	0.8903	2.413	0.8813	3.436	0.9068	3.335	0.9259	1.95	0.8924	2.006	0.8904
434.64		2.879	0.9178	2.869	0.9154	2.583	0.8913	2.412	0.8809	3.436	0.9068	3.342	0.9278	1.957	0.8957	2.005	0.8899
434.85		2.878	0.9174	2.862	0.9132	2.595	0.8954	2.415	0.882	3.459	0.9129	3.361	0.9331	1.972	0.9025	2.022	0.8975
435.05		2.87	0.9149	2.85	0.9094	2.585	0.892	2.422	0.8846	3.464	0.9142	3.37	0.9356	1.974	0.9034	2.018	0.8957
435.25		2.856	0.9104	2.844	0.9075	2.589	0.8934	2.421	0.8842	3.469	0.9155	3.378	0.9378	1.983	0.9076	2.029	0.9006
435.45		2.854	0.9098	2.838	0.9056	2.592	0.8944	2.424	0.8853	3.477	0.9177	3.386	0.94	1.99	0.9108	2.038	0.9046
435.65		2.848	0.9079	2.819	0.8995	2.593	0.8948	2.423	0.885	3.482	0.919	3.392	0.9417	1.988	0.9098	2.039	0.905
435.85		2.844	0.9066	2.823	0.9008	2.6	0.8972	2.436	0.8897	3.493	0.9219	3.398	0.9434	1.993	0.9121	2.048	0.909
436.05		2.839	0.905	2.816	0.8985	2.607	0.8996	2.446	0.8934	3.488	0.9206	3.398	0.9434	1.997	0.914	2.044	0.9072
436.25		2.845	0.9069	2.817	0.8989	2.618	0.9034	2.46	0.8985	3.493	0.9219	3.402	0.9445	2	0.9153	2.045	0.9077
436.45		2.848	0.9079	2.816	0.8985	2.613	0.9017	2.466	0.9007	3.496	0.9227	3.397	0.9431	1.999	0.9149	2.046	0.9081
436.65		2.841	0.9056	2.814	0.8979	2.621	0.9044	2.465	0.9003	3.49	0.9211	3.386	0.94	1.993	0.9121	2.038	0.9046
436.85		2.84	0.9053	2.814	0.8979	2.63	0.9075	2.472	0.9028	3.496	0.9227	3.386	0.94	2.003	0.9167	2.051	0.9103
437.05		2.835	0.9037	2.804	0.8947	2.633	0.9086	2.473	0.9032	3.495	0.9224	3.376	0.9373	1.996	0.9135	2.037	0.9041
437.25		2.828	0.9015	2.797	0.8925	2.64	0.911	2.48	0.9058	3.498	0.9232	3.376	0.9373	1.998	0.9144	2.037	0.9041
437.45		2.832	0.9028	2.808	0.896	2.651	0.9148	2.487	0.9083	3.496	0.9227	3.376	0.9373	2.01	0.9199	2.044	0.9072
437.65		2.834	0.9034	2.793	0.8912	2.653	0.9155	2.485	0.9076	3.495	0.9224	3.377	0.9375	2.008	0.919	2.036	0.9037
437.86		2.825	0.9005	2.798	0.8928	2.655	0.9161	2.494	0.9109	3.504	0.9248	3.383	0.9392	2.008	0.919	2.041	0.9059
438.06		2.819	0.8986	2.799	0.8931	2.656	0.9165	2.493	0.9105	3.497	0.9229	3.383	0.9392	2.002	0.9162	2.035	0.9032
438.26		2.823	0.8999	2.806	0.8953	2.674	0.9227	2.502	0.9138	3.497	0.9229	3.391	0.9414	2.005	0.9176	2.035	0.9032
438.46		2.828	0.9015	2.802	0.8941	2.672	0.922	2.504	0.9145	3.494	0.9221	3.393	0.942	2	0.9153	2.031	0.9015
438.66		2.835	0.9037	2.812	0.8973	2.677	0.9237	2.504	0.9145	3.49	0.9211	3.4	0.9439	1.996	0.9135	2.032	0.9019
438.86		2.846	0.9072	2.83	0.903	2.678	0.9241	2.509	0.9164	3.493	0.9219	3.404	0.945	2.002	0.9162	2.04	0.9055
439.06		2.857	0.9107	2.838	0.9056	2.677	0.9237	2.513	0.9178	3.499	0.9235	3.4	0.9439	2.002	0.9162	2.04	0.9055
439.26		2.863	0.9127	2.845	0.9078	2.678	0.9241	2.516	0.9189	3.511	0.9266	3.411	0.947	1.996	0.9135	2.039	0.905
439.46		2.868	0.9142	2.864	0.9138	2.681	0.9251	2.52	0.9204	3.516	0.9279	3.415	0.9481	1.997	0.914	2.04	0.9055
439.66		2.893	0.9222	2.877	0.918	2.683	0.9258	2.514	0.9182	3.514	0.9274	3.415	0.9481	1.994	0.9126	2.042	0.9063
439.86		2.909	0.9273	2.889	0.9218	2.683	0.9258	2.517	0.9193	3.528	0.9311	3.42	0.9495	1.992	0.9117	2.045	0.9077
440.06		2.922	0.9315	2.902	0.926	2.678	0.9241	2.516	0.9189	3.537	0.9335	3.428	0.9517	1.993	0.9121	2.053	0.9112
440.26		2.927	0.9331	2.91	0.9285	2.669	0.921	2.515	0.9186	3.538	0.9338	3.424	0.9506	1.987	0.9094	2.046	0.9081
440.46		2.941	0.9375	2.923	0.9327	2.665	0.9196	2.512	0.9175	3.542	0.9348	3.425	0.9509	1.987	0.9094	2.044	0.9072
440.66		2.953	0.9413	2.928	0.9343	2.664	0.9193	2.506	0.9153	3.545	0.9356	3.432	0.9528	1.99	0.9108	2.046	0.9081
440.86		2.972	0.9474	2.944	0.9394	2.669	0.921	2.507	0.9156	3.544	0.9353	3.447	0.957	1.992	0.9117	2.048	0.909
441.06		2.984	0.9512	2.953	0.9422	2.661	0.9182	2.505	0.9149	3.541	0.9345	3.44	0.955	1.989	0.9103	2.051	0.9103
441.26		2.996	0.9551	2.967	0.9467	2.658	0.9172	2.5	0.9131	3.544	0.9353	3.444	0.9561	1.992	0.9117	2.054	0.9117
441.46		2.998	0.9557	2.964	0.9458	2.651	0.9148	2.498	0.9123	3.542	0.9348	3.443	0.9559	1.988	0.9098	2.05	0.9099
441.67		3.013	0.9605	2.977	0.9499	2.655	0.9161	2.495	0.9112	3.54	0.9343	3.443	0.9559	1.994	0.9126	2.051	0.9103
441.87		3.016	0.9614	2.984	0.9521	2.642	0.9117	2.488	0.9087	3.534	0.9327	3.431	0.9525	1.99	0.9108	2.043	0.9068
442.07		3.027	0.9649	2.994	0.9553	2.641	0.9113	2.484	0.9072	3.531	0.9319	3.436	0.9539	1.993	0.9121	2.049	0.9095
442.27		3.031	0.9662	3.003	0.9582	2.637	0.9099	2.482	0.9065	3.533	0.9324	3.435	0.9536	1.992	0.9117	2.054	0.9117
442.47		3.031	0.9662	3.009	0.9601	2.63	0.9075	2.483	0.9069	3.524	0.9301	3.429	0.952	1.987	0.9094	2.052	0.9108
442.67		3.023	0.9637	3.008	0.9598	2.622	0.9048	2.475	0.9039	3.517	0.9282	3.412	0.9473	1.98	0.9062	2.049	0.9095
442.87		3.027	0.9649	3.009	0.9601	2.618	0.9034	2.464	0.8999	3.509	0.9261	3.406	0.9456	1.982	0.9071	2.039	0.905
443.07		3.036	0.9678	3.003	0.9582	2.617	0.903	2.469	0.9018	3.507	0.9256	3.398	0.9434	1.982	0.9071	2.041	0.9059
443.27		3.034	0.9672	3.012	0.9611	2.613	0.9017	2.462	0.8992	3.503	0.9245	3.395	0.9425	1.989	0.9103	2.044	0.9072
443.47		3.024	0.964	3.005	0.9588	2.6	0.8972	2.464	0.8999	3.497	0.9229	3.382	0.9389	1.988	0.9098	2.044	0.9072
443.67		3.025	0.9643	3	0.9572	2.608	0.8999	2.458	0.8977	3.494	0.9221	3.376	0.9373	1.989	0.9103	2.048	0.909
443.87		3.018	0.9621	2.993	0.955	2.605	0.8989	2.454	0.8963	3.483	0.9192	3.362	0.9334	1.988	0.9098	2.052	0.9108
444.07		3.01	0.9595	2.984	0.9521	2.606	0.8992	2.452	0.8955	3.471	0.9161	3.357	0.932	1.984	0.908	2.048	0.909
444.27		2.999	0.956	2.971	0.948	2.603	0.8982	2.447	0.8937	3.461	0.9134	3.351	0.9303	1.987	0.9094	2.052	0.9108
444.47		2.991	0.9535	2.965	0.9461	2.596	0.8958	2.44	0.8912	3.452	0.9111	3.346	0.9289	1.987	0.9094	2.052	0.9108
444.67		2.981	0.9503	2.951	0.9416	2.593	0.8948	2.446	0.8934	3.444	0.9089	3.344	0.9284	1.985	0.9085	2.059	0.9139
444.87		2.959	0.9433	2.934	0.9362	2.589	0.8934	2.437	0.8901	3.434	0.9063	3.339	0.927	1.977	0.9048	2.053	0.9112
445.07		2.944	0.9385	2.918	0.9311	2.586	0.8923	2.433	0.8886	3.424	0.9037	3.327	0.9237	1.972	0.9025	2.044	0.9072
445.27		2.931	0.9343	2.907	0.9276	2.584	0.8916	2.425	0.8857	3.418	0.9021	3.332	0.925	1.97	0.9016	2.045	0.9077
445.47		2.914	0.9289	2.9	0.9253	2.583	0.8913	2.429	0.8871	3.41	0.9	3.333	0.9253	1.969	0.9011	2.04	0.9055
445.67		2.904	0.9257	2.893	0.9231	2.589	0.8934	2.429	0.8871	3.419	0.9023	3.336	0.9262	1.969	0.9011	2.041	0.9059
445.87		2.895	0.9229	2.88	0.919	2.589	0.8934	2.43	0.8875	3.427	0.9045	3.338	0.9267	1.968	0.9007	2.046	0.9081
446.07		2.887	0.9203	2.876	0.9177	2.6	0.8972	2.433	0.8886	3.431	0.9055	3.341	0.9275	1.966	0.8998	2.045	0.9077
446.27		2.881	0.9184	2.868	0.9151	2.609	0.9003	2.444	0.8926	3.443	0.9087	3.347	0.9292	1.972	0.9025	2.049	0.9095
446.47		2.871	0.9152	2.863	0.9135	2.617	0.903	2.448	0.8941	3.455	0.9119	3.358	0.9323	1.977	0.9048	2.051	0.9103
446.67		2.858	0.9111	2.856	0.9113	2.62	0.9041	2.446	0.8934	3.46	0.9132	3.361	0.9331	1.978	0.9053	2.049	0.9095
446.87		2.854	0.9098	2.851	0.9097	2.628	0.9068	2.455	0.8966	3.476	0.9174	3.376	0.9373	1.983	0.9076	2.055	0.9121
447.07		2.85	0.9085	2.845	0.9078	2.634	0.9089	2.459	0.8981	3.485	0.9198	3.389	0.9409	1.99	0.9108	2.057	0.913
447.27		2.849	0.9082	2.833	0.904	2.639	0.9106	2.461	0.8988	3.493	0.9219	3.397	0.9431	1.989	0.9103	2.06	0.9143
447.47		2.844	0.9066	2.823	0.9008	2.64	0.911	2.468	0.9014	3.502	0.9243	3.407	0.9459	1.996	0.9135	2.063	0.9157
447.67		2.835	0.9037	2.814	0.8979	2.637	0.9099	2.467	0.901	3.509	0.9261	3.408	0.9461	1.999	0.9149	2.059	0.9139
447.87		2.836	0.904	2.808	0.896	2.634	0.9089	2.475	0.9039	3.517	0.9282	3.417	0.9486	2.001	0.9158	2.058	0.9134
448.07		2.833	0.9031	2.806	0.8953	2.641	0.9113	2.478	0.905	3.522	0.9295	3.42	0.9495	2.002	0.9162	2.061	0.9148
448.27		2.829	0.9018	2.805	0.895	2.643	0.912	2.482	0.9065	3.529	0.9314	3.416	0.9484	1.998	0.9144	2.061	0.9148
448.47		2.839	0.905	2.807	0.8957	2.649	0.9141	2.495	0.9112	3.536	0.9332	3.422	0.95	2.003	0.9167	2.066	0.917
448.67		2.837	0.9044	2.803	0.8944	2.651	0.9148	2.497	0.912	3.529	0.9314	3.414	0.9478	2	0.9153	2.065	0.9166
448.87		2.837	0.9044	2.804	0.8947	2.652	0.9151	2.498	0.9123	3.532	0.9322	3.402	0.9445	1.999	0.9149	2.059	0.9139
449.07		2.836	0.904	2.81	0.8966	2.65	0.9144	2.5	0.9131	3.534	0.9327	3.397	0.9431	2.001	0.9158	2.059	0.9139
449.27		2.846	0.9072	2.815	0.8982	2.66	0.9179	2.506	0.9153	3.531	0.9319	3.394	0.9423	2.003	0.9167	2.06	0.9143
449.47		2.863	0.9127	2.826	0.9017	2.68	0.9248	2.523	0.9215	3.53	0.9316	3.396	0.9428	2.009	0.9195	2.067	0.9174
449.67		2.866	0.9136	2.836	0.9049	2.683	0.9258	2.527	0.9229	3.528	0.9311	3.383	0.9392	2.005	0.9176	2.061	0.9148
449.87		2.874	0.9162	2.84	0.9062	2.681	0.9251	2.529	0.9237	3.525	0.9303	3.382	0.9389	2.005	0.9176	2.055	0.9121
450.07		2.883	0.919	2.846	0.9081	2.685	0.9265	2.529	0.9237	3.515	0.9277	3.373	0.9364	2.013	0.9213	2.053	0.9112
450.27		2.894	0.9225	2.86	0.9126	2.692	0.9289	2.537	0.9266	3.512	0.9269	3.373	0.9364	2.017	0.9231	2.058	0.9134
450.47		2.909	0.9273	2.872	0.9164	2.704	0.9331	2.548	0.9306	3.507	0.9256	3.374	0.9367	2.028	0.9281	2.067	0.9174
450.67		2.917	0.9299	2.88	0.919	2.712	0.9358	2.552	0.9321	3.488	0.9206	3.371	0.9359	2.03	0.9291	2.077	0.9219
450.87		2.927	0.9331	2.886	0.9209	2.722	0.9393	2.559	0.9346	3.484	0.9195	3.369	0.9353	2.033	0.9304	2.079	0.9228
451.07		2.926	0.9327	2.902	0.926	2.727	0.941	2.557	0.9339	3.473	0.9166	3.358	0.9323	2.032	0.93	2.079	0.9228
451.27		2.934	0.9353	2.91	0.9285	2.729	0.9417	2.551	0.9317	3.466	0.9148	3.351	0.9303	2.032	0.93	2.08	0.9232
451.47		2.939	0.9369	2.918	0.9311	2.732	0.9427	2.551	0.9317	3.465	0.9145	3.352	0.9306	2.039	0.9332	2.089	0.9272
451.67		2.945	0.9388	2.923	0.9327	2.729	0.9417	2.551	0.9317	3.453	0.9113	3.344	0.9284	2.037	0.9323	2.095	0.9299
451.87		2.954	0.9417	2.933	0.9359	2.725	0.9403	2.548	0.9306	3.443	0.9087	3.344	0.9284	2.033	0.9304	2.096	0.9303
452.07		2.96	0.9436	2.937	0.9371	2.721	0.9389	2.548	0.9306	3.442	0.9084	3.337	0.9264	2.037	0.9323	2.098	0.9312
452.27		2.97	0.9468	2.95	0.9413	2.72	0.9386	2.549	0.931	3.452	0.9111	3.341	0.9275	2.036	0.9318	2.099	0.9316
452.47		2.989	0.9528	2.964	0.9458	2.722	0.9393	2.557	0.9339	3.476	0.9174	3.352	0.9306	2.043	0.935	2.108	0.9356
452.67		2.995	0.9547	2.975	0.9493	2.719	0.9382	2.553	0.9324	3.481	0.9187	3.355	0.9314	2.049	0.9378	2.112	0.9374
452.87		3.009	0.9592	2.976	0.9496	2.714	0.9365	2.558	0.9343	3.49	0.9211	3.368	0.935	2.051	0.9387	2.114	0.9383
453.07		3.012	0.9602	2.984	0.9521	2.711	0.9355	2.562	0.9357	3.503	0.9245	3.377	0.9375	2.056	0.941	2.12	0.941
453.27		3.022	0.9633	2.989	0.9537	2.712	0.9358	2.562	0.9357	3.508	0.9258	3.386	0.94	2.06	0.9428	2.121	0.9414
453.47		3.035	0.9675	3.008	0.9598	2.717	0.9375	2.57	0.9386	3.526	0.9306	3.404	0.945	2.066	0.9455	2.124	0.9427
453.67		3.042	0.9697	3.008	0.9598	2.715	0.9369	2.575	0.9405	3.542	0.9348	3.419	0.9492	2.071	0.9478	2.125	0.9432
453.87		3.049	0.9719	3.012	0.9611	2.709	0.9348	2.572	0.9394	3.554	0.938	3.43	0.9522	2.071	0.9478	2.124	0.9427
454.07		3.042	0.9697	3.008	0.9598	2.7	0.9317	2.554	0.9328	3.549	0.9367	3.434	0.9534	2.068	0.9465	2.116	0.9392
454.27		3.037	0.9681	3.009	0.9601	2.698	0.931	2.552	0.9321	3.543	0.9351	3.438	0.9545	2.065	0.9451	2.107	0.9352
454.47		3.051	0.9726	3.015	0.962	2.694	0.9296	2.556	0.9335	3.547	0.9361	3.447	0.957	2.06	0.9428	2.109	0.9361
454.67		3.058	0.9748	3.027	0.9659	2.695	0.93	2.555	0.9332	3.558	0.939	3.458	0.96	2.07	0.9474	2.119	0.9405
454.87		3.064	0.9767	3.033	0.9678	2.692	0.9289	2.558	0.9343	3.566	0.9411	3.472	0.9639	2.07	0.9474	2.116	0.9392
455.07		3.068	0.978	3.034	0.9681	2.689	0.9279	2.558	0.9343	3.575	0.9435	3.477	0.9653	2.066	0.9455	2.119	0.9405
455.27		3.066	0.9774	3.022	0.9643	2.681	0.9251	2.547	0.9302	3.578	0.9443	3.476	0.965	2.077	0.9506	2.124	0.9427
455.47		3.067	0.9777	3.03	0.9668	2.685	0.9265	2.547	0.9302	3.578	0.9443	3.476	0.965	2.084	0.9538	2.123	0.9423
455.67		3.065	0.977	3.033	0.9678	2.69	0.9282	2.544	0.9291	3.576	0.9438	3.476	0.965	2.081	0.9524	2.122	0.9419
455.87		3.06	0.9755	3.026	0.9655	2.682	0.9255	2.546	0.9299	3.582	0.9454	3.476	0.965	2.077	0.9506	2.123	0.9423
456.07		3.059	0.9751	3.021	0.9639	2.678	0.9241	2.539	0.9273	3.585	0.9462	3.472	0.9639	2.081	0.9524	2.121	0.9414
456.27		3.05	0.9723	3.016	0.9623	2.679	0.9244	2.54	0.9277	3.588	0.947	3.471	0.9636	2.091	0.957	2.117	0.9396
456.47		3.047	0.9713	3.008	0.9598	2.676	0.9234	2.54	0.9277	3.587	0.9467	3.464	0.9617	2.088	0.9556	2.114	0.9383
456.67		3.04	0.9691	2.998	0.9566	2.676	0.9234	2.533	0.9251	3.581	0.9451	3.449	0.9575	2.086	0.9547	2.108	0.9356
456.87		3.032	0.9665	2.989	0.9537	2.677	0.9237	2.533	0.9251	3.575	0.9435	3.447	0.957	2.09	0.9565	2.105	0.9343
457.06		3.024	0.964	2.982	0.9515	2.683	0.9258	2.539	0.9273	3.569	0.9419	3.443	0.9559	2.079	0.9515	2.103	0.9334
457.26		3.023	0.9637	2.977	0.9499	2.684	0.9262	2.54	0.9277	3.564	0.9406	3.44	0.955	2.07	0.9474	2.109	0.9361
457.46		3.015	0.9611	2.97	0.9477	2.682	0.9255	2.543	0.9288	3.563	0.9404	3.439	0.9547	2.071	0.9478	2.109	0.9361
457.66		3.018	0.9621	2.976	0.9496	2.695	0.93	2.556	0.9335	3.564	0.9406	3.435	0.9536	2.078	0.951	2.117	0.9396
457.86		3.008	0.9589	2.969	0.9474	2.697	0.9306	2.559	0.9346	3.555	0.9382	3.429	0.952	2.068	0.9465	2.119	0.9405
458.06		2.998	0.9557	2.961	0.9448	2.701	0.932	2.558	0.9343	3.549	0.9367	3.425	0.9509	2.062	0.9437	2.117	0.9396
458.26		2.983	0.9509	2.953	0.9422	2.699	0.9313	2.553	0.9324	3.545	0.9356	3.42	0.9495	2.058	0.9419	2.112	0.9374
458.46		2.968	0.9461	2.943	0.9391	2.69	0.9282	2.544	0.9291	3.534	0.9327	3.413	0.9475	2.054	0.94	2.103	0.9334
458.66		2.959	0.9433	2.935	0.9365	2.692	0.9289	2.543	0.9288	3.531	0.9319	3.407	0.9459	2.053	0.9396	2.105	0.9343
458.86		2.954	0.9417	2.933	0.9359	2.685	0.9265	2.539	0.9273	3.532	0.9322	3.409	0.9464	2.051	0.9387	2.094	0.9294
459.06		2.946	0.9391	2.919	0.9314	2.685	0.9265	2.532	0.9248	3.533	0.9324	3.415	0.9481	2.051	0.9387	2.092	0.9285
459.26		2.937	0.9362	2.907	0.9276	2.683	0.9258	2.522	0.9211	3.535	0.933	3.418	0.9489	2.046	0.9364	2.091	0.9281
459.46		2.934	0.9353	2.902	0.926	2.684	0.9262	2.516	0.9189	3.543	0.9351	3.426	0.9511	2.046	0.9364	2.091	0.9281
459.66		2.928	0.9334	2.903	0.9263	2.688	0.9275	2.519	0.92	3.56	0.9396	3.436	0.9539	2.05	0.9382	2.094	0.9294
459.86		2.922	0.9315	2.905	0.9269	2.681	0.9251	2.515	0.9186	3.573	0.943	3.444	0.9561	2.047	0.9368	2.098	0.9312
460.06		2.918	0.9302	2.906	0.9272	2.68	0.9248	2.519	0.92	3.583	0.9456	3.455	0.9592	2.047	0.9368	2.093	0.929
460.26		2.922	0.9315	2.903	0.9263	2.687	0.9272	2.524	0.9218	3.598	0.9496	3.465	0.962	2.055	0.9405	2.103	0.9334
460.46		2.924	0.9321	2.902	0.926	2.684	0.9262	2.524	0.9218	3.609	0.9525	3.48	0.9661	2.059	0.9423	2.105	0.9343
460.66		2.922	0.9315	2.904	0.9266	2.691	0.9286	2.524	0.9218	3.623	0.9562	3.486	0.9678	2.061	0.9432	2.114	0.9383
460.85		2.919	0.9305	2.911	0.9288	2.693	0.9293	2.526	0.9226	3.635	0.9594	3.492	0.9695	2.062	0.9437	2.117	0.9396
461.05		2.922	0.9315	2.917	0.9308	2.696	0.9303	2.54	0.9277	3.643	0.9615	3.499	0.9714	2.068	0.9465	2.116	0.9392
461.25		2.923	0.9318	2.918	0.9311	2.694	0.9296	2.541	0.928	3.649	0.9631	3.501	0.972	2.068	0.9465	2.116	0.9392
461.45		2.932	0.9347	2.916	0.9304	2.695	0.93	2.543	0.9288	3.65	0.9633	3.508	0.9739	2.071	0.9478	2.112	0.9374
461.65		2.941	0.9375	2.917	0.9308	2.705	0.9334	2.547	0.9302	3.654	0.9644	3.511	0.9747	2.074	0.9492	2.112	0.9374
461.85		2.953	0.9413	2.919	0.9314	2.709	0.9348	2.551	0.9317	3.654	0.9644	3.511	0.9747	2.081	0.9524	2.117	0.9396
462.05		2.953	0.9413	2.924	0.933	2.714	0.9365	2.556	0.9335	3.652	0.9638	3.515	0.9758	2.076	0.9501	2.116	0.9392
462.25		2.956	0.9423	2.929	0.9346	2.716	0.9372	2.561	0.9354	3.655	0.9646	3.514	0.9756	2.073	0.9487	2.119	0.9405
462.45		2.96	0.9436	2.932	0.9355	2.722	0.9393	2.565	0.9368	3.649	0.9631	3.512	0.975	2.075	0.9497	2.117	0.9396
462.65		2.965	0.9452	2.935	0.9365	2.722	0.9393	2.56	0.935	3.637	0.9599	3.505	0.9731	2.075	0.9497	2.115	0.9387
462.85		2.975	0.9484	2.945	0.9397	2.731	0.9424	2.558	0.9343	3.633	0.9588	3.502	0.9722	2.08	0.9519	2.122	0.9419
463.05		2.99	0.9531	2.953	0.9422	2.737	0.9444	2.568	0.9379	3.628	0.9575	3.504	0.9728	2.08	0.9519	2.126	0.9436
463.25		2.998	0.9557	2.957	0.9435	2.74	0.9455	2.571	0.939	3.623	0.9562	3.49	0.9689	2.082	0.9529	2.134	0.9472
463.45		3	0.9563	2.956	0.9432	2.738	0.9448	2.572	0.9394	3.609	0.9525	3.48	0.9661	2.086	0.9547	2.134	0.9472
463.65		2.998	0.9557	2.954	0.9426	2.74	0.9455	2.57	0.9386	3.597	0.9493	3.469	0.9631	2.08	0.9519	2.132	0.9463
463.84		3.002	0.957	2.956	0.9432	2.738	0.9448	2.563	0.9361	3.59	0.9475	3.458	0.96	2.081	0.9524	2.134	0.9472
464.04		3.014	0.9608	2.967	0.9467	2.75	0.9489	2.566	0.9372	3.585	0.9462	3.46	0.9606	2.09	0.9565	2.137	0.9485
464.24		3.015	0.9611	2.967	0.9467	2.749	0.9486	2.564	0.9364	3.576	0.9438	3.45	0.9578	2.095	0.9588	2.136	0.9481
464.44		3.023	0.9637	2.977	0.9499	2.754	0.9503	2.576	0.9408	3.58	0.9448	3.447	0.957	2.101	0.9616	2.139	0.9494
464.64		3.021	0.963	2.978	0.9502	2.751	0.9493	2.577	0.9412	3.573	0.943	3.447	0.957	2.097	0.9597	2.137	0.9485
464.84		3.015	0.9611	2.976	0.9496	2.755	0.9507	2.579	0.9419	3.572	0.9427	3.442	0.9556	2.101	0.9616	2.133	0.9467
465.04		3.016	0.9614	2.981	0.9512	2.755	0.9507	2.58	0.9423	3.568	0.9417	3.437	0.9542	2.101	0.9616	2.132	0.9463
465.24		3.025	0.9643	2.999	0.9569	2.763	0.9534	2.586	0.9445	3.57	0.9422	3.44	0.955	2.107	0.9643	2.136	0.9481
465.44		3.032	0.9665	3.008	0.9598	2.766	0.9545	2.595	0.9478	3.576	0.9438	3.439	0.9547	2.113	0.967	2.139	0.9494
465.64		3.033	0.9668	3.023	0.9646	2.771	0.9562	2.606	0.9518	3.578	0.9443	3.437	0.9542	2.11	0.9657	2.139	0.9494
465.84		3.024	0.964	3.025	0.9652	2.763	0.9534	2.604	0.9511	3.57	0.9422	3.425	0.9509	2.1	0.9611	2.134	0.9472
466.04		3.03	0.9659	3.034	0.9681	2.766	0.9545	2.613	0.9543	3.579	0.9446	3.439	0.9547	2.102	0.962	2.143	0.9512
466.23		3.035	0.9675	3.031	0.9671	2.766	0.9545	2.615	0.9551	3.581	0.9451	3.441	0.9553	2.098	0.9602	2.137	0.9485
466.43		3.04	0.9691	3.033	0.9678	2.769	0.9555	2.618	0.9562	3.586	0.9464	3.434	0.9534	2.103	0.9625	2.131	0.9458
466.63		3.043	0.97	3.038	0.9694	2.763	0.9534	2.616	0.9554	3.586	0.9464	3.437	0.9542	2.098	0.9602	2.133	0.9467
466.83		3.052	0.9729	3.044	0.9713	2.774	0.9572	2.624	0.9584	3.603	0.9509	3.459	0.9603	2.101	0.9616	2.133	0.9467
467.03		3.051	0.9726	3.038	0.9694	2.77	0.9558	2.626	0.9591	3.602	0.9506	3.458	0.96	2.092	0.9574	2.131	0.9458
467.23		3.058	0.9748	3.048	0.9726	2.77	0.9558	2.624	0.9584	3.609	0.9525	3.469	0.9631	2.091	0.957	2.138	0.949
467.43		3.071	0.979	3.052	0.9738	2.769	0.9555	2.632	0.9613	3.622	0.9559	3.491	0.9692	2.097	0.9597	2.146	0.9525
467.63		3.074	0.9799	3.055	0.9748	2.771	0.9562	2.637	0.9631	3.634	0.9591	3.502	0.9722	2.098	0.9602	2.148	0.9534
467.83		3.084	0.9831	3.066	0.9783	2.772	0.9565	2.639	0.9638	3.643	0.9615	3.502	0.9722	2.095	0.9588	2.15	0.9543
468.03		3.09	0.985	3.076	0.9815	2.777	0.9582	2.645	0.966	3.656	0.9649	3.514	0.9756	2.099	0.9606	2.162	0.9596
468.22		3.097	0.9872	3.084	0.984	2.775	0.9576	2.644	0.9657	3.664	0.967	3.527	0.9792	2.096	0.9593	2.167	0.9618
468.42		3.1	0.9882	3.092	0.9866	2.781	0.9596	2.649	0.9675	3.665	0.9673	3.529	0.9797	2.099	0.9606	2.17	0.9632
468.62		3.092	0.9857	3.095	0.9876	2.768	0.9551	2.636	0.9627	3.647	0.9625	3.514	0.9756	2.088	0.9556	2.166	0.9614
468.82		3.093	0.986	3.099	0.9888	2.769	0.9555	2.639	0.9638	3.654	0.9644	3.518	0.9767	2.087	0.9551	2.161	0.9592
469.02		3.09	0.985	3.105	0.9907	2.767	0.9548	2.639	0.9638	3.653	0.9641	3.519	0.977	2.084	0.9538	2.158	0.9578
469.22		3.09	0.985	3.104	0.9904	2.769	0.9555	2.637	0.9631	3.652	0.9638	3.516	0.9761	2.085	0.9542	2.152	0.9552
469.42		3.104	0.9895	3.111	0.9927	2.771	0.9562	2.63	0.9606	3.649	0.9631	3.515	0.9758	2.086	0.9547	2.15	0.9543
469.62		3.103	0.9892	3.099	0.9888	2.767	0.9548	2.633	0.9617	3.638	0.9601	3.515	0.9758	2.088	0.9556	2.146	0.9525
469.82		3.102	0.9888	3.102	0.9898	2.768	0.9551	2.63	0.9606	3.63	0.958	3.516	0.9761	2.086	0.9547	2.145	0.9521
470.01		3.102	0.9888	3.101	0.9895	2.779	0.9589	2.639	0.9638	3.625	0.9567	3.517	0.9764	2.094	0.9584	2.152	0.9552
470.21		3.101	0.9885	3.092	0.9866	2.777	0.9582	2.633	0.9617	3.625	0.9567	3.517	0.9764	2.096	0.9593	2.144	0.9516
470.41		3.11	0.9914	3.097	0.9882	2.785	0.961	2.646	0.9664	3.629	0.9578	3.529	0.9797	2.104	0.9629	2.154	0.9561
470.61		3.11	0.9914	3.09	0.986	2.785	0.961	2.643	0.9653	3.634	0.9591	3.525	0.9786	2.114	0.9675	2.159	0.9583
470.81		3.112	0.992	3.075	0.9812	2.787	0.9617	2.64	0.9642	3.634	0.9591	3.526	0.9789	2.114	0.9675	2.152	0.9552
471.01		3.106	0.9901	3.071	0.9799	2.788	0.962	2.638	0.9635	3.631	0.9583	3.515	0.9758	2.123	0.9716	2.148	0.9534
471.21		3.096	0.9869	3.059	0.9761	2.785	0.961	2.641	0.9646	3.624	0.9565	3.505	0.9731	2.123	0.9716	2.148	0.9534
471.41		3.088	0.9844	3.058	0.9757	2.784	0.9607	2.639	0.9638	3.621	0.9557	3.499	0.9714	2.123	0.9716	2.144	0.9516
471.61		3.072	0.9793	3.043	0.971	2.778	0.9586	2.633	0.9617	3.616	0.9543	3.485	0.9675	2.119	0.9698	2.133	0.9467
471.8		3.063	0.9764	3.035	0.9684	2.767	0.9548	2.625	0.9587	3.614	0.9538	3.478	0.9656	2.111	0.9661	2.124	0.9427
472		3.052	0.9729	3.027	0.9659	2.768	0.9551	2.625	0.9587	3.614	0.9538	3.476	0.965	2.111	0.9661	2.128	0.9445
472.2		3.044	0.9704	3.009	0.9601	2.768	0.9551	2.622	0.9576	3.619	0.9551	3.469	0.9631	2.113	0.967	2.123	0.9423
472.4		3.032	0.9665	3.004	0.9585	2.775	0.9576	2.627	0.9595	3.608	0.9522	3.473	0.9642	2.11	0.9657	2.123	0.9423
472.6		3.024	0.964	3	0.9572	2.777	0.9582	2.626	0.9591	3.605	0.9514	3.468	0.9628	2.107	0.9643	2.126	0.9436
472.8		3.023	0.9637	2.989	0.9537	2.777	0.9582	2.629	0.9602	3.607	0.952	3.479	0.9659	2.1	0.9611	2.131	0.9458
473		3.017	0.9617	2.981	0.9512	2.78	0.9593	2.629	0.9602	3.615	0.9541	3.486	0.9678	2.1	0.9611	2.134	0.9472
473.2		3.012	0.9602	2.973	0.9486	2.786	0.9614	2.636	0.9627	3.623	0.9562	3.492	0.9695	2.099	0.9606	2.137	0.9485
473.39		3.01	0.9595	2.973	0.9486	2.791	0.9631	2.643	0.9653	3.628	0.9575	3.503	0.9725	2.099	0.9606	2.141	0.9503
473.59		3.006	0.9582	2.963	0.9454	2.794	0.9641	2.648	0.9671	3.643	0.9615	3.503	0.9725	2.101	0.9616	2.145	0.9521
473.79		3.004	0.9576	2.958	0.9438	2.793	0.9638	2.651	0.9682	3.643	0.9615	3.504	0.9728	2.091	0.957	2.141	0.9503
473.99		2.994	0.9544	2.958	0.9438	2.783	0.9603	2.656	0.9701	3.644	0.9617	3.503	0.9725	2.085	0.9542	2.139	0.9494
474.19		3.001	0.9566	2.962	0.9451	2.781	0.9596	2.655	0.9697	3.659	0.9657	3.509	0.9742	2.089	0.9561	2.137	0.9485
474.39		2.998	0.9557	2.969	0.9474	2.783	0.9603	2.661	0.9719	3.671	0.9689	3.517	0.9764	2.098	0.9602	2.139	0.9494
474.59		3.003	0.9573	2.978	0.9502	2.792	0.9634	2.67	0.9752	3.684	0.9723	3.523	0.9781	2.105	0.9634	2.146	0.9525
474.78		3.012	0.9602	2.988	0.9534	2.803	0.9672	2.689	0.9821	3.695	0.9752	3.538	0.9822	2.108	0.9648	2.153	0.9556
474.98		3.016	0.9614	2.989	0.9537	2.81	0.9696	2.689	0.9821	3.714	0.9802	3.549	0.9853	2.117	0.9689	2.153	0.9556
475.18		3.011	0.9598	2.982	0.9515	2.8	0.9662	2.68	0.9788	3.712	0.9797	3.546	0.9845	2.112	0.9666	2.151	0.9547
475.38		3.009	0.9592	2.988	0.9534	2.81	0.9696	2.682	0.9795	3.706	0.9781	3.555	0.987	2.116	0.9684	2.153	0.9556
475.58		3.012	0.9602	2.98	0.9509	2.817	0.972	2.684	0.9803	3.72	0.9818	3.557	0.9875	2.126	0.973	2.16	0.9587
475.78		3.019	0.9624	2.982	0.9515	2.832	0.9772	2.685	0.9806	3.727	0.9836	3.565	0.9897	2.129	0.9744	2.168	0.9623
475.98		3.013	0.9605	2.976	0.9496	2.827	0.9755	2.685	0.9806	3.727	0.9836	3.555	0.987	2.123	0.9716	2.165	0.9609
476.17		3.011	0.9598	2.964	0.9458	2.835	0.9783	2.686	0.981	3.727	0.9836	3.559	0.9881	2.117	0.9689	2.164	0.9605
476.37		3.002	0.957	2.962	0.9451	2.834	0.9779	2.684	0.9803	3.725	0.9831	3.558	0.9878	2.113	0.967	2.159	0.9583
476.57		3.001	0.9566	2.971	0.948	2.842	0.9807	2.682	0.9795	3.726	0.9834	3.552	0.9861	2.114	0.9675	2.156	0.9569
476.77		3	0.9563	2.978	0.9502	2.837	0.979	2.677	0.9777	3.719	0.9815	3.543	0.9836	2.1	0.9611	2.156	0.9569
476.97		3.011	0.9598	2.979	0.9505	2.842	0.9807	2.682	0.9795	3.738	0.9865	3.542	0.9833	2.104	0.9629	2.159	0.9583
477.17		3.011	0.9598	2.986	0.9528	2.828	0.9758	2.682	0.9795	3.731	0.9847	3.537	0.982	2.095	0.9588	2.154	0.9561
477.37		3.019	0.9624	3.008	0.9598	2.837	0.979	2.687	0.9814	3.733	0.9852	3.543	0.9836	2.097	0.9597	2.161	0.9592
477.56		3.02	0.9627	3.022	0.9643	2.829	0.9762	2.683	0.9799	3.738	0.9865	3.543	0.9836	2.098	0.9602	2.151	0.9547
477.76		3.032	0.9665	3.032	0.9675	2.842	0.9807	2.684	0.9803	3.742	0.9876	3.552	0.9861	2.098	0.9602	2.153	0.9556
477.96		3.037	0.9681	3.033	0.9678	2.829	0.9762	2.677	0.9777	3.737	0.9863	3.541	0.9831	2.096	0.9593	2.145	0.9521
478.16		3.044	0.9704	3.037	0.969	2.829	0.9762	2.669	0.9748	3.734	0.9855	3.537	0.982	2.092	0.9574	2.143	0.9512
478.36		3.043	0.97	3.029	0.9665	2.814	0.971	2.662	0.9722	3.725	0.9831	3.529	0.9797	2.089	0.9561	2.138	0.949
478.56		3.05	0.9723	3.029	0.9665	2.808	0.9689	2.662	0.9722	3.721	0.9821	3.53	0.98	2.087	0.9551	2.13	0.9454
478.75		3.054	0.9735	3.041	0.9703	2.812	0.9703	2.661	0.9719	3.716	0.9807	3.537	0.982	2.094	0.9584	2.131	0.9458
478.95		3.061	0.9758	3.037	0.969	2.813	0.9707	2.653	0.969	3.725	0.9831	3.532	0.9806	2.097	0.9597	2.128	0.9445
479.15		3.068	0.978	3.039	0.9697	2.805	0.9679	2.646	0.9664	3.724	0.9828	3.534	0.9811	2.096	0.9593	2.121	0.9414
479.35		3.075	0.9802	3.029	0.9665	2.801	0.9665	2.638	0.9635	3.721	0.9821	3.522	0.9778	2.091	0.957	2.115	0.9387
479.55		3.085	0.9834	3.032	0.9675	2.79	0.9627	2.633	0.9617	3.712	0.9797	3.52	0.9772	2.094	0.9584	2.117	0.9396
479.75		3.104	0.9895	3.049	0.9729	2.796	0.9648	2.637	0.9631	3.716	0.9807	3.533	0.9808	2.099	0.9606	2.127	0.9441
479.94		3.11	0.9914	3.05	0.9732	2.788	0.962	2.632	0.9613	3.712	0.9797	3.524	0.9783	2.095	0.9588	2.13	0.9454
480.14		3.121	0.9949	3.063	0.9773	2.785	0.961	2.63	0.9606	3.715	0.9805	3.525	0.9786	2.103	0.9625	2.131	0.9458
480.34		3.132	0.9984	3.066	0.9783	2.79	0.9627	2.631	0.9609	3.711	0.9794	3.518	0.9767	2.109	0.9652	2.139	0.9494
480.54		3.141	1.0013	3.069	0.9793	2.781	0.9596	2.622	0.9576	3.702	0.977	3.516	0.9761	2.105	0.9634	2.133	0.9467
480.74		3.146	1.0029	3.08	0.9828	2.783	0.9603	2.622	0.9576	3.703	0.9773	3.518	0.9767	2.108	0.9648	2.148	0.9534
480.94		3.134	0.999	3.081	0.9831	2.772	0.9565	2.609	0.9529	3.686	0.9728	3.509	0.9742	2.099	0.9606	2.148	0.9534
481.13		3.135	0.9994	3.092	0.9866	2.764	0.9538	2.61	0.9533	3.673	0.9694	3.517	0.9764	2.104	0.9629	2.158	0.9578
481.33		3.124	0.9959	3.092	0.9866	2.764	0.9538	2.613	0.9543	3.665	0.9673	3.508	0.9739	2.104	0.9629	2.158	0.9578
481.53		3.108	0.9908	3.086	0.9847	2.753	0.95	2.602	0.9503	3.647	0.9625	3.496	0.9706	2.098	0.9602	2.15	0.9543
481.73		3.104	0.9895	3.078	0.9821	2.744	0.9469	2.597	0.9485	3.634	0.9591	3.494	0.97	2.094	0.9584	2.145	0.9521
481.93		3.094	0.9863	3.069	0.9793	2.74	0.9455	2.586	0.9445	3.621	0.9557	3.49	0.9689	2.083	0.9533	2.141	0.9503
482.13		3.077	0.9809	3.061	0.9767	2.72	0.9386	2.571	0.939	3.605	0.9514	3.481	0.9664	2.073	0.9487	2.137	0.9485
482.32		3.074	0.9799	3.052	0.9738	2.72	0.9386	2.567	0.9375	3.594	0.9485	3.472	0.9639	2.07	0.9474	2.137	0.9485
482.52		3.067	0.9777	3.046	0.9719	2.713	0.9362	2.559	0.9346	3.581	0.9451	3.467	0.9625	2.065	0.9451	2.128	0.9445
482.72		3.072	0.9793	3.043	0.971	2.713	0.9362	2.563	0.9361	3.589	0.9472	3.473	0.9642	2.073	0.9487	2.13	0.9454
482.92		3.07	0.9786	3.046	0.9719	2.721	0.9389	2.568	0.9379	3.605	0.9514	3.485	0.9675	2.077	0.9506	2.136	0.9481
483.12		3.07	0.9786	3.043	0.971	2.724	0.94	2.568	0.9379	3.622	0.9559	3.5	0.9717	2.084	0.9538	2.146	0.9525
483.31		3.072	0.9793	3.044	0.9713	2.73	0.942	2.573	0.9397	3.641	0.9609	3.516	0.9761	2.09	0.9565	2.154	0.9561
483.51		3.07	0.9786	3.04	0.97	2.735	0.9438	2.575	0.9405	3.66	0.966	3.532	0.9806	2.094	0.9584	2.157	0.9574
483.71		3.069	0.9783	3.037	0.969	2.736	0.9441	2.579	0.9419	3.678	0.9707	3.547	0.9847	2.098	0.9602	2.159	0.9583
483.91		3.068	0.978	3.03	0.9668	2.739	0.9451	2.58	0.9423	3.7	0.9765	3.568	0.9906	2.102	0.962	2.16	0.9587
484.11		3.064	0.9767	3.032	0.9675	2.741	0.9458	2.586	0.9445	3.726	0.9834	3.589	0.9964	2.105	0.9634	2.164	0.9605
484.31		3.06	0.9755	3.026	0.9655	2.745	0.9472	2.591	0.9463	3.75	0.9897	3.61	1.0022	2.107	0.9643	2.167	0.9618
484.5		3.052	0.9729	3.021	0.9639	2.749	0.9486	2.595	0.9478	3.771	0.9952	3.627	1.0069	2.108	0.9648	2.169	0.9627
484.7		3.045	0.9707	3.01	0.9604	2.747	0.9479	2.592	0.9467	3.786	0.9992	3.634	1.0089	2.107	0.9643	2.163	0.9601
484.9		3.04	0.9691	3.005	0.9588	2.748	0.9482	2.594	0.9474	3.801	1.0032	3.648	1.0128	2.103	0.9625	2.161	0.9592
485.1		3.032	0.9665	2.995	0.9556	2.746	0.9476	2.593	0.947	3.809	1.0053	3.652	1.0139	2.097	0.9597	2.155	0.9565
485.3		3.023	0.9637	2.993	0.955	2.748	0.9482	2.592	0.9467	3.816	1.0071	3.652	1.0139	2.096	0.9593	2.153	0.9556
485.49		3.016	0.9614	2.985	0.9525	2.753	0.95	2.594	0.9474	3.819	1.0079	3.653	1.0142	2.091	0.957	2.155	0.9565
485.69		3.011	0.9598	2.987	0.9531	2.757	0.9513	2.601	0.95	3.813	1.0063	3.644	1.0117	2.09	0.9565	2.152	0.9552
485.89		3.006	0.9582	2.982	0.9515	2.762	0.9531	2.605	0.9514	3.803	1.0037	3.63	1.0078	2.09	0.9565	2.153	0.9556
486.09		3.001	0.9566	2.975	0.9493	2.769	0.9555	2.61	0.9533	3.795	1.0016	3.618	1.0044	2.09	0.9565	2.152	0.9552
486.29		2.998	0.9557	2.967	0.9467	2.777	0.9582	2.613	0.9543	3.781	0.9979	3.608	1.0017	2.088	0.9556	2.151	0.9547
486.48		2.991	0.9535	2.959	0.9442	2.782	0.96	2.62	0.9569	3.772	0.9955	3.596	0.9983	2.085	0.9542	2.151	0.9547
486.68		2.987	0.9522	2.954	0.9426	2.789	0.9624	2.626	0.9591	3.765	0.9937	3.589	0.9964	2.084	0.9538	2.15	0.9543
486.88		2.98	0.95	2.946	0.94	2.795	0.9645	2.636	0.9627	3.756	0.9913	3.581	0.9942	2.087	0.9551	2.154	0.9561
487.08		2.978	0.9493	2.944	0.9394	2.799	0.9658	2.647	0.9668	3.746	0.9887	3.577	0.9931	2.09	0.9565	2.158	0.9578
487.28		2.974	0.948	2.942	0.9387	2.806	0.9683	2.655	0.9697	3.742	0.9876	3.57	0.9911	2.093	0.9579	2.163	0.9601
487.47		2.973	0.9477	2.944	0.9394	2.821	0.9734	2.66	0.9715	3.743	0.9879	3.568	0.9906	2.098	0.9602	2.172	0.964
487.67		2.972	0.9474	2.945	0.9397	2.828	0.9758	2.665	0.9733	3.741	0.9873	3.569	0.9908	2.104	0.9629	2.172	0.964
487.87		2.97	0.9468	2.945	0.9397	2.835	0.9783	2.667	0.9741	3.737	0.9863	3.563	0.9892	2.107	0.9643	2.176	0.9658
488.07		2.966	0.9455	2.943	0.9391	2.833	0.9776	2.668	0.9744	3.735	0.9857	3.551	0.9858	2.109	0.9652	2.179	0.9672
488.26		2.967	0.9458	2.941	0.9384	2.839	0.9796	2.669	0.9748	3.731	0.9847	3.545	0.9842	2.111	0.9661	2.182	0.9685
488.46		2.966	0.9455	2.942	0.9387	2.839	0.9796	2.666	0.9737	3.72	0.9818	3.533	0.9808	2.111	0.9661	2.182	0.9685
488.66		2.97	0.9468	2.947	0.9403	2.846	0.9821	2.662	0.9722	3.712	0.9797	3.523	0.9781	2.112	0.9666	2.183	0.9689
488.86		2.976	0.9487	2.951	0.9416	2.851	0.9838	2.663	0.9726	3.708	0.9786	3.508	0.9739	2.119	0.9698	2.184	0.9694
489.06		2.978	0.9493	2.95	0.9413	2.849	0.9831	2.658	0.9708	3.696	0.9755	3.489	0.9686	2.118	0.9693	2.182	0.9685
489.25		2.981	0.9503	2.95	0.9413	2.846	0.9821	2.662	0.9722	3.679	0.971	3.474	0.9645	2.116	0.9684	2.18	0.9676
489.45		2.98	0.95	2.945	0.9397	2.84	0.98	2.657	0.9704	3.661	0.9662	3.455	0.9592	2.114	0.9675	2.181	0.968
489.65		2.989	0.9528	2.951	0.9416	2.837	0.979	2.662	0.9722	3.647	0.9625	3.436	0.9539	2.113	0.967	2.177	0.9663
489.85		3.001	0.9566	2.96	0.9445	2.842	0.9807	2.667	0.9741	3.638	0.9601	3.428	0.9517	2.115	0.968	2.177	0.9663
490.05		3.011	0.9598	2.969	0.9474	2.841	0.9803	2.673	0.9763	3.627	0.9572	3.419	0.9492	2.116	0.9684	2.176	0.9658
490.24		3.018	0.9621	2.979	0.9505	2.84	0.98	2.675	0.977	3.62	0.9554	3.414	0.9478	2.116	0.9684	2.179	0.9672
490.44		3.033	0.9668	2.992	0.9547	2.84	0.98	2.682	0.9795	3.617	0.9546	3.416	0.9484	2.12	0.9703	2.179	0.9672
490.64		3.042	0.9697	2.993	0.955	2.846	0.9821	2.677	0.9777	3.611	0.953	3.421	0.9498	2.112	0.9666	2.175	0.9654
490.84		3.055	0.9739	3.007	0.9595	2.852	0.9841	2.677	0.9777	3.614	0.9538	3.433	0.9531	2.113	0.967	2.177	0.9663
491.03		3.069	0.9783	3.022	0.9643	2.855	0.9852	2.678	0.9781	3.624	0.9565	3.444	0.9561	2.121	0.9707	2.176	0.9658
491.23		3.081	0.9821	3.033	0.9678	2.86	0.9869	2.685	0.9806	3.636	0.9596	3.456	0.9595	2.123	0.9716	2.18	0.9676
491.43		3.088	0.9844	3.042	0.9706	2.862	0.9876	2.685	0.9806	3.646	0.9623	3.475	0.9647	2.125	0.9725	2.186	0.9703
491.63		3.093	0.986	3.053	0.9742	2.863	0.9879	2.686	0.981	3.657	0.9652	3.488	0.9684	2.127	0.9735	2.187	0.9707
491.82		3.1	0.9882	3.061	0.9767	2.868	0.9896	2.685	0.9806	3.663	0.9667	3.502	0.9722	2.129	0.9744	2.187	0.9707
492.02		3.104	0.9895	3.068	0.9789	2.869	0.99	2.684	0.9803	3.67	0.9686	3.509	0.9742	2.135	0.9771	2.185	0.9698
492.22		3.103	0.9892	3.068	0.9789	2.867	0.9893	2.682	0.9795	3.674	0.9696	3.512	0.975	2.131	0.9753	2.185	0.9698
492.42		3.103	0.9892	3.078	0.9821	2.863	0.9879	2.685	0.9806	3.681	0.9715	3.515	0.9758	2.14	0.9794	2.191	0.9725
492.61		3.106	0.9901	3.082	0.9834	2.859	0.9865	2.686	0.981	3.678	0.9707	3.514	0.9756	2.137	0.978	2.184	0.9694
492.81		3.102	0.9888	3.075	0.9812	2.855	0.9852	2.68	0.9788	3.674	0.9696	3.51	0.9745	2.134	0.9767	2.18	0.9676
493.01		3.109	0.9911	3.085	0.9844	2.86	0.9869	2.685	0.9806	3.674	0.9696	3.51	0.9745	2.138	0.9785	2.184	0.9694
493.21		3.114	0.9927	3.09	0.986	2.856	0.9855	2.683	0.9799	3.67	0.9686	3.504	0.9728	2.141	0.9799	2.187	0.9707
493.41		3.123	0.9955	3.1	0.9892	2.859	0.9865	2.686	0.981	3.661	0.9662	3.503	0.9725	2.142	0.9803	2.195	0.9743
493.6		3.131	0.9981	3.107	0.9914	2.854	0.9848	2.68	0.9788	3.656	0.9649	3.491	0.9692	2.149	0.9835	2.2	0.9765
493.8		3.141	1.0013	3.11	0.9923	2.857	0.9859	2.689	0.9821	3.653	0.9641	3.492	0.9695	2.149	0.9835	2.207	0.9796
494		3.148	1.0035	3.119	0.9952	2.858	0.9862	2.689	0.9821	3.652	0.9638	3.492	0.9695	2.156	0.9867	2.207	0.9796
494.2		3.157	1.0064	3.125	0.9971	2.855	0.9852	2.691	0.9828	3.651	0.9636	3.498	0.9711	2.158	0.9876	2.208	0.98
494.39		3.167	1.0096	3.135	1.0003	2.858	0.9862	2.7	0.9861	3.656	0.9649	3.497	0.9708	2.171	0.9936	2.213	0.9822
494.59		3.173	1.0115	3.141	1.0022	2.854	0.9848	2.702	0.9869	3.652	0.9638	3.491	0.9692	2.167	0.9918	2.22	0.9854
494.79		3.18	1.0137	3.139	1.0016	2.85	0.9834	2.694	0.9839	3.654	0.9644	3.489	0.9686	2.162	0.9895	2.217	0.984
494.99		3.185	1.0153	3.144	1.0032	2.853	0.9845	2.696	0.9847	3.651	0.9636	3.495	0.9703	2.167	0.9918	2.215	0.9831
495.18		3.18	1.0137	3.136	1.0006	2.846	0.9821	2.687	0.9814	3.643	0.9615	3.485	0.9675	2.166	0.9913	2.202	0.9774
495.38		3.178	1.0131	3.137	1.001	2.84	0.98	2.685	0.9806	3.641	0.9609	3.487	0.9681	2.156	0.9867	2.208	0.98
495.58		3.171	1.0108	3.137	1.001	2.83	0.9765	2.673	0.9763	3.637	0.9599	3.48	0.9661	2.152	0.9849	2.203	0.9778
495.78		3.173	1.0115	3.144	1.0032	2.828	0.9758	2.667	0.9741	3.64	0.9607	3.478	0.9656	2.153	0.9854	2.206	0.9791
495.97		3.175	1.0121	3.148	1.0045	2.83	0.9765	2.665	0.9733	3.634	0.9591	3.475	0.9647	2.151	0.9844	2.209	0.9805
496.17		3.167	1.0096	3.141	1.0022	2.826	0.9752	2.653	0.969	3.627	0.9572	3.474	0.9645	2.148	0.9831	2.21	0.9809
496.37		3.171	1.0108	3.138	1.0013	2.833	0.9776	2.656	0.9701	3.621	0.9557	3.479	0.9659	2.154	0.9858	2.214	0.9827
496.56		3.166	1.0092	3.14	1.0019	2.83	0.9765	2.654	0.9693	3.62	0.9554	3.48	0.9661	2.158	0.9876	2.221	0.9858
496.76		3.161	1.0077	3.135	1.0003	2.821	0.9734	2.652	0.9686	3.614	0.9538	3.473	0.9642	2.152	0.9849	2.22	0.9854
496.96		3.165	1.0089	3.141	1.0022	2.823	0.9741	2.66	0.9715	3.621	0.9557	3.477	0.9653	2.155	0.9863	2.232	0.9907
497.16		3.171	1.0108	3.144	1.0032	2.832	0.9772	2.67	0.9752	3.626	0.957	3.485	0.9675	2.167	0.9918	2.23	0.9898
497.35		3.176	1.0124	3.142	1.0026	2.834	0.9779	2.681	0.9792	3.633	0.9588	3.488	0.9684	2.173	0.9945	2.236	0.9925
497.55		3.17	1.0105	3.136	1.0006	2.84	0.98	2.687	0.9814	3.635	0.9594	3.488	0.9684	2.172	0.9941	2.241	0.9947
497.75		3.162	1.008	3.123	0.9965	2.837	0.979	2.687	0.9814	3.641	0.9609	3.487	0.9681	2.167	0.9918	2.24	0.9942
497.95		3.167	1.0096	3.128	0.9981	2.845	0.9817	2.701	0.9865	3.652	0.9638	3.498	0.9711	2.17	0.9931	2.248	0.9978
498.14		3.168	1.0099	3.136	1.0006	2.842	0.9807	2.703	0.9872	3.67	0.9686	3.501	0.972	2.17	0.9931	2.254	1.0004
498.34		3.168	1.0099	3.135	1.0003	2.844	0.9814	2.711	0.9901	3.68	0.9712	3.505	0.9731	2.173	0.9945	2.247	0.9973
498.54		3.17	1.0105	3.139	1.0016	2.853	0.9845	2.714	0.9912	3.696	0.9755	3.519	0.977	2.172	0.9941	2.249	0.9982
498.74		3.165	1.0089	3.132	0.9994	2.858	0.9862	2.712	0.9905	3.708	0.9786	3.53	0.98	2.174	0.995	2.248	0.9978
498.93		3.145	1.0026	3.129	0.9984	2.858	0.9862	2.709	0.9894	3.722	0.9823	3.538	0.9822	2.166	0.9913	2.246	0.9969
499.13		3.14	1.001	3.133	0.9997	2.871	0.9907	2.705	0.9879	3.736	0.986	3.554	0.9867	2.172	0.9941	2.248	0.9978
499.33		3.147	1.0032	3.135	1.0003	2.879	0.9934	2.721	0.9938	3.753	0.9905	3.566	0.99	2.177	0.9963	2.251	0.9991
499.52		3.148	1.0035	3.138	1.0013	2.884	0.9952	2.728	0.9963	3.765	0.9937	3.581	0.9942	2.187	1.0009	2.248	0.9978
499.72		3.151	1.0045	3.14	1.0019	2.886	0.9959	2.727	0.996	3.78	0.9976	3.587	0.9958	2.187	1.0009	2.25	0.9987
499.92		3.146	1.0029	3.139	1.0016	2.898	1	2.736	0.9993	3.791	1.0005	3.599	0.9992	2.19	1.0023	2.251	0.9991
500.12		3.137	1	3.134	1	2.898	1	2.738	1	3.789	1	3.602	1	2.185	1	2.253	1
500.31		3.132	0.9984	3.132	0.9994	2.905	1.0024	2.743	1.0018	3.792	1.0008	3.601	0.9997	2.19	1.0023	2.253	1
500.51		3.129	0.9974	3.127	0.9978	2.908	1.0035	2.751	1.0047	3.791	1.0005	3.602	1	2.189	1.0018	2.252	0.9996
500.71		3.141	1.0013	3.124	0.9968	2.913	1.0052	2.757	1.0069	3.784	0.9987	3.603	1.0003	2.192	1.0032	2.253	1
500.9		3.142	1.0016	3.121	0.9959	2.909	1.0038	2.765	1.0099	3.777	0.9968	3.598	0.9989	2.191	1.0027	2.249	0.9982
501.1		3.137	1	3.118	0.9949	2.913	1.0052	2.763	1.0091	3.767	0.9942	3.594	0.9978	2.185	1	2.245	0.9964
501.3		3.135	0.9994	3.119	0.9952	2.911	1.0045	2.764	1.0095	3.758	0.9918	3.583	0.9947	2.179	0.9973	2.233	0.9911
501.5		3.138	1.0003	3.119	0.9952	2.918	1.0069	2.773	1.0128	3.748	0.9892	3.575	0.9925	2.186	1.0005	2.237	0.9929
501.69		3.134	0.999	3.114	0.9936	2.915	1.0059	2.769	1.0113	3.734	0.9855	3.566	0.99	2.18	0.9977	2.225	0.9876
501.89		3.14	1.001	3.111	0.9927	2.924	1.009	2.765	1.0099	3.725	0.9831	3.559	0.9881	2.18	0.9977	2.219	0.9849
502.09		3.148	1.0035	3.113	0.9933	2.926	1.0097	2.77	1.0117	3.718	0.9813	3.556	0.9872	2.186	1.0005	2.222	0.9862
502.28		3.151	1.0045	3.117	0.9946	2.926	1.0097	2.773	1.0128	3.71	0.9792	3.548	0.985	2.185	1	2.22	0.9854
502.48		3.146	1.0029	3.118	0.9949	2.932	1.0117	2.776	1.0139	3.709	0.9789	3.538	0.9822	2.19	1.0023	2.227	0.9885
502.68		3.139	1.0006	3.122	0.9962	2.934	1.0124	2.778	1.0146	3.7	0.9765	3.537	0.982	2.188	1.0014	2.228	0.9889
502.88		3.147	1.0032	3.124	0.9968	2.933	1.0121	2.774	1.0131	3.693	0.9747	3.53	0.98	2.198	1.0059	2.234	0.9916
503.07		3.151	1.0045	3.126	0.9974	2.939	1.0141	2.774	1.0131	3.684	0.9723	3.53	0.98	2.197	1.0055	2.251	0.9991
503.27		3.142	1.0016	3.119	0.9952	2.933	1.0121	2.761	1.0084	3.674	0.9696	3.525	0.9786	2.188	1.0014	2.232	0.9907
503.47		3.144	1.0022	3.116	0.9943	2.927	1.01	2.754	1.0058	3.659	0.9657	3.518	0.9767	2.181	0.9982	2.227	0.9885
503.66		3.147	1.0032	3.124	0.9968	2.93	1.011	2.76	1.008	3.66	0.966	3.519	0.977	2.185	1	2.241	0.9947
503.86		3.137	1	3.12	0.9955	2.929	1.0107	2.753	1.0055	3.657	0.9652	3.514	0.9756	2.182	0.9986	2.237	0.9929
504.06		3.132	0.9984	3.121	0.9959	2.932	1.0117	2.749	1.004	3.663	0.9667	3.513	0.9753	2.187	1.0009	2.239	0.9938
504.25		3.137	1	3.121	0.9959	2.925	1.0093	2.757	1.0069	3.655	0.9646	3.513	0.9753	2.179	0.9973	2.235	0.992
504.45		3.15	1.0041	3.123	0.9965	2.927	1.01	2.76	1.008	3.667	0.9678	3.515	0.9758	2.183	0.9991	2.238	0.9933
504.65		3.14	1.001	3.119	0.9952	2.926	1.0097	2.762	1.0088	3.664	0.967	3.515	0.9758	2.176	0.9959	2.234	0.9916
504.85		3.136	0.9997	3.116	0.9943	2.922	1.0083	2.762	1.0088	3.672	0.9691	3.509	0.9742	2.175	0.9954	2.228	0.9889
505.04		3.139	1.0006	3.11	0.9923	2.924	1.009	2.768	1.011	3.676	0.9702	3.512	0.975	2.176	0.9959	2.236	0.9925
505.24		3.146	1.0029	3.12	0.9955	2.946	1.0166	2.789	1.0186	3.702	0.977	3.525	0.9786	2.195	1.0046	2.259	1.0027
505.44		3.136	0.9997	3.121	0.9959	2.941	1.0148	2.785	1.0172	3.701	0.9768	3.527	0.9792	2.194	1.0041	2.249	0.9982
505.63		3.147	1.0032	3.123	0.9965	2.938	1.0138	2.789	1.0186	3.704	0.9776	3.532	0.9806	2.194	1.0041	2.249	0.9982
505.83		3.142	1.0016	3.12	0.9955	2.93	1.011	2.78	1.0153	3.705	0.9778	3.531	0.9803	2.189	1.0018	2.238	0.9933
506.03		3.143	1.0019	3.115	0.9939	2.936	1.0131	2.773	1.0128	3.706	0.9781	3.537	0.982	2.204	1.0087	2.24	0.9942
506.22		3.139	1.0006	3.116	0.9943	2.93	1.011	2.768	1.011	3.7	0.9765	3.536	0.9817	2.197	1.0055	2.238	0.9933
506.42		3.14	1.001	3.111	0.9927	2.922	1.0083	2.768	1.011	3.704	0.9776	3.536	0.9817	2.193	1.0037	2.231	0.9902
506.62		3.133	0.9987	3.11	0.9923	2.923	1.0086	2.764	1.0095	3.701	0.9768	3.546	0.9845	2.2	1.0069	2.24	0.9942
506.81		3.129	0.9974	3.119	0.9952	2.923	1.0086	2.757	1.0069	3.707	0.9784	3.551	0.9858	2.204	1.0087	2.241	0.9947
507.01		3.126	0.9965	3.115	0.9939	2.908	1.0035	2.751	1.0047	3.704	0.9776	3.558	0.9878	2.206	1.0096	2.233	0.9911
507.21		3.128	0.9971	3.114	0.9936	2.908	1.0035	2.75	1.0044	3.704	0.9776	3.56	0.9883	2.202	1.0078	2.24	0.9942
507.4		3.116	0.9933	3.109	0.992	2.905	1.0024	2.745	1.0026	3.698	0.976	3.553	0.9864	2.2	1.0069	2.239	0.9938
507.6		3.123	0.9955	3.107	0.9914	2.907	1.0031	2.751	1.0047	3.703	0.9773	3.561	0.9886	2.208	1.0105	2.251	0.9991
507.8		3.124	0.9959	3.113	0.9933	2.903	1.0017	2.75	1.0044	3.713	0.9799	3.561	0.9886	2.201	1.0073	2.252	0.9996
507.99		3.122	0.9952	3.107	0.9914	2.903	1.0017	2.743	1.0018	3.715	0.9805	3.565	0.9897	2.204	1.0087	2.256	1.0013
508.19		3.129	0.9974	3.121	0.9959	2.912	1.0048	2.742	1.0015	3.725	0.9831	3.573	0.9919	2.22	1.016	2.269	1.0071
508.39		3.136	0.9997	3.116	0.9943	2.907	1.0031	2.742	1.0015	3.728	0.9839	3.57	0.9911	2.214	1.0133	2.271	1.008
508.58		3.137	1	3.113	0.9933	2.9	1.0007	2.746	1.0029	3.73	0.9844	3.574	0.9922	2.214	1.0133	2.273	1.0089
508.78		3.134	0.999	3.113	0.9933	2.904	1.0021	2.749	1.004	3.736	0.986	3.576	0.9928	2.212	1.0124	2.28	1.012
508.98		3.13	0.9978	3.106	0.9911	2.899	1.0003	2.742	1.0015	3.736	0.986	3.573	0.9919	2.212	1.0124	2.274	1.0093
509.17		3.139	1.0006	3.108	0.9917	2.904	1.0021	2.742	1.0015	3.746	0.9887	3.58	0.9939	2.217	1.0146	2.279	1.0115
509.37		3.143	1.0019	3.117	0.9946	2.914	1.0055	2.743	1.0018	3.75	0.9897	3.588	0.9961	2.22	1.016	2.285	1.0142
509.57		3.139	1.0006	3.114	0.9936	2.914	1.0055	2.742	1.0015	3.756	0.9913	3.585	0.9953	2.221	1.0165	2.284	1.0138
509.76		3.135	0.9994	3.109	0.992	2.908	1.0035	2.735	0.9989	3.762	0.9929	3.583	0.9947	2.218	1.0151	2.277	1.0107
509.96		3.127	0.9968	3.1	0.9892	2.9	1.0007	2.726	0.9956	3.76	0.9923	3.585	0.9953	2.21	1.0114	2.274	1.0093
510.16		3.129	0.9974	3.102	0.9898	2.906	1.0028	2.734	0.9985	3.766	0.9939	3.591	0.9969	2.222	1.0169	2.27	1.0075
510.35		3.121	0.9949	3.099	0.9888	2.902	1.0014	2.734	0.9985	3.766	0.9939	3.59	0.9967	2.225	1.0183	2.266	1.0058
510.55		3.114	0.9927	3.096	0.9879	2.893	0.9983	2.724	0.9949	3.764	0.9934	3.577	0.9931	2.218	1.0151	2.255	1.0009
510.75		3.111	0.9917	3.091	0.9863	2.901	1.001	2.725	0.9953	3.767	0.9942	3.576	0.9928	2.217	1.0146	2.258	1.0022
510.94		3.103	0.9892	3.09	0.986	2.895	0.999	2.727	0.996	3.773	0.9958	3.576	0.9928	2.211	1.0119	2.256	1.0013
511.14		3.097	0.9872	3.083	0.9837	2.883	0.9948	2.72	0.9934	3.769	0.9947	3.572	0.9917	2.213	1.0128	2.25	0.9987
511.34		3.1	0.9882	3.087	0.985	2.876	0.9924	2.723	0.9945	3.769	0.9947	3.574	0.9922	2.215	1.0137	2.248	0.9978
511.53		3.103	0.9892	3.089	0.9856	2.889	0.9969	2.736	0.9993	3.771	0.9952	3.578	0.9933	2.217	1.0146	2.255	1.0009
511.73		3.111	0.9917	3.087	0.985	2.895	0.999	2.738	1	3.777	0.9968	3.579	0.9936	2.218	1.0151	2.256	1.0013
511.93		3.108	0.9908	3.089	0.9856	2.889	0.9969	2.731	0.9974	3.778	0.9971	3.582	0.9944	2.208	1.0105	2.26	1.0031
512.12		3.112	0.992	3.087	0.985	2.89	0.9972	2.732	0.9978	3.779	0.9974	3.578	0.9933	2.204	1.0087	2.263	1.0044
512.32		3.121	0.9949	3.09	0.986	2.894	0.9986	2.734	0.9985	3.779	0.9974	3.584	0.995	2.207	1.0101	2.263	1.0044
512.52		3.129	0.9974	3.106	0.9911	2.897	0.9997	2.746	1.0029	3.791	1.0005	3.597	0.9986	2.217	1.0146	2.271	1.008
512.71		3.133	0.9987	3.11	0.9923	2.9	1.0007	2.746	1.0029	3.787	0.9995	3.6	0.9994	2.219	1.0156	2.275	1.0098
512.91		3.127	0.9968	3.107	0.9914	2.895	0.999	2.749	1.004	3.782	0.9982	3.595	0.9981	2.216	1.0142	2.274	1.0093
513.11		3.124	0.9959	3.105	0.9907	2.901	1.001	2.747	1.0033	3.78	0.9976	3.599	0.9992	2.215	1.0137	2.286	1.0146
513.3		3.124	0.9959	3.105	0.9907	2.893	0.9983	2.742	1.0015	3.776	0.9966	3.592	0.9972	2.22	1.016	2.281	1.0124
513.5		3.113	0.9923	3.103	0.9901	2.889	0.9969	2.748	1.0037	3.768	0.9945	3.59	0.9967	2.222	1.0169	2.283	1.0133
513.69		3.116	0.9933	3.108	0.9917	2.903	1.0017	2.76	1.008	3.775	0.9963	3.593	0.9975	2.24	1.0252	2.287	1.0151
513.89		3.119	0.9943	3.119	0.9952	2.914	1.0055	2.765	1.0099	3.779	0.9974	3.6	0.9994	2.242	1.0261	2.293	1.0178
514.09		3.117	0.9936	3.116	0.9943	2.912	1.0048	2.766	1.0102	3.774	0.996	3.601	0.9997	2.236	1.0233	2.304	1.0226
514.28		3.121	0.9949	3.104	0.9904	2.912	1.0048	2.762	1.0088	3.765	0.9937	3.58	0.9939	2.236	1.0233	2.3	1.0209
514.48		3.117	0.9936	3.099	0.9888	2.912	1.0048	2.766	1.0102	3.76	0.9923	3.57	0.9911	2.234	1.0224	2.296	1.0191
514.68		3.131	0.9981	3.104	0.9904	2.926	1.0097	2.775	1.0135	3.766	0.9939	3.582	0.9944	2.237	1.0238	2.305	1.0231
514.87		3.128	0.9971	3.102	0.9898	2.927	1.01	2.787	1.0179	3.757	0.9916	3.578	0.9933	2.233	1.022	2.303	1.0222
515.07		3.132	0.9984	3.104	0.9904	2.93	1.011	2.8	1.0226	3.755	0.991	3.589	0.9964	2.237	1.0238	2.31	1.0253
515.27		3.129	0.9974	3.1	0.9892	2.929	1.0107	2.79	1.019	3.746	0.9887	3.58	0.9939	2.233	1.022	2.304	1.0226
515.46		3.128	0.9971	3.094	0.9872	2.917	1.0066	2.789	1.0186	3.732	0.985	3.571	0.9914	2.223	1.0174	2.303	1.0222
515.66		3.125	0.9962	3.088	0.9853	2.907	1.0031	2.784	1.0168	3.718	0.9813	3.557	0.9875	2.222	1.0169	2.296	1.0191
515.85		3.125	0.9962	3.092	0.9866	2.907	1.0031	2.784	1.0168	3.713	0.9799	3.549	0.9853	2.23	1.0206	2.289	1.016
516.05		3.11	0.9914	3.085	0.9844	2.899	1.0003	2.778	1.0146	3.705	0.9778	3.555	0.987	2.225	1.0183	2.285	1.0142
516.25		3.105	0.9898	3.087	0.985	2.904	1.0021	2.774	1.0131	3.711	0.9794	3.561	0.9886	2.222	1.0169	2.283	1.0133
516.44		3.106	0.9901	3.086	0.9847	2.911	1.0045	2.786	1.0175	3.713	0.9799	3.558	0.9878	2.225	1.0183	2.28	1.012
516.64		3.108	0.9908	3.094	0.9872	2.915	1.0059	2.78	1.0153	3.72	0.9818	3.562	0.9889	2.227	1.0192	2.276	1.0102
516.84		3.108	0.9908	3.098	0.9885	2.923	1.0086	2.776	1.0139	3.724	0.9828	3.562	0.9889	2.226	1.0188	2.277	1.0107
517.03		3.122	0.9952	3.109	0.992	2.926	1.0097	2.79	1.019	3.735	0.9857	3.571	0.9914	2.231	1.0211	2.283	1.0133
517.23		3.118	0.9939	3.105	0.9907	2.924	1.009	2.778	1.0146	3.736	0.986	3.572	0.9917	2.231	1.0211	2.278	1.0111
517.42		3.114	0.9927	3.103	0.9901	2.938	1.0138	2.784	1.0168	3.744	0.9881	3.582	0.9944	2.236	1.0233	2.286	1.0146
517.62		3.112	0.992	3.095	0.9876	2.944	1.0159	2.782	1.0161	3.747	0.9889	3.587	0.9958	2.236	1.0233	2.282	1.0129
517.82		3.129	0.9974	3.099	0.9888	2.951	1.0183	2.793	1.0201	3.762	0.9929	3.595	0.9981	2.243	1.0265	2.29	1.0164
518.01		3.142	1.0016	3.099	0.9888	2.95	1.0179	2.797	1.0215	3.766	0.9939	3.605	1.0008	2.253	1.0311	2.304	1.0226
518.21		3.134	0.999	3.103	0.9901	2.951	1.0183	2.794	1.0205	3.768	0.9945	3.611	1.0025	2.245	1.0275	2.3	1.0209
518.4		3.135	0.9994	3.094	0.9872	2.952	1.0186	2.794	1.0205	3.773	0.9958	3.622	1.0056	2.251	1.0302	2.305	1.0231
518.6		3.138	1.0003	3.093	0.9869	2.956	1.02	2.794	1.0205	3.786	0.9992	3.629	1.0075	2.251	1.0302	2.304	1.0226
518.8		3.131	0.9981	3.085	0.9844	2.961	1.0217	2.79	1.019	3.791	1.0005	3.635	1.0092	2.252	1.0307	2.308	1.0244
518.99		3.128	0.9971	3.088	0.9853	2.967	1.0238	2.794	1.0205	3.805	1.0042	3.643	1.0114	2.246	1.0279	2.311	1.0257
519.19		3.135	0.9994	3.093	0.9869	2.968	1.0242	2.797	1.0215	3.817	1.0074	3.661	1.0164	2.25	1.0297	2.309	1.0249
519.38		3.13	0.9978	3.094	0.9872	2.969	1.0245	2.797	1.0215	3.829	1.0106	3.669	1.0186	2.252	1.0307	2.311	1.0257
519.58		3.128	0.9971	3.101	0.9895	2.971	1.0252	2.799	1.0223	3.838	1.0129	3.683	1.0225	2.249	1.0293	2.312	1.0262
519.78		3.116	0.9933	3.098	0.9885	2.969	1.0245	2.801	1.023	3.84	1.0135	3.681	1.0219	2.244	1.027	2.307	1.024
519.97		3.121	0.9949	3.092	0.9866	2.967	1.0238	2.794	1.0205	3.848	1.0156	3.683	1.0225	2.248	1.0288	2.306	1.0235
520.17		3.119	0.9943	3.094	0.9872	2.971	1.0252	2.791	1.0194	3.856	1.0177	3.687	1.0236	2.243	1.0265	2.307	1.024
520.36		3.109	0.9911	3.092	0.9866	2.97	1.0248	2.786	1.0175	3.843	1.0143	3.684	1.0228	2.241	1.0256	2.311	1.0257
520.56		3.108	0.9908	3.093	0.9869	2.97	1.0248	2.785	1.0172	3.848	1.0156	3.68	1.0217	2.237	1.0238	2.308	1.0244
520.76		3.123	0.9955	3.106	0.9911	2.974	1.0262	2.789	1.0186	3.862	1.0193	3.691	1.0247	2.246	1.0279	2.318	1.0289
520.95		3.124	0.9959	3.102	0.9898	2.966	1.0235	2.782	1.0161	3.862	1.0193	3.686	1.0233	2.242	1.0261	2.317	1.0284
521.15		3.125	0.9962	3.105	0.9907	2.97	1.0248	2.785	1.0172	3.863	1.0195	3.689	1.0242	2.24	1.0252	2.321	1.0302
521.34		3.123	0.9955	3.105	0.9907	2.971	1.0252	2.775	1.0135	3.86	1.0187	3.68	1.0217	2.242	1.0261	2.316	1.028
521.54		3.132	0.9984	3.12	0.9955	2.979	1.028	2.775	1.0135	3.867	1.0206	3.695	1.0258	2.25	1.0297	2.327	1.0328
521.74		3.133	0.9987	3.129	0.9984	2.977	1.0273	2.779	1.015	3.871	1.0216	3.693	1.0253	2.255	1.032	2.334	1.036
521.93		3.138	1.0003	3.136	1.0006	2.976	1.0269	2.774	1.0131	3.875	1.0227	3.689	1.0242	2.259	1.0339	2.331	1.0346
522.13		3.149	1.0038	3.139	1.0016	2.976	1.0269	2.778	1.0146	3.882	1.0245	3.687	1.0236	2.262	1.0352	2.329	1.0337
522.32		3.158	1.0067	3.149	1.0048	2.979	1.028	2.785	1.0172	3.882	1.0245	3.692	1.025	2.27	1.0389	2.334	1.036
522.52		3.157	1.0064	3.146	1.0038	2.976	1.0269	2.782	1.0161	3.869	1.0211	3.679	1.0214	2.271	1.0394	2.327	1.0328
522.72		3.164	1.0086	3.15	1.0051	2.981	1.0286	2.79	1.019	3.866	1.0203	3.666	1.0178	2.278	1.0426	2.333	1.0355
522.91		3.175	1.0121	3.157	1.0073	2.981	1.0286	2.796	1.0212	3.862	1.0193	3.659	1.0158	2.277	1.0421	2.337	1.0373
523.11		3.181	1.014	3.159	1.008	2.981	1.0286	2.797	1.0215	3.853	1.0169	3.656	1.015	2.28	1.0435	2.342	1.0395
523.3		3.182	1.0143	3.154	1.0064	2.976	1.0269	2.794	1.0205	3.835	1.0121	3.638	1.01	2.274	1.0407	2.332	1.0351
523.5		3.186	1.0156	3.159	1.008	2.973	1.0259	2.792	1.0197	3.818	1.0077	3.629	1.0075	2.272	1.0398	2.332	1.0351
523.7		3.189	1.0166	3.16	1.0083	2.973	1.0259	2.799	1.0223	3.806	1.0045	3.62	1.005	2.268	1.038	2.334	1.036
523.89		3.196	1.0188	3.171	1.0118	2.969	1.0245	2.797	1.0215	3.8	1.0029	3.615	1.0036	2.269	1.0384	2.332	1.0351
524.09		3.2	1.0201	3.178	1.014	2.964	1.0228	2.798	1.0219	3.787	0.9995	3.608	1.0017	2.261	1.0348	2.324	1.0315
524.28		3.198	1.0194	3.181	1.015	2.955	1.0197	2.794	1.0205	3.772	0.9955	3.603	1.0003	2.254	1.0316	2.322	1.0306
524.48		3.204	1.0214	3.191	1.0182	2.948	1.0173	2.785	1.0172	3.762	0.9929	3.603	1.0003	2.25	1.0297	2.324	1.0315
524.67		3.206	1.022	3.196	1.0198	2.942	1.0152	2.772	1.0124	3.75	0.9897	3.596	0.9983	2.248	1.0288	2.316	1.028
524.87		3.218	1.0258	3.207	1.0233	2.935	1.0128	2.779	1.015	3.747	0.9889	3.605	1.0008	2.247	1.0284	2.316	1.028
525.07		3.224	1.0277	3.216	1.0262	2.937	1.0135	2.779	1.015	3.749	0.9894	3.611	1.0025	2.245	1.0275	2.315	1.0275
525.26		3.229	1.0293	3.213	1.0252	2.931	1.0114	2.772	1.0124	3.745	0.9884	3.606	1.0011	2.243	1.0265	2.313	1.0266
525.46		3.237	1.0319	3.22	1.0274	2.924	1.009	2.766	1.0102	3.742	0.9876	3.604	1.0006	2.244	1.027	2.312	1.0262
525.65		3.233	1.0306	3.218	1.0268	2.92	1.0076	2.766	1.0102	3.735	0.9857	3.603	1.0003	2.24	1.0252	2.312	1.0262
525.85		3.234	1.0309	3.217	1.0265	2.915	1.0059	2.756	1.0066	3.743	0.9879	3.609	1.0019	2.242	1.0261	2.317	1.0284
526.04		3.242	1.0335	3.22	1.0274	2.92	1.0076	2.758	1.0073	3.75	0.9897	3.616	1.0039	2.246	1.0279	2.318	1.0289
526.24		3.248	1.0354	3.223	1.0284	2.918	1.0069	2.758	1.0073	3.753	0.9905	3.621	1.0053	2.242	1.0261	2.31	1.0253
526.44		3.254	1.0373	3.224	1.0287	2.913	1.0052	2.759	1.0077	3.758	0.9918	3.624	1.0061	2.243	1.0265	2.309	1.0249
526.63		3.245	1.0344	3.215	1.0258	2.903	1.0017	2.739	1.0004	3.75	0.9897	3.609	1.0019	2.233	1.022	2.299	1.0204
526.83		3.244	1.0341	3.208	1.0236	2.89	0.9972	2.727	0.996	3.743	0.9879	3.604	1.0006	2.234	1.0224	2.294	1.0182
527.02		3.244	1.0341	3.215	1.0258	2.884	0.9952	2.722	0.9942	3.737	0.9863	3.602	1	2.224	1.0178	2.293	1.0178
527.22		3.239	1.0325	3.219	1.0271	2.881	0.9941	2.716	0.992	3.729	0.9842	3.595	0.9981	2.221	1.0165	2.29	1.0164
527.41		3.243	1.0338	3.22	1.0274	2.87	0.9903	2.707	0.9887	3.723	0.9826	3.588	0.9961	2.215	1.0137	2.284	1.0138
527.61		3.24	1.0328	3.222	1.0281	2.865	0.9886	2.701	0.9865	3.714	0.9802	3.584	0.995	2.216	1.0142	2.28	1.012
527.8		3.244	1.0341	3.226	1.0294	2.858	0.9862	2.695	0.9843	3.714	0.9802	3.582	0.9944	2.219	1.0156	2.281	1.0124
528		3.246	1.0347	3.225	1.029	2.858	0.9862	2.69	0.9825	3.718	0.9813	3.585	0.9953	2.223	1.0174	2.286	1.0146
528.2		3.25	1.036	3.232	1.0313	2.858	0.9862	2.688	0.9817	3.73	0.9844	3.593	0.9975	2.227	1.0192	2.298	1.02
528.39		3.247	1.0351	3.234	1.0319	2.862	0.9876	2.689	0.9821	3.74	0.9871	3.606	1.0011	2.231	1.0211	2.301	1.0213
528.59		3.247	1.0351	3.238	1.0332	2.859	0.9865	2.689	0.9821	3.751	0.99	3.611	1.0025	2.23	1.0206	2.302	1.0217
528.78		3.244	1.0341	3.235	1.0322	2.859	0.9865	2.685	0.9806	3.766	0.9939	3.617	1.0042	2.238	1.0243	2.3	1.0209
528.98		3.243	1.0338	3.232	1.0313	2.853	0.9845	2.684	0.9803	3.776	0.9966	3.63	1.0078	2.239	1.0247	2.3	1.0209
529.17		3.238	1.0322	3.229	1.0303	2.851	0.9838	2.681	0.9792	3.789	1	3.643	1.0114	2.244	1.027	2.304	1.0226
529.37		3.242	1.0335	3.231	1.031	2.847	0.9824	2.681	0.9792	3.801	1.0032	3.652	1.0139	2.243	1.0265	2.307	1.024
529.56		3.235	1.0312	3.23	1.0306	2.847	0.9824	2.676	0.9774	3.809	1.0053	3.662	1.0167	2.241	1.0256	2.302	1.0217
529.76		3.226	1.0284	3.227	1.0297	2.841	0.9803	2.67	0.9752	3.812	1.0061	3.668	1.0183	2.24	1.0252	2.299	1.0204
529.95		3.215	1.0249	3.213	1.0252	2.831	0.9769	2.664	0.973	3.807	1.0048	3.666	1.0178	2.233	1.022	2.288	1.0155
530.15		3.215	1.0249	3.212	1.0249	2.824	0.9745	2.665	0.9733	3.808	1.005	3.662	1.0167	2.233	1.022	2.291	1.0169
530.35		3.215	1.0249	3.212	1.0249	2.824	0.9745	2.665	0.9733	3.807	1.0048	3.66	1.0161	2.235	1.0229	2.294	1.0182
530.54		3.208	1.0226	3.211	1.0246	2.819	0.9727	2.663	0.9726	3.799	1.0026	3.659	1.0158	2.229	1.0201	2.292	1.0173
530.74		3.204	1.0214	3.205	1.0227	2.816	0.9717	2.663	0.9726	3.792	1.0008	3.648	1.0128	2.229	1.0201	2.291	1.0169
530.93		3.206	1.022	3.207	1.0233	2.816	0.9717	2.667	0.9741	3.789	1	3.638	1.01	2.231	1.0211	2.29	1.0164
531.13		3.194	1.0182	3.198	1.0204	2.816	0.9717	2.668	0.9744	3.778	0.9971	3.632	1.0083	2.231	1.0211	2.286	1.0146
531.32		3.194	1.0182	3.194	1.0191	2.814	0.971	2.677	0.9777	3.772	0.9955	3.622	1.0056	2.232	1.0215	2.293	1.0178
531.52		3.19	1.0169	3.193	1.0188	2.82	0.9731	2.684	0.9803	3.763	0.9931	3.611	1.0025	2.238	1.0243	2.293	1.0178
531.71		3.191	1.0172	3.193	1.0188	2.832	0.9772	2.69	0.9825	3.756	0.9913	3.608	1.0017	2.243	1.0265	2.301	1.0213
531.91		3.185	1.0153	3.187	1.0169	2.837	0.979	2.693	0.9836	3.746	0.9887	3.599	0.9992	2.242	1.0261	2.298	1.02
532.1		3.181	1.014	3.176	1.0134	2.845	0.9817	2.696	0.9847	3.732	0.985	3.59	0.9967	2.244	1.027	2.299	1.0204
532.3		3.181	1.014	3.161	1.0086	2.848	0.9827	2.703	0.9872	3.73	0.9844	3.58	0.9939	2.247	1.0284	2.306	1.0235
532.49		3.176	1.0124	3.156	1.007	2.86	0.9869	2.705	0.9879	3.726	0.9834	3.575	0.9925	2.251	1.0302	2.311	1.0257
532.69		3.17	1.0105	3.147	1.0041	2.874	0.9917	2.709	0.9894	3.73	0.9844	3.578	0.9933	2.253	1.0311	2.318	1.0289
532.88		3.165	1.0089	3.141	1.0022	2.882	0.9945	2.713	0.9909	3.732	0.985	3.575	0.9925	2.26	1.0343	2.321	1.0302
533.08		3.155	1.0057	3.129	0.9984	2.885	0.9955	2.71	0.9898	3.727	0.9836	3.563	0.9892	2.258	1.0334	2.321	1.0302
533.28		3.151	1.0045	3.119	0.9952	2.885	0.9955	2.715	0.9916	3.729	0.9842	3.564	0.9895	2.255	1.032	2.326	1.0324
533.47		3.139	1.0006	3.106	0.9911	2.879	0.9934	2.71	0.9898	3.726	0.9834	3.554	0.9867	2.253	1.0311	2.324	1.0315
533.67		3.136	0.9997	3.097	0.9882	2.88	0.9938	2.71	0.9898	3.726	0.9834	3.547	0.9847	2.255	1.032	2.324	1.0315
533.86		3.125	0.9962	3.093	0.9869	2.877	0.9928	2.713	0.9909	3.728	0.9839	3.544	0.9839	2.256	1.0325	2.323	1.0311
534.06		3.123	0.9955	3.092	0.9866	2.888	0.9965	2.717	0.9923	3.727	0.9836	3.545	0.9842	2.262	1.0352	2.327	1.0328
534.25		3.12	0.9946	3.084	0.984	2.888	0.9965	2.721	0.9938	3.73	0.9844	3.544	0.9839	2.262	1.0352	2.329	1.0337
534.45		3.11	0.9914	3.078	0.9821	2.882	0.9945	2.718	0.9927	3.716	0.9807	3.529	0.9797	2.257	1.033	2.325	1.032
534.64		3.108	0.9908	3.074	0.9809	2.884	0.9952	2.721	0.9938	3.713	0.9799	3.523	0.9781	2.253	1.0311	2.328	1.0333
534.84		3.101	0.9885	3.065	0.978	2.888	0.9965	2.721	0.9938	3.708	0.9786	3.527	0.9792	2.251	1.0302	2.324	1.0315
535.03		3.091	0.9853	3.06	0.9764	2.889	0.9969	2.719	0.9931	3.701	0.9768	3.514	0.9756	2.249	1.0293	2.315	1.0275
535.23		3.086	0.9837	3.059	0.9761	2.9	1.0007	2.729	0.9967	3.705	0.9778	3.517	0.9764	2.254	1.0316	2.313	1.0266
535.42		3.077	0.9809	3.049	0.9729	2.903	1.0017	2.731	0.9974	3.701	0.9768	3.521	0.9775	2.254	1.0316	2.317	1.0284
535.62		3.067	0.9777	3.041	0.9703	2.911	1.0045	2.733	0.9982	3.701	0.9768	3.513	0.9753	2.248	1.0288	2.316	1.028
535.81		3.056	0.9742	3.035	0.9684	2.909	1.0038	2.733	0.9982	3.701	0.9768	3.515	0.9758	2.242	1.0261	2.31	1.0253
536.01		3.051	0.9726	3.03	0.9668	2.915	1.0059	2.735	0.9989	3.704	0.9776	3.516	0.9761	2.245	1.0275	2.307	1.024
536.2		3.051	0.9726	3.026	0.9655	2.923	1.0086	2.745	1.0026	3.71	0.9792	3.53	0.98	2.252	1.0307	2.309	1.0249
536.4		3.051	0.9726	3.024	0.9649	2.932	1.0117	2.753	1.0055	3.721	0.9821	3.538	0.9822	2.256	1.0325	2.314	1.0271
536.59		3.056	0.9742	3.03	0.9668	2.941	1.0148	2.761	1.0084	3.733	0.9852	3.548	0.985	2.264	1.0362	2.32	1.0297
536.79		3.051	0.9726	3.026	0.9655	2.947	1.0169	2.765	1.0099	3.743	0.9879	3.561	0.9886	2.268	1.038	2.326	1.0324
536.98		3.046	0.971	3.024	0.9649	2.945	1.0162	2.764	1.0095	3.741	0.9873	3.563	0.9892	2.265	1.0366	2.329	1.0337
537.18		3.048	0.9716	3.033	0.9678	2.954	1.0193	2.775	1.0135	3.748	0.9892	3.572	0.9917	2.271	1.0394	2.336	1.0368
537.37		3.053	0.9732	3.031	0.9671	2.961	1.0217	2.78	1.0153	3.75	0.9897	3.579	0.9936	2.274	1.0407	2.338	1.0377
537.57		3.051	0.9726	3.031	0.9671	2.963	1.0224	2.784	1.0168	3.749	0.9894	3.582	0.9944	2.284	1.0453	2.344	1.0404
537.76		3.055	0.9739	3.035	0.9684	2.966	1.0235	2.789	1.0186	3.751	0.99	3.587	0.9958	2.288	1.0471	2.349	1.0426
537.96		3.053	0.9732	3.033	0.9678	2.959	1.021	2.784	1.0168	3.751	0.99	3.582	0.9944	2.285	1.0458	2.346	1.0413
538.15		3.046	0.971	3.027	0.9659	2.957	1.0204	2.781	1.0157	3.738	0.9865	3.569	0.9908	2.288	1.0471	2.345	1.0408
538.35		3.038	0.9684	3.022	0.9643	2.958	1.0207	2.785	1.0172	3.73	0.9844	3.562	0.9889	2.29	1.0481	2.348	1.0422
538.54		3.037	0.9681	3.023	0.9646	2.953	1.019	2.785	1.0172	3.72	0.9818	3.553	0.9864	2.286	1.0462	2.346	1.0413
538.74		3.04	0.9691	3.022	0.9643	2.96	1.0214	2.783	1.0164	3.718	0.9813	3.551	0.9858	2.295	1.0503	2.342	1.0395
538.93		3.039	0.9688	3.02	0.9636	2.957	1.0204	2.779	1.015	3.718	0.9813	3.539	0.9825	2.296	1.0508	2.34	1.0386
539.13		3.034	0.9672	3.02	0.9636	2.951	1.0183	2.772	1.0124	3.715	0.9805	3.54	0.9828	2.303	1.054	2.342	1.0395
539.32		3.034	0.9672	3.025	0.9652	2.951	1.0183	2.773	1.0128	3.715	0.9805	3.529	0.9797	2.299	1.0522	2.343	1.0399
539.52		3.032	0.9665	3.027	0.9659	2.949	1.0176	2.77	1.0117	3.699	0.9762	3.524	0.9783	2.291	1.0485	2.341	1.0391
539.71		3.04	0.9691	3.034	0.9681	2.954	1.0193	2.772	1.0124	3.695	0.9752	3.526	0.9789	2.298	1.0517	2.354	1.0448
539.91		3.049	0.9719	3.045	0.9716	2.948	1.0173	2.763	1.0091	3.694	0.9749	3.528	0.9795	2.3	1.0526	2.356	1.0457
540.1		3.058	0.9748	3.051	0.9735	2.935	1.0128	2.75	1.0044	3.69	0.9739	3.53	0.98	2.301	1.0531	2.354	1.0448
540.3		3.083	0.9828	3.064	0.9777	2.933	1.0121	2.752	1.0051	3.696	0.9755	3.544	0.9839	2.312	1.0581	2.365	1.0497
540.49		3.094	0.9863	3.078	0.9821	2.924	1.009	2.748	1.0037	3.703	0.9773	3.551	0.9858	2.309	1.0568	2.369	1.0515
540.69		3.098	0.9876	3.087	0.985	2.914	1.0055	2.741	1.0011	3.704	0.9776	3.561	0.9886	2.311	1.0577	2.366	1.0502
540.88		3.114	0.9927	3.099	0.9888	2.915	1.0059	2.745	1.0026	3.719	0.9815	3.583	0.9947	2.316	1.06	2.376	1.0546
541.07		3.124	0.9959	3.109	0.992	2.909	1.0038	2.736	0.9993	3.733	0.9852	3.6	0.9994	2.322	1.0627	2.379	1.0559
541.27		3.136	0.9997	3.121	0.9959	2.908	1.0035	2.731	0.9974	3.752	0.9902	3.617	1.0042	2.33	1.0664	2.389	1.0604
541.46		3.141	1.0013	3.128	0.9981	2.9	1.0007	2.726	0.9956	3.768	0.9945	3.632	1.0083	2.332	1.0673	2.389	1.0604
541.66		3.15	1.0041	3.134	1	2.902	1.0014	2.73	0.9971	3.788	0.9997	3.652	1.0139	2.337	1.0696	2.397	1.0639
541.85		3.156	1.0061	3.142	1.0026	2.902	1.0014	2.727	0.996	3.808	1.005	3.668	1.0183	2.339	1.0705	2.402	1.0661
542.05		3.149	1.0038	3.148	1.0045	2.898	1	2.723	0.9945	3.822	1.0087	3.68	1.0217	2.339	1.0705	2.403	1.0666
542.24		3.155	1.0057	3.15	1.0051	2.897	0.9997	2.719	0.9931	3.836	1.0124	3.695	1.0258	2.343	1.0723	2.405	1.0675
542.44		3.169	1.0102	3.16	1.0083	2.904	1.0021	2.722	0.9942	3.854	1.0172	3.714	1.0311	2.35	1.0755	2.414	1.0715
542.63		3.166	1.0092	3.16	1.0083	2.897	0.9997	2.713	0.9909	3.857	1.0179	3.715	1.0314	2.346	1.0737	2.411	1.0701
542.83		3.175	1.0121	3.157	1.0073	2.901	1.001	2.718	0.9927	3.863	1.0195	3.721	1.033	2.346	1.0737	2.414	1.0715
543.02		3.172	1.0112	3.153	1.0061	2.897	0.9997	2.716	0.992	3.865	1.0201	3.726	1.0344	2.344	1.0728	2.413	1.071
543.22		3.173	1.0115	3.152	1.0057	2.896	0.9993	2.712	0.9905	3.869	1.0211	3.727	1.0347	2.347	1.0741	2.412	1.0706
543.41		3.17	1.0105	3.152	1.0057	2.891	0.9976	2.709	0.9894	3.867	1.0206	3.732	1.0361	2.348	1.0746	2.407	1.0684
543.61		3.173	1.0115	3.153	1.0061	2.89	0.9972	2.709	0.9894	3.869	1.0211	3.74	1.0383	2.349	1.0751	2.408	1.0688
543.8		3.177	1.0128	3.154	1.0064	2.892	0.9979	2.708	0.989	3.871	1.0216	3.75	1.0411	2.353	1.0769	2.408	1.0688
543.99		3.178	1.0131	3.158	1.0077	2.885	0.9955	2.71	0.9898	3.874	1.0224	3.755	1.0425	2.359	1.0796	2.415	1.0719
544.19		3.174	1.0118	3.151	1.0054	2.876	0.9924	2.703	0.9872	3.881	1.0243	3.756	1.0428	2.357	1.0787	2.419	1.0737
544.38		3.186	1.0156	3.162	1.0089	2.878	0.9931	2.705	0.9879	3.891	1.0269	3.767	1.0458	2.369	1.0842	2.432	1.0794
544.58		3.188	1.0163	3.166	1.0102	2.876	0.9924	2.701	0.9865	3.892	1.0272	3.78	1.0494	2.38	1.0892	2.442	1.0839
544.77		3.191	1.0172	3.18	1.0147	2.879	0.9934	2.702	0.9869	3.897	1.0285	3.787	1.0514	2.395	1.0961	2.451	1.0879
544.97		3.197	1.0191	3.186	1.0166	2.875	0.9921	2.702	0.9869	3.899	1.029	3.796	1.0539	2.398	1.0975	2.466	1.0945
545.16		3.202	1.0207	3.192	1.0185	2.869	0.99	2.697	0.985	3.9	1.0293	3.794	1.0533	2.398	1.0975	2.474	1.0981
545.36		3.206	1.022	3.196	1.0198	2.866	0.989	2.704	0.9876	3.894	1.0277	3.787	1.0514	2.408	1.1021	2.479	1.1003
545.55		3.209	1.023	3.195	1.0195	2.863	0.9879	2.701	0.9865	3.894	1.0277	3.776	1.0483	2.409	1.1025	2.486	1.1034
545.75		3.211	1.0236	3.195	1.0195	2.873	0.9914	2.706	0.9883	3.89	1.0267	3.77	1.0466	2.408	1.1021	2.483	1.1021
545.94		3.21	1.0233	3.197	1.0201	2.868	0.9896	2.703	0.9872	3.883	1.0248	3.765	1.0453	2.408	1.1021	2.479	1.1003
546.13		3.207	1.0223	3.194	1.0191	2.866	0.989	2.704	0.9876	3.879	1.0238	3.755	1.0425	2.412	1.1039	2.475	1.0985
546.33		3.199	1.0198	3.19	1.0179	2.859	0.9865	2.705	0.9879	3.878	1.0235	3.742	1.0389	2.408	1.1021	2.467	1.095
546.52		3.195	1.0185	3.182	1.0153	2.849	0.9831	2.697	0.985	3.874	1.0224	3.729	1.0353	2.392	1.0947	2.459	1.0914
546.72		3.188	1.0163	3.172	1.0121	2.849	0.9831	2.699	0.9858	3.872	1.0219	3.72	1.0328	2.39	1.0938	2.451	1.0879
546.91		3.187	1.0159	3.173	1.0124	2.855	0.9852	2.706	0.9883	3.874	1.0224	3.72	1.0328	2.399	1.0979	2.449	1.087
547.11		3.179	1.0134	3.167	1.0105	2.856	0.9855	2.698	0.9854	3.873	1.0222	3.712	1.0305	2.396	1.0966	2.448	1.0866
547.3		3.178	1.0131	3.167	1.0105	2.859	0.9865	2.709	0.9894	3.876	1.023	3.712	1.0305	2.402	1.0993	2.453	1.0888
547.49		3.17	1.0105	3.162	1.0089	2.852	0.9841	2.704	0.9876	3.87	1.0214	3.7	1.0272	2.403	1.0998	2.456	1.0901
547.69		3.166	1.0092	3.164	1.0096	2.864	0.9883	2.706	0.9883	3.867	1.0206	3.697	1.0264	2.412	1.1039	2.461	1.0923
547.88		3.16	1.0073	3.162	1.0089	2.864	0.9883	2.705	0.9879	3.867	1.0206	3.69	1.0244	2.407	1.1016	2.46	1.0919
548.08		3.168	1.0099	3.163	1.0093	2.874	0.9917	2.721	0.9938	3.871	1.0216	3.691	1.0247	2.413	1.1043	2.47	1.0963
548.27		3.166	1.0092	3.158	1.0077	2.882	0.9945	2.731	0.9974	3.86	1.0187	3.692	1.025	2.426	1.1103	2.474	1.0981
548.47		3.16	1.0073	3.163	1.0093	2.887	0.9962	2.734	0.9985	3.853	1.0169	3.68	1.0217	2.424	1.1094	2.473	1.0976
548.66		3.161	1.0077	3.16	1.0083	2.888	0.9965	2.732	0.9978	3.851	1.0164	3.677	1.0208	2.422	1.1085	2.476	1.099
548.86		3.165	1.0089	3.163	1.0093	2.891	0.9976	2.74	1.0007	3.863	1.0195	3.687	1.0236	2.423	1.1089	2.483	1.1021
549.05		3.158	1.0067	3.156	1.007	2.888	0.9965	2.731	0.9974	3.859	1.0185	3.679	1.0214	2.418	1.1066	2.478	1.0999
549.24		3.166	1.0092	3.161	1.0086	2.897	0.9997	2.749	1.004	3.869	1.0211	3.704	1.0283	2.427	1.1108	2.491	1.1056
549.44		3.168	1.0099	3.157	1.0073	2.895	0.999	2.766	1.0102	3.875	1.0227	3.716	1.0316	2.423	1.1089	2.486	1.1034
549.63		3.171	1.0108	3.156	1.007	2.897	0.9997	2.772	1.0124	3.878	1.0235	3.724	1.0339	2.432	1.113	2.492	1.1061
549.83		3.164	1.0086	3.153	1.0061	2.887	0.9962	2.758	1.0073	3.875	1.0227	3.717	1.0319	2.428	1.1112	2.482	1.1016
550.02		3.169	1.0102	3.159	1.008	2.891	0.9976	2.764	1.0095	3.89	1.0267	3.727	1.0347	2.432	1.113	2.479	1.1003
550.21		3.182	1.0143	3.16	1.0083	2.897	0.9997	2.774	1.0131	3.904	1.0304	3.748	1.0405	2.448	1.1204	2.477	1.0994
550.41		3.174	1.0118	3.16	1.0083	2.899	1.0003	2.778	1.0146	3.907	1.0311	3.756	1.0428	2.449	1.1208	2.478	1.0999
550.6		3.173	1.0115	3.152	1.0057	2.907	1.0031	2.78	1.0153	3.896	1.0282	3.756	1.0428	2.441	1.1172	2.474	1.0981
550.8		3.169	1.0102	3.158	1.0077	2.92	1.0076	2.796	1.0212	3.901	1.0296	3.763	1.0447	2.442	1.1176	2.472	1.0972
550.99		3.168	1.0099	3.16	1.0083	2.923	1.0086	2.805	1.0245	3.909	1.0317	3.759	1.0436	2.443	1.1181	2.467	1.095
551.19		3.157	1.0064	3.153	1.0061	2.928	1.0104	2.802	1.0234	3.906	1.0309	3.743	1.0391	2.43	1.1121	2.469	1.0959
551.38		3.148	1.0035	3.147	1.0041	2.939	1.0141	2.813	1.0274	3.89	1.0267	3.735	1.0369	2.42	1.1076	2.458	1.091
551.57		3.152	1.0048	3.148	1.0045	2.952	1.0186	2.826	1.0321	3.892	1.0272	3.742	1.0389	2.412	1.1039	2.451	1.0879
551.77		3.152	1.0048	3.148	1.0045	2.951	1.0183	2.84	1.0373	3.886	1.0256	3.737	1.0375	2.41	1.103	2.449	1.087
551.96		3.146	1.0029	3.149	1.0048	2.95	1.0179	2.843	1.0383	3.874	1.0224	3.728	1.035	2.398	1.0975	2.446	1.0857
552.16		3.157	1.0064	3.151	1.0054	2.958	1.0207	2.85	1.0409	3.88	1.024	3.728	1.035	2.397	1.097	2.451	1.0879
552.35		3.16	1.0073	3.155	1.0067	2.965	1.0231	2.861	1.0449	3.884	1.0251	3.727	1.0347	2.403	1.0998	2.442	1.0839
552.54		3.163	1.0083	3.152	1.0057	2.968	1.0242	2.857	1.0435	3.878	1.0235	3.725	1.0341	2.392	1.0947	2.442	1.0839
552.74		3.159	1.007	3.148	1.0045	2.974	1.0262	2.851	1.0413	3.868	1.0208	3.722	1.0333	2.387	1.0924	2.436	1.0812
552.93		3.168	1.0099	3.153	1.0061	2.98	1.0283	2.859	1.0442	3.86	1.0187	3.728	1.035	2.39	1.0938	2.432	1.0794
553.13		3.173	1.0115	3.152	1.0057	2.977	1.0273	2.861	1.0449	3.868	1.0208	3.734	1.0366	2.383	1.0906	2.432	1.0794
553.32		3.163	1.0083	3.151	1.0054	2.976	1.0269	2.858	1.0438	3.865	1.0201	3.724	1.0339	2.381	1.0897	2.428	1.0777
553.51		3.166	1.0092	3.164	1.0096	2.989	1.0314	2.855	1.0427	3.871	1.0216	3.728	1.035	2.373	1.086	2.433	1.0799
553.71		3.167	1.0096	3.175	1.0131	3.002	1.0359	2.865	1.0464	3.878	1.0235	3.729	1.0353	2.372	1.0856	2.435	1.0808
553.9		3.154	1.0054	3.171	1.0118	2.995	1.0335	2.865	1.0464	3.873	1.0222	3.712	1.0305	2.362	1.081	2.418	1.0732
554.1		3.156	1.0061	3.176	1.0134	2.998	1.0345	2.872	1.0489	3.878	1.0235	3.711	1.0303	2.364	1.0819	2.417	1.0728
554.29		3.16	1.0073	3.172	1.0121	2.998	1.0345	2.873	1.0493	3.877	1.0232	3.712	1.0305	2.368	1.0838	2.413	1.071
554.48		3.161	1.0077	3.166	1.0102	2.995	1.0335	2.874	1.0497	3.88	1.024	3.706	1.0289	2.361	1.0805	2.413	1.071
554.68		3.172	1.0112	3.172	1.0121	2.996	1.0338	2.87	1.0482	3.9	1.0293	3.707	1.0292	2.364	1.0819	2.415	1.0719
554.87		3.168	1.0099	3.168	1.0108	2.99	1.0317	2.856	1.0431	3.893	1.0274	3.698	1.0267	2.367	1.0833	2.406	1.0679
555.07		3.177	1.0128	3.178	1.014	2.992	1.0324	2.863	1.0457	3.892	1.0272	3.711	1.0303	2.365	1.0824	2.406	1.0679
555.26		3.175	1.0121	3.166	1.0102	2.989	1.0314	2.862	1.0453	3.891	1.0269	3.711	1.0303	2.366	1.0828	2.401	1.0657
555.45		3.182	1.0143	3.157	1.0073	2.979	1.028	2.856	1.0431	3.892	1.0272	3.715	1.0314	2.363	1.0815	2.396	1.0635
555.65		3.193	1.0179	3.165	1.0099	2.991	1.0321	2.864	1.046	3.895	1.028	3.723	1.0336	2.369	1.0842	2.397	1.0639
555.84		3.199	1.0198	3.169	1.0112	2.992	1.0324	2.853	1.042	3.89	1.0267	3.732	1.0361	2.365	1.0824	2.403	1.0666
556.03		3.201	1.0204	3.17	1.0115	2.993	1.0328	2.86	1.0446	3.895	1.028	3.738	1.0378	2.367	1.0833	2.409	1.0692
556.23		3.209	1.023	3.18	1.0147	2.996	1.0338	2.868	1.0475	3.89	1.0267	3.74	1.0383	2.365	1.0824	2.409	1.0692
556.42		3.207	1.0223	3.174	1.0128	3.001	1.0355	2.871	1.0486	3.873	1.0222	3.74	1.0383	2.361	1.0805	2.403	1.0666
556.62		3.215	1.0249	3.189	1.0175	3.017	1.0411	2.884	1.0533	3.876	1.023	3.746	1.04	2.346	1.0737	2.413	1.071
556.81		3.223	1.0274	3.186	1.0166	3.021	1.0424	2.884	1.0533	3.867	1.0206	3.741	1.0386	2.343	1.0723	2.419	1.0737
557		3.224	1.0277	3.186	1.0166	3.022	1.0428	2.881	1.0522	3.863	1.0195	3.736	1.0372	2.342	1.0719	2.416	1.0723
557.2		3.225	1.0281	3.181	1.015	3.027	1.0445	2.875	1.05	3.857	1.0179	3.736	1.0372	2.338	1.07	2.414	1.0715
557.39		3.227	1.0287	3.168	1.0108	3.02	1.0421	2.878	1.0511	3.842	1.014	3.73	1.0355	2.327	1.065	2.407	1.0684
557.59		3.215	1.0249	3.148	1.0045	3.005	1.0369	2.881	1.0522	3.839	1.0132	3.709	1.0297	2.315	1.0595	2.394	1.0626
557.78		3.21	1.0233	3.148	1.0045	2.996	1.0338	2.867	1.0471	3.826	1.0098	3.694	1.0255	2.304	1.0545	2.389	1.0604
557.97		3.2	1.0201	3.145	1.0035	2.996	1.0338	2.864	1.046	3.822	1.0087	3.694	1.0255	2.305	1.0549	2.386	1.059
558.17		3.195	1.0185	3.146	1.0038	2.984	1.0297	2.856	1.0431	3.816	1.0071	3.685	1.023	2.3	1.0526	2.387	1.0595
558.36		3.192	1.0175	3.137	1.001	2.977	1.0273	2.853	1.042	3.812	1.0061	3.672	1.0194	2.312	1.0581	2.383	1.0577
558.55		3.191	1.0172	3.138	1.0013	2.975	1.0266	2.856	1.0431	3.825	1.0095	3.672	1.0194	2.318	1.0609	2.386	1.059
558.75		3.187	1.0159	3.136	1.0006	2.977	1.0273	2.856	1.0431	3.815	1.0069	3.665	1.0175	2.321	1.0622	2.39	1.0608
558.94		3.172	1.0112	3.137	1.001	2.97	1.0248	2.854	1.0424	3.809	1.0053	3.656	1.015	2.315	1.0595	2.374	1.0537
559.13		3.157	1.0064	3.136	1.0006	2.961	1.0217	2.851	1.0413	3.811	1.0058	3.648	1.0128	2.314	1.059	2.374	1.0537
559.33		3.152	1.0048	3.145	1.0035	2.968	1.0242	2.839	1.0369	3.812	1.0061	3.657	1.0153	2.321	1.0622	2.38	1.0564
559.52		3.156	1.0061	3.138	1.0013	2.966	1.0235	2.84	1.0373	3.81	1.0055	3.657	1.0153	2.319	1.0613	2.376	1.0546
559.72		3.161	1.0077	3.139	1.0016	2.959	1.021	2.834	1.0351	3.815	1.0069	3.656	1.015	2.325	1.0641	2.369	1.0515
559.91		3.158	1.0067	3.137	1.001	2.952	1.0186	2.842	1.038	3.832	1.0113	3.654	1.0144	2.326	1.0645	2.366	1.0502
560.1		3.15	1.0041	3.143	1.0029	2.946	1.0166	2.835	1.0354	3.839	1.0132	3.673	1.0197	2.324	1.0636	2.362	1.0484
560.3		3.146	1.0029	3.132	0.9994	2.939	1.0141	2.822	1.0307	3.842	1.014	3.667	1.018	2.329	1.0659	2.351	1.0435
560.49		3.148	1.0035	3.13	0.9987	2.932	1.0117	2.824	1.0314	3.855	1.0174	3.669	1.0186	2.327	1.065	2.363	1.0488
560.68		3.149	1.0038	3.122	0.9962	2.935	1.0128	2.826	1.0321	3.864	1.0198	3.677	1.0208	2.34	1.0709	2.384	1.0581
560.88		3.154	1.0054	3.131	0.999	2.941	1.0148	2.816	1.0285	3.872	1.0219	3.691	1.0247	2.343	1.0723	2.389	1.0604
561.07		3.155	1.0057	3.131	0.999	2.938	1.0138	2.822	1.0307	3.879	1.0238	3.691	1.0247	2.344	1.0728	2.39	1.0608
561.26		3.154	1.0054	3.146	1.0038	2.945	1.0162	2.824	1.0314	3.899	1.029	3.702	1.0278	2.356	1.0783	2.4	1.0652
561.46		3.147	1.0032	3.137	1.001	2.943	1.0155	2.813	1.0274	3.899	1.029	3.695	1.0258	2.354	1.0773	2.404	1.067
561.65		3.149	1.0038	3.141	1.0022	2.946	1.0166	2.803	1.0237	3.894	1.0277	3.703	1.028	2.366	1.0828	2.409	1.0692
561.84		3.152	1.0048	3.145	1.0035	2.947	1.0169	2.812	1.027	3.9	1.0293	3.7	1.0272	2.371	1.0851	2.422	1.075
562.04		3.146	1.0029	3.144	1.0032	2.949	1.0176	2.809	1.0259	3.9	1.0293	3.703	1.028	2.367	1.0833	2.439	1.0826
562.23		3.144	1.0022	3.146	1.0038	2.942	1.0152	2.8	1.0226	3.901	1.0296	3.714	1.0311	2.363	1.0815	2.423	1.0755
562.42		3.144	1.0022	3.149	1.0048	2.934	1.0124	2.805	1.0245	3.902	1.0298	3.718	1.0322	2.363	1.0815	2.415	1.0719
562.62		3.134	0.999	3.145	1.0035	2.934	1.0124	2.809	1.0259	3.912	1.0325	3.72	1.0328	2.363	1.0815	2.425	1.0763
562.81		3.13	0.9978	3.149	1.0048	2.942	1.0152	2.805	1.0245	3.915	1.0333	3.729	1.0353	2.37	1.0847	2.429	1.0781
563		3.13	0.9978	3.137	1.001	2.944	1.0159	2.8	1.0226	3.921	1.0348	3.734	1.0366	2.364	1.0819	2.428	1.0777
563.2		3.124	0.9959	3.128	0.9981	2.941	1.0148	2.805	1.0245	3.921	1.0348	3.741	1.0386	2.357	1.0787	2.421	1.0746
563.39		3.11	0.9914	3.11	0.9923	2.939	1.0141	2.807	1.0252	3.922	1.0351	3.741	1.0386	2.343	1.0723	2.419	1.0737
563.58		3.101	0.9885	3.095	0.9876	2.925	1.0093	2.801	1.023	3.921	1.0348	3.742	1.0389	2.338	1.07	2.405	1.0675
563.78		3.096	0.9869	3.095	0.9876	2.929	1.0107	2.806	1.0248	3.926	1.0362	3.742	1.0389	2.34	1.0709	2.401	1.0657
563.97		3.084	0.9831	3.091	0.9863	2.927	1.01	2.815	1.0281	3.924	1.0356	3.733	1.0364	2.342	1.0719	2.402	1.0661
564.16		3.089	0.9847	3.101	0.9895	2.938	1.0138	2.808	1.0256	3.936	1.0388	3.736	1.0372	2.347	1.0741	2.414	1.0715
564.36		3.095	0.9866	3.092	0.9866	2.932	1.0117	2.81	1.0263	3.926	1.0362	3.724	1.0339	2.347	1.0741	2.411	1.0701
564.55		3.102	0.9888	3.095	0.9876	2.925	1.0093	2.817	1.0289	3.926	1.0362	3.727	1.0347	2.344	1.0728	2.415	1.0719
564.74		3.1	0.9882	3.099	0.9888	2.923	1.0086	2.822	1.0307	3.93	1.0372	3.726	1.0344	2.35	1.0755	2.402	1.0661
564.94		3.106	0.9901	3.106	0.9911	2.924	1.009	2.821	1.0303	3.936	1.0388	3.731	1.0358	2.359	1.0796	2.411	1.0701
565.13		3.117	0.9936	3.121	0.9959	2.931	1.0114	2.827	1.0325	3.942	1.0404	3.736	1.0372	2.375	1.087	2.41	1.0697
565.32		3.11	0.9914	3.118	0.9949	2.932	1.0117	2.826	1.0321	3.939	1.0396	3.739	1.038	2.377	1.0879	2.416	1.0723
565.52		3.113	0.9923	3.116	0.9943	2.928	1.0104	2.82	1.0299	3.934	1.0383	3.742	1.0389	2.372	1.0856	2.414	1.0715
565.71		3.114	0.9927	3.106	0.9911	2.921	1.0079	2.805	1.0245	3.935	1.0385	3.748	1.0405	2.362	1.081	2.415	1.0719
565.9		3.113	0.9923	3.098	0.9885	2.914	1.0055	2.804	1.0241	3.925	1.0359	3.739	1.038	2.354	1.0773	2.404	1.067
566.1		3.119	0.9943	3.094	0.9872	2.918	1.0069	2.798	1.0219	3.923	1.0354	3.746	1.04	2.355	1.0778	2.404	1.067
566.29		3.117	0.9936	3.082	0.9834	2.92	1.0076	2.793	1.0201	3.925	1.0359	3.745	1.0397	2.351	1.076	2.401	1.0657
566.48		3.114	0.9927	3.088	0.9853	2.925	1.0093	2.804	1.0241	3.923	1.0354	3.743	1.0391	2.353	1.0769	2.416	1.0723
566.68		3.111	0.9917	3.092	0.9866	2.925	1.0093	2.802	1.0234	3.927	1.0364	3.753	1.0419	2.348	1.0746	2.424	1.0759
566.87		3.106	0.9901	3.072	0.9802	2.915	1.0059	2.792	1.0197	3.921	1.0348	3.749	1.0408	2.334	1.0682	2.419	1.0737
567.06		3.114	0.9927	3.075	0.9812	2.923	1.0086	2.796	1.0212	3.92	1.0346	3.754	1.0422	2.331	1.0668	2.422	1.075
567.26		3.114	0.9927	3.081	0.9831	2.918	1.0069	2.797	1.0215	3.922	1.0351	3.751	1.0414	2.338	1.07	2.424	1.0759
567.45		3.113	0.9923	3.087	0.985	2.932	1.0117	2.803	1.0237	3.926	1.0362	3.759	1.0436	2.354	1.0773	2.425	1.0763
567.64		3.119	0.9943	3.092	0.9866	2.939	1.0141	2.816	1.0285	3.932	1.0377	3.774	1.0478	2.366	1.0828	2.432	1.0794
567.84		3.123	0.9955	3.103	0.9901	2.948	1.0173	2.821	1.0303	3.948	1.042	3.783	1.0502	2.374	1.0865	2.443	1.0843
568.03		3.121	0.9949	3.109	0.992	2.951	1.0183	2.825	1.0318	3.94	1.0399	3.777	1.0486	2.369	1.0842	2.445	1.0852
568.22		3.123	0.9955	3.114	0.9936	2.956	1.02	2.818	1.0292	3.94	1.0399	3.788	1.0516	2.367	1.0833	2.439	1.0826
568.41		3.131	0.9981	3.119	0.9952	2.963	1.0224	2.827	1.0325	3.937	1.0391	3.771	1.0469	2.377	1.0879	2.437	1.0817
568.61		3.132	0.9984	3.14	1.0019	2.975	1.0266	2.837	1.0362	3.939	1.0396	3.775	1.048	2.386	1.092	2.443	1.0843
568.8		3.134	0.999	3.152	1.0057	2.975	1.0266	2.834	1.0351	3.952	1.043	3.774	1.0478	2.388	1.0929	2.447	1.0861
568.99		3.137	1	3.151	1.0054	2.981	1.0286	2.837	1.0362	3.941	1.0401	3.77	1.0466	2.382	1.0902	2.439	1.0826
569.19		3.148	1.0035	3.168	1.0108	2.983	1.0293	2.848	1.0402	3.932	1.0377	3.765	1.0453	2.379	1.0888	2.444	1.0848
569.38		3.141	1.0013	3.17	1.0115	2.985	1.03	2.838	1.0365	3.931	1.0375	3.761	1.0441	2.381	1.0897	2.449	1.087
569.57		3.139	1.0006	3.173	1.0124	2.98	1.0283	2.841	1.0376	3.919	1.0343	3.754	1.0422	2.381	1.0897	2.437	1.0817
569.77		3.144	1.0022	3.184	1.016	2.986	1.0304	2.843	1.0383	3.924	1.0356	3.76	1.0439	2.394	1.0957	2.44	1.083
569.96		3.147	1.0032	3.186	1.0166	2.978	1.0276	2.843	1.0383	3.92	1.0346	3.747	1.0403	2.392	1.0947	2.438	1.0821
570.15		3.151	1.0045	3.184	1.016	2.98	1.0283	2.845	1.0391	3.919	1.0343	3.744	1.0394	2.387	1.0924	2.429	1.0781
570.34		3.155	1.0057	3.181	1.015	2.981	1.0286	2.849	1.0405	3.926	1.0362	3.742	1.0389	2.388	1.0929	2.438	1.0821
570.54		3.167	1.0096	3.187	1.0169	2.991	1.0321	2.854	1.0424	3.915	1.0333	3.738	1.0378	2.391	1.0943	2.441	1.0834
570.73		3.168	1.0099	3.185	1.0163	2.992	1.0324	2.859	1.0442	3.925	1.0359	3.746	1.04	2.393	1.0952	2.452	1.0883
570.92		3.174	1.0118	3.182	1.0153	2.987	1.0307	2.855	1.0427	3.926	1.0362	3.735	1.0369	2.386	1.092	2.441	1.0834
571.12		3.192	1.0175	3.194	1.0191	2.994	1.0331	2.867	1.0471	3.932	1.0377	3.736	1.0372	2.391	1.0943	2.448	1.0866
571.31		3.197	1.0191	3.193	1.0188	3	1.0352	2.865	1.0464	3.935	1.0385	3.734	1.0366	2.386	1.092	2.447	1.0861
571.5		3.203	1.021	3.185	1.0163	2.997	1.0342	2.867	1.0471	3.931	1.0375	3.732	1.0361	2.385	1.0915	2.446	1.0857
571.69		3.209	1.023	3.172	1.0121	3.002	1.0359	2.864	1.046	3.923	1.0354	3.731	1.0358	2.376	1.0874	2.444	1.0848
571.89		3.205	1.0217	3.175	1.0131	3.006	1.0373	2.861	1.0449	3.923	1.0354	3.741	1.0386	2.384	1.0911	2.445	1.0852
572.08		3.217	1.0255	3.192	1.0185	3.008	1.038	2.86	1.0446	3.921	1.0348	3.747	1.0403	2.39	1.0938	2.443	1.0843
572.27		3.213	1.0242	3.182	1.0153	2.998	1.0345	2.862	1.0453	3.922	1.0351	3.734	1.0366	2.387	1.0924	2.43	1.0786
572.47		3.216	1.0252	3.182	1.0153	2.999	1.0349	2.862	1.0453	3.918	1.034	3.728	1.035	2.387	1.0924	2.425	1.0763
572.66		3.201	1.0204	3.168	1.0108	2.996	1.0338	2.865	1.0464	3.915	1.0333	3.717	1.0319	2.385	1.0915	2.424	1.0759
572.85		3.193	1.0179	3.159	1.008	2.993	1.0328	2.858	1.0438	3.912	1.0325	3.702	1.0278	2.373	1.086	2.41	1.0697
573.04		3.19	1.0169	3.157	1.0073	2.982	1.029	2.857	1.0435	3.903	1.0301	3.7	1.0272	2.371	1.0851	2.405	1.0675
573.24		3.19	1.0169	3.165	1.0099	2.984	1.0297	2.863	1.0457	3.914	1.033	3.704	1.0283	2.373	1.086	2.405	1.0675
573.43		3.194	1.0182	3.168	1.0108	2.983	1.0293	2.871	1.0486	3.914	1.033	3.709	1.0297	2.385	1.0915	2.407	1.0684
573.62		3.192	1.0175	3.166	1.0102	2.971	1.0252	2.871	1.0486	3.904	1.0304	3.707	1.0292	2.374	1.0865	2.408	1.0688
573.81		3.182	1.0143	3.156	1.007	2.973	1.0259	2.873	1.0493	3.902	1.0298	3.697	1.0264	2.368	1.0838	2.392	1.0617
574.01		3.182	1.0143	3.153	1.0061	2.984	1.0297	2.865	1.0464	3.912	1.0325	3.71	1.03	2.369	1.0842	2.4	1.0652
574.2		3.187	1.0159	3.16	1.0083	2.986	1.0304	2.874	1.0497	3.923	1.0354	3.715	1.0314	2.374	1.0865	2.411	1.0701
574.39		3.193	1.0179	3.169	1.0112	2.993	1.0328	2.874	1.0497	3.934	1.0383	3.735	1.0369	2.381	1.0897	2.41	1.0697
574.59		3.19	1.0169	3.163	1.0093	2.983	1.0293	2.87	1.0482	3.931	1.0375	3.742	1.0389	2.378	1.0883	2.41	1.0697
574.78		3.183	1.0147	3.163	1.0093	2.986	1.0304	2.877	1.0508	3.945	1.0412	3.739	1.038	2.374	1.0865	2.409	1.0692
574.97		3.183	1.0147	3.157	1.0073	2.983	1.0293	2.873	1.0493	3.944	1.0409	3.743	1.0391	2.372	1.0856	2.402	1.0661
575.16		3.174	1.0118	3.156	1.007	2.991	1.0321	2.874	1.0497	3.955	1.0438	3.745	1.0397	2.377	1.0879	2.411	1.0701
575.36		3.177	1.0128	3.153	1.0061	3.005	1.0369	2.875	1.05	3.974	1.0488	3.75	1.0411	2.389	1.0934	2.416	1.0723
575.55		3.172	1.0112	3.151	1.0054	3.003	1.0362	2.872	1.0489	3.972	1.0483	3.753	1.0419	2.388	1.0929	2.435	1.0808
575.74		3.163	1.0083	3.153	1.0061	2.996	1.0338	2.878	1.0511	3.962	1.0457	3.752	1.0416	2.384	1.0911	2.44	1.083
575.93		3.159	1.007	3.15	1.0051	2.994	1.0331	2.867	1.0471	3.958	1.0446	3.75	1.0411	2.381	1.0897	2.429	1.0781
576.13		3.154	1.0054	3.14	1.0019	2.988	1.0311	2.868	1.0475	3.953	1.0433	3.736	1.0372	2.381	1.0897	2.431	1.079
576.32		3.149	1.0038	3.14	1.0019	2.994	1.0331	2.88	1.0519	3.952	1.043	3.736	1.0372	2.389	1.0934	2.443	1.0843
576.51		3.154	1.0054	3.138	1.0013	2.997	1.0342	2.872	1.0489	3.946	1.0414	3.736	1.0372	2.398	1.0975	2.452	1.0883
576.7		3.146	1.0029	3.141	1.0022	3.006	1.0373	2.873	1.0493	3.946	1.0414	3.734	1.0366	2.401	1.0989	2.462	1.0928
576.9		3.138	1.0003	3.146	1.0038	2.998	1.0345	2.867	1.0471	3.944	1.0409	3.731	1.0358	2.388	1.0929	2.457	1.0905
577.09		3.134	0.999	3.146	1.0038	2.999	1.0349	2.869	1.0478	3.937	1.0391	3.722	1.0333	2.388	1.0929	2.459	1.0914
577.28		3.121	0.9949	3.131	0.999	2.994	1.0331	2.867	1.0471	3.935	1.0385	3.72	1.0328	2.385	1.0915	2.449	1.087
577.47		3.115	0.993	3.132	0.9994	2.999	1.0349	2.857	1.0435	3.939	1.0396	3.714	1.0311	2.389	1.0934	2.437	1.0817
577.67		3.102	0.9888	3.124	0.9968	2.999	1.0349	2.862	1.0453	3.939	1.0396	3.712	1.0305	2.392	1.0947	2.441	1.0834
577.86		3.105	0.9898	3.131	0.999	3.004	1.0366	2.86	1.0446	3.944	1.0409	3.727	1.0347	2.396	1.0966	2.457	1.0905
578.05		3.104	0.9895	3.133	0.9997	3.001	1.0355	2.86	1.0446	3.944	1.0409	3.727	1.0347	2.393	1.0952	2.456	1.0901
578.24		3.091	0.9853	3.119	0.9952	2.998	1.0345	2.852	1.0416	3.943	1.0406	3.726	1.0344	2.382	1.0902	2.443	1.0843
578.44		3.089	0.9847	3.112	0.993	2.992	1.0324	2.85	1.0409	3.934	1.0383	3.708	1.0294	2.381	1.0897	2.442	1.0839
578.63		3.088	0.9844	3.092	0.9866	2.979	1.028	2.844	1.0387	3.926	1.0362	3.697	1.0264	2.383	1.0906	2.436	1.0812
578.82		3.084	0.9831	3.091	0.9863	2.966	1.0235	2.831	1.034	3.93	1.0372	3.688	1.0239	2.38	1.0892	2.427	1.0772
579.01		3.097	0.9872	3.095	0.9876	2.971	1.0252	2.836	1.0358	3.938	1.0393	3.693	1.0253	2.397	1.097	2.44	1.083
579.21		3.096	0.9869	3.093	0.9869	2.975	1.0266	2.845	1.0391	3.932	1.0377	3.698	1.0267	2.407	1.1016	2.454	1.0892
579.4		3.104	0.9895	3.09	0.986	2.97	1.0248	2.843	1.0383	3.92	1.0346	3.694	1.0255	2.404	1.1002	2.451	1.0879
579.59		3.104	0.9895	3.088	0.9853	2.981	1.0286	2.843	1.0383	3.912	1.0325	3.683	1.0225	2.41	1.103	2.444	1.0848
579.78		3.111	0.9917	3.085	0.9844	2.989	1.0314	2.842	1.038	3.909	1.0317	3.684	1.0228	2.416	1.1057	2.439	1.0826
579.97		3.111	0.9917	3.09	0.986	2.986	1.0304	2.846	1.0394	3.891	1.0269	3.684	1.0228	2.43	1.1121	2.453	1.0888
580.17		3.111	0.9917	3.086	0.9847	2.99	1.0317	2.84	1.0373	3.895	1.028	3.694	1.0255	2.432	1.113	2.451	1.0879
580.36		3.112	0.992	3.098	0.9885	2.997	1.0342	2.847	1.0398	3.9	1.0293	3.699	1.0269	2.44	1.1167	2.459	1.0914
580.55		3.111	0.9917	3.091	0.9863	3	1.0352	2.86	1.0446	3.89	1.0267	3.706	1.0289	2.439	1.1162	2.475	1.0985
580.74		3.098	0.9876	3.089	0.9856	3.002	1.0359	2.86	1.0446	3.881	1.0243	3.7	1.0272	2.432	1.113	2.47	1.0963
580.94		3.115	0.993	3.087	0.985	2.998	1.0345	2.864	1.046	3.883	1.0248	3.695	1.0258	2.428	1.1112	2.468	1.0954
581.13		3.111	0.9917	3.082	0.9834	2.993	1.0328	2.874	1.0497	3.892	1.0272	3.709	1.0297	2.436	1.1149	2.471	1.0968
581.32		3.108	0.9908	3.091	0.9863	2.991	1.0321	2.875	1.05	3.896	1.0282	3.719	1.0325	2.442	1.1176	2.478	1.0999
581.51		3.1	0.9882	3.087	0.985	2.981	1.0286	2.865	1.0464	3.889	1.0264	3.717	1.0319	2.43	1.1121	2.485	1.103
581.71		3.112	0.992	3.087	0.985	2.98	1.0283	2.857	1.0435	3.902	1.0298	3.721	1.033	2.437	1.1153	2.477	1.0994
581.9		3.116	0.9933	3.093	0.9869	2.977	1.0273	2.871	1.0486	3.901	1.0296	3.725	1.0341	2.436	1.1149	2.481	1.1012
582.09		3.122	0.9952	3.1	0.9892	2.98	1.0283	2.87	1.0482	3.909	1.0317	3.72	1.0328	2.439	1.1162	2.48	1.1008
582.28		3.124	0.9959	3.107	0.9914	2.977	1.0273	2.872	1.0489	3.911	1.0322	3.731	1.0358	2.455	1.1236	2.483	1.1021
582.47		3.133	0.9987	3.1	0.9892	2.966	1.0235	2.857	1.0435	3.915	1.0333	3.728	1.035	2.449	1.1208	2.48	1.1008
582.67		3.128	0.9971	3.106	0.9911	2.957	1.0204	2.855	1.0427	3.928	1.0367	3.723	1.0336	2.451	1.1217	2.474	1.0981
582.86		3.139	1.0006	3.115	0.9939	2.967	1.0238	2.84	1.0373	3.935	1.0385	3.725	1.0341	2.455	1.1236	2.487	1.1039
583.05		3.145	1.0026	3.111	0.9927	2.955	1.0197	2.84	1.0373	3.94	1.0399	3.732	1.0361	2.444	1.1185	2.49	1.1052
583.24		3.135	0.9994	3.111	0.9927	2.946	1.0166	2.834	1.0351	3.953	1.0433	3.727	1.0347	2.454	1.1231	2.48	1.1008
583.43		3.135	0.9994	3.116	0.9943	2.949	1.0176	2.844	1.0387	3.966	1.0467	3.729	1.0353	2.449	1.1208	2.487	1.1039
583.63		3.138	1.0003	3.121	0.9959	2.928	1.0104	2.837	1.0362	3.971	1.048	3.735	1.0369	2.459	1.1254	2.486	1.1034
583.82		3.148	1.0035	3.119	0.9952	2.924	1.009	2.83	1.0336	3.967	1.047	3.747	1.0403	2.466	1.1286	2.49	1.1052
584.01		3.156	1.0061	3.119	0.9952	2.932	1.0117	2.832	1.0343	3.964	1.0462	3.741	1.0386	2.46	1.1259	2.488	1.1043
584.2		3.16	1.0073	3.137	1.001	2.932	1.0117	2.843	1.0383	3.957	1.0443	3.745	1.0397	2.461	1.1263	2.493	1.1065
584.39		3.166	1.0092	3.144	1.0032	2.938	1.0138	2.838	1.0365	3.953	1.0433	3.755	1.0425	2.453	1.1227	2.501	1.1101
584.59		3.171	1.0108	3.146	1.0038	2.945	1.0162	2.845	1.0391	3.95	1.0425	3.758	1.0433	2.458	1.1249	2.511	1.1145
584.78		3.16	1.0073	3.148	1.0045	2.943	1.0155	2.836	1.0358	3.95	1.0425	3.738	1.0378	2.462	1.1268	2.499	1.1092
584.97		3.16	1.0073	3.158	1.0077	2.951	1.0183	2.841	1.0376	3.952	1.043	3.743	1.0391	2.474	1.1323	2.506	1.1123
585.16		3.162	1.008	3.178	1.014	2.953	1.019	2.836	1.0358	3.951	1.0428	3.761	1.0441	2.484	1.1368	2.505	1.1119
585.35		3.154	1.0054	3.175	1.0131	2.947	1.0169	2.819	1.0296	3.939	1.0396	3.744	1.0394	2.472	1.1314	2.502	1.1105
585.55		3.145	1.0026	3.183	1.0156	2.944	1.0159	2.829	1.0332	3.938	1.0393	3.755	1.0425	2.472	1.1314	2.505	1.1119
585.74		3.145	1.0026	3.185	1.0163	2.935	1.0128	2.822	1.0307	3.956	1.0441	3.761	1.0441	2.476	1.1332	2.502	1.1105
585.93		3.154	1.0054	3.191	1.0182	2.938	1.0138	2.818	1.0292	3.969	1.0475	3.764	1.045	2.483	1.1364	2.5	1.1096
586.12		3.154	1.0054	3.198	1.0204	2.936	1.0131	2.811	1.0267	3.972	1.0483	3.771	1.0469	2.493	1.141	2.498	1.1087
586.31		3.15	1.0041	3.205	1.0227	2.927	1.01	2.805	1.0245	3.97	1.0478	3.766	1.0455	2.48	1.135	2.482	1.1016
586.51		3.179	1.0134	3.216	1.0262	2.936	1.0131	2.818	1.0292	3.972	1.0483	3.791	1.0525	2.495	1.1419	2.493	1.1065
586.7		3.199	1.0198	3.216	1.0262	2.936	1.0131	2.82	1.0299	3.966	1.0467	3.797	1.0541	2.48	1.135	2.497	1.1083
586.89		3.199	1.0198	3.205	1.0227	2.927	1.01	2.823	1.031	3.966	1.0467	3.783	1.0502	2.461	1.1263	2.497	1.1083
587.08		3.207	1.0223	3.204	1.0223	2.951	1.0183	2.835	1.0354	3.984	1.0515	3.788	1.0516	2.466	1.1286	2.507	1.1127
587.27		3.206	1.022	3.195	1.0195	2.95	1.0179	2.832	1.0343	3.987	1.0523	3.775	1.048	2.454	1.1231	2.498	1.1087
587.47		3.222	1.0271	3.201	1.0214	2.954	1.0193	2.841	1.0376	3.981	1.0507	3.775	1.048	2.456	1.124	2.5	1.1096
587.66		3.222	1.0271	3.204	1.0223	2.956	1.02	2.837	1.0362	3.964	1.0462	3.775	1.048	2.443	1.1181	2.489	1.1047
587.85		3.225	1.0281	3.188	1.0172	2.958	1.0207	2.838	1.0365	3.952	1.043	3.771	1.0469	2.436	1.1149	2.477	1.0994
588.04		3.248	1.0354	3.209	1.0239	2.973	1.0259	2.842	1.038	3.967	1.047	3.78	1.0494	2.449	1.1208	2.491	1.1056
588.23		3.223	1.0274	3.202	1.0217	2.951	1.0183	2.827	1.0325	3.959	1.0449	3.758	1.0433	2.42	1.1076	2.475	1.0985
588.42		3.234	1.0309	3.212	1.0249	2.954	1.0193	2.835	1.0354	3.974	1.0488	3.762	1.0444	2.431	1.1126	2.468	1.0954
588.62		3.243	1.0338	3.222	1.0281	2.961	1.0217	2.843	1.0383	3.976	1.0494	3.767	1.0458	2.442	1.1176	2.471	1.0968
588.81		3.258	1.0386	3.231	1.031	2.954	1.0193	2.845	1.0391	3.973	1.0486	3.774	1.0478	2.435	1.1144	2.473	1.0976
589		3.277	1.0446	3.244	1.0351	2.952	1.0186	2.843	1.0383	3.97	1.0478	3.773	1.0475	2.445	1.119	2.475	1.0985
589.19		3.276	1.0443	3.251	1.0373	2.952	1.0186	2.846	1.0394	3.963	1.0459	3.769	1.0464	2.429	1.1117	2.47	1.0963
589.38		3.283	1.0465	3.258	1.0396	2.95	1.0179	2.854	1.0424	3.985	1.0517	3.781	1.0497	2.437	1.1153	2.478	1.0999
589.57		3.284	1.0469	3.265	1.0418	2.949	1.0176	2.862	1.0453	3.989	1.0528	3.782	1.05	2.44	1.1167	2.483	1.1021
589.77		3.276	1.0443	3.25	1.037	2.943	1.0155	2.867	1.0471	3.989	1.0528	3.785	1.0508	2.439	1.1162	2.472	1.0972
589.96		3.292	1.0494	3.246	1.0357	2.957	1.0204	2.871	1.0486	3.998	1.0552	3.797	1.0541	2.45	1.1213	2.481	1.1012
590.15		3.29	1.0488	3.255	1.0386	2.969	1.0245	2.866	1.0467	3.995	1.0544	3.79	1.0522	2.445	1.119	2.484	1.1025
590.34		3.294	1.05	3.264	1.0415	2.979	1.028	2.865	1.0464	3.999	1.0554	3.79	1.0522	2.439	1.1162	2.49	1.1052
590.53		3.287	1.0478	3.27	1.0434	2.988	1.0311	2.867	1.0471	4.007	1.0575	3.8	1.055	2.452	1.1222	2.481	1.1012
590.72		3.29	1.0488	3.276	1.0453	2.993	1.0328	2.875	1.05	4.014	1.0594	3.814	1.0589	2.442	1.1176	2.48	1.1008
590.92		3.278	1.0449	3.264	1.0415	2.987	1.0307	2.86	1.0446	4.023	1.0618	3.815	1.0591	2.444	1.1185	2.478	1.0999
591.11		3.278	1.0449	3.266	1.0421	2.981	1.0286	2.87	1.0482	4.02	1.061	3.811	1.058	2.447	1.1199	2.483	1.1021
591.3		3.287	1.0478	3.273	1.0444	2.984	1.0297	2.87	1.0482	4.035	1.0649	3.811	1.058	2.448	1.1204	2.484	1.1025
591.49		3.263	1.0402	3.28	1.0466	2.976	1.0269	2.86	1.0446	4.02	1.061	3.802	1.0555	2.437	1.1153	2.476	1.099
591.68		3.273	1.0434	3.288	1.0491	2.988	1.0311	2.874	1.0497	4.029	1.0633	3.814	1.0589	2.443	1.1181	2.483	1.1021
591.87		3.266	1.0411	3.283	1.0475	2.973	1.0259	2.872	1.0489	4.033	1.0644	3.818	1.06	2.452	1.1222	2.487	1.1039
592.07		3.257	1.0383	3.272	1.044	2.964	1.0228	2.864	1.046	4.025	1.0623	3.808	1.0572	2.458	1.1249	2.477	1.0994
592.26		3.241	1.0332	3.256	1.0389	2.954	1.0193	2.862	1.0453	4.01	1.0583	3.794	1.0533	2.441	1.1172	2.469	1.0959
592.45		3.231	1.03	3.242	1.0345	2.956	1.02	2.854	1.0424	4.009	1.0581	3.786	1.0511	2.448	1.1204	2.465	1.0941
592.64		3.236	1.0316	3.239	1.0335	2.964	1.0228	2.86	1.0446	3.998	1.0552	3.793	1.053	2.457	1.1245	2.471	1.0968
592.83		3.239	1.0325	3.234	1.0319	2.971	1.0252	2.854	1.0424	3.998	1.0552	3.79	1.0522	2.452	1.1222	2.479	1.1003
593.02		3.237	1.0319	3.218	1.0268	2.971	1.0252	2.86	1.0446	3.988	1.0525	3.794	1.0533	2.453	1.1227	2.488	1.1043
593.21		3.246	1.0347	3.207	1.0233	2.969	1.0245	2.857	1.0435	3.99	1.053	3.789	1.0519	2.452	1.1222	2.485	1.103
593.41		3.234	1.0309	3.191	1.0182	2.962	1.0221	2.846	1.0394	3.984	1.0515	3.783	1.0502	2.448	1.1204	2.478	1.0999
593.6		3.224	1.0277	3.172	1.0121	2.962	1.0221	2.833	1.0347	3.968	1.0472	3.775	1.048	2.437	1.1153	2.469	1.0959
593.79		3.223	1.0274	3.166	1.0102	2.965	1.0231	2.834	1.0351	3.962	1.0457	3.783	1.0502	2.433	1.1135	2.473	1.0976
593.98		3.215	1.0249	3.161	1.0086	2.952	1.0186	2.828	1.0329	3.95	1.0425	3.762	1.0444	2.425	1.1098	2.466	1.0945
594.17		3.216	1.0252	3.166	1.0102	2.954	1.0193	2.825	1.0318	3.948	1.042	3.761	1.0441	2.429	1.1117	2.471	1.0968
594.36		3.223	1.0274	3.176	1.0134	2.962	1.0221	2.832	1.0343	3.959	1.0449	3.762	1.0444	2.426	1.1103	2.467	1.095
594.55		3.204	1.0214	3.174	1.0128	2.968	1.0242	2.823	1.031	3.955	1.0438	3.769	1.0464	2.428	1.1112	2.465	1.0941
594.74		3.196	1.0188	3.179	1.0144	2.962	1.0221	2.815	1.0281	3.941	1.0401	3.759	1.0436	2.424	1.1094	2.46	1.0919
594.94		3.198	1.0194	3.181	1.015	2.976	1.0269	2.83	1.0336	3.946	1.0414	3.763	1.0447	2.437	1.1153	2.469	1.0959
595.13		3.185	1.0153	3.192	1.0185	2.974	1.0262	2.838	1.0365	3.934	1.0383	3.754	1.0422	2.424	1.1094	2.457	1.0905
595.32		3.18	1.0137	3.187	1.0169	2.98	1.0283	2.854	1.0424	3.933	1.038	3.751	1.0414	2.413	1.1043	2.455	1.0897
595.51		3.172	1.0112	3.177	1.0137	2.975	1.0266	2.854	1.0424	3.924	1.0356	3.747	1.0403	2.405	1.1007	2.455	1.0897
595.7		3.179	1.0134	3.181	1.015	2.992	1.0324	2.865	1.0464	3.934	1.0383	3.753	1.0419	2.414	1.1048	2.469	1.0959
595.89		3.175	1.0121	3.18	1.0147	3.003	1.0362	2.882	1.0526	3.926	1.0362	3.759	1.0436	2.405	1.1007	2.471	1.0968
596.08		3.165	1.0089	3.169	1.0112	3.006	1.0373	2.886	1.0541	3.916	1.0335	3.752	1.0416	2.401	1.0989	2.468	1.0954
596.28		3.168	1.0099	3.167	1.0105	3.012	1.0393	2.9	1.0592	3.912	1.0325	3.746	1.04	2.397	1.097	2.46	1.0919
596.47		3.171	1.0108	3.172	1.0121	3.035	1.0473	2.912	1.0636	3.924	1.0356	3.753	1.0419	2.399	1.0979	2.462	1.0928
596.66		3.177	1.0128	3.162	1.0089	3.037	1.048	2.929	1.0698	3.924	1.0356	3.755	1.0425	2.389	1.0934	2.453	1.0888
596.85		3.193	1.0179	3.16	1.0083	3.048	1.0518	2.929	1.0698	3.929	1.0369	3.766	1.0455	2.406	1.1011	2.469	1.0959
597.04		3.194	1.0182	3.157	1.0073	3.053	1.0535	2.922	1.0672	3.928	1.0367	3.764	1.045	2.416	1.1057	2.461	1.0923
597.23		3.202	1.0207	3.16	1.0083	3.065	1.0576	2.929	1.0698	3.933	1.038	3.769	1.0464	2.427	1.1108	2.464	1.0937
597.42		3.201	1.0204	3.161	1.0086	3.066	1.058	2.933	1.0712	3.933	1.038	3.782	1.05	2.43	1.1121	2.462	1.0928
597.61		3.206	1.022	3.155	1.0067	3.07	1.0594	2.926	1.0687	3.943	1.0406	3.774	1.0478	2.434	1.114	2.456	1.0901
597.8		3.2	1.0201	3.144	1.0032	3.065	1.0576	2.914	1.0643	3.939	1.0396	3.77	1.0466	2.434	1.114	2.443	1.0843
598		3.202	1.0207	3.139	1.0016	3.067	1.0583	2.913	1.0639	3.943	1.0406	3.776	1.0483	2.432	1.113	2.44	1.083
598.19		3.192	1.0175	3.126	0.9974	3.058	1.0552	2.902	1.0599	3.935	1.0385	3.763	1.0447	2.435	1.1144	2.433	1.0799
598.38		3.178	1.0131	3.134	1	3.06	1.0559	2.887	1.0544	3.932	1.0377	3.762	1.0444	2.444	1.1185	2.447	1.0861
598.57		3.172	1.0112	3.133	0.9997	3.059	1.0556	2.885	1.0537	3.919	1.0343	3.75	1.0411	2.434	1.114	2.429	1.0781
598.76		3.184	1.015	3.135	1.0003	3.064	1.0573	2.908	1.0621	3.927	1.0364	3.76	1.0439	2.442	1.1176	2.451	1.0879
598.95		3.179	1.0134	3.138	1.0013	3.063	1.0569	2.905	1.061	3.935	1.0385	3.757	1.043	2.448	1.1204	2.451	1.0879
599.14		3.197	1.0191	3.145	1.0035	3.072	1.06	2.907	1.0617	3.933	1.038	3.755	1.0425	2.457	1.1245	2.455	1.0897
599.33		3.187	1.0159	3.159	1.008	3.072	1.06	2.914	1.0643	3.925	1.0359	3.765	1.0453	2.46	1.1259	2.46	1.0919
599.52		3.199	1.0198	3.181	1.015	3.084	1.0642	2.934	1.0716	3.935	1.0385	3.774	1.0478	2.466	1.1286	2.488	1.1043
599.72		3.21	1.0233	3.185	1.0163	3.08	1.0628	2.926	1.0687	3.923	1.0354	3.764	1.045	2.467	1.1291	2.487	1.1039
599.91		3.217	1.0255	3.194	1.0191	3.079	1.0625	2.943	1.0749	3.932	1.0377	3.773	1.0475	2.478	1.1341	2.495	1.1074
600.1		3.227	1.0287	3.188	1.0172	3.063	1.0569	2.944	1.0752	3.928	1.0367	3.767	1.0458	2.464	1.1277	2.487	1.1039
600.29		3.227	1.0287	3.205	1.0227	3.073	1.0604	2.955	1.0793	3.945	1.0412	3.777	1.0486	2.483	1.1364	2.513	1.1154
600.48		3.229	1.0293	3.225	1.029	3.067	1.0583	2.96	1.0811	3.942	1.0404	3.776	1.0483	2.482	1.1359	2.501	1.1101
600.67		3.24	1.0328	3.241	1.0341	3.069	1.059	2.974	1.0862	3.94	1.0399	3.779	1.0491	2.498	1.1432	2.505	1.1119
600.86		3.221	1.0268	3.226	1.0294	3.055	1.0542	2.961	1.0814	3.934	1.0383	3.764	1.045	2.485	1.1373	2.5	1.1096
601.05		3.224	1.0277	3.211	1.0246	3.038	1.0483	2.954	1.0789	3.932	1.0377	3.747	1.0403	2.482	1.1359	2.494	1.107
601.24		3.219	1.0261	3.222	1.0281	3.041	1.0493	2.95	1.0774	3.925	1.0359	3.743	1.0391	2.493	1.141	2.483	1.1021
601.43		3.218	1.0258	3.231	1.031	3.045	1.0507	2.954	1.0789	3.94	1.0399	3.746	1.04	2.506	1.1469	2.505	1.1119
601.62		3.219	1.0261	3.233	1.0316	3.045	1.0507	2.942	1.0745	3.925	1.0359	3.747	1.0403	2.499	1.1437	2.509	1.1136
601.82		3.232	1.0303	3.241	1.0341	3.063	1.0569	2.94	1.0738	3.926	1.0362	3.753	1.0419	2.508	1.1478	2.513	1.1154
602.01		3.234	1.0309	3.232	1.0313	3.057	1.0549	2.925	1.0683	3.911	1.0322	3.737	1.0375	2.492	1.1405	2.501	1.1101
602.2		3.22	1.0265	3.22	1.0274	3.052	1.0531	2.902	1.0599	3.906	1.0309	3.725	1.0341	2.474	1.1323	2.504	1.1114
602.39		3.219	1.0261	3.209	1.0239	3.043	1.05	2.894	1.057	3.891	1.0269	3.711	1.0303	2.456	1.124	2.49	1.1052
602.58		3.222	1.0271	3.223	1.0284	3.052	1.0531	2.897	1.0581	3.889	1.0264	3.723	1.0336	2.463	1.1272	2.498	1.1087
602.77		3.223	1.0274	3.225	1.029	3.043	1.05	2.899	1.0588	3.873	1.0222	3.716	1.0316	2.46	1.1259	2.495	1.1074
602.96		3.218	1.0258	3.203	1.022	3.01	1.0386	2.881	1.0522	3.865	1.0201	3.703	1.028	2.445	1.119	2.49	1.1052
603.15		3.215	1.0249	3.195	1.0195	2.995	1.0335	2.885	1.0537	3.849	1.0158	3.704	1.0283	2.432	1.113	2.477	1.0994
603.34		3.207	1.0223	3.201	1.0214	2.99	1.0317	2.89	1.0555	3.852	1.0166	3.7	1.0272	2.433	1.1135	2.466	1.0945
603.53		3.186	1.0156	3.19	1.0179	2.971	1.0252	2.871	1.0486	3.83	1.0108	3.685	1.023	2.42	1.1076	2.45	1.0874
603.72		3.186	1.0156	3.183	1.0156	2.956	1.02	2.874	1.0497	3.84	1.0135	3.681	1.0219	2.424	1.1094	2.448	1.0866
603.91		3.187	1.0159	3.174	1.0128	2.956	1.02	2.876	1.0504	3.837	1.0127	3.686	1.0233	2.432	1.113	2.444	1.0848
604.11		3.178	1.0131	3.174	1.0128	2.944	1.0159	2.873	1.0493	3.849	1.0158	3.688	1.0239	2.426	1.1103	2.441	1.0834
604.3		3.188	1.0163	3.172	1.0121	2.939	1.0141	2.874	1.0497	3.854	1.0172	3.682	1.0222	2.434	1.114	2.449	1.087
604.49		3.192	1.0175	3.175	1.0131	2.953	1.019	2.87	1.0482	3.87	1.0214	3.698	1.0267	2.431	1.1126	2.459	1.0914
604.68		3.205	1.0217	3.181	1.015	2.967	1.0238	2.875	1.05	3.879	1.0238	3.713	1.0308	2.441	1.1172	2.462	1.0928
604.87		3.203	1.021	3.183	1.0156	2.977	1.0273	2.863	1.0457	3.889	1.0264	3.715	1.0314	2.444	1.1185	2.46	1.0919
605.06		3.216	1.0252	3.177	1.0137	2.976	1.0269	2.852	1.0416	3.896	1.0282	3.718	1.0322	2.435	1.1144	2.454	1.0892
605.25		3.222	1.0271	3.195	1.0195	2.977	1.0273	2.864	1.046	3.928	1.0367	3.737	1.0375	2.45	1.1213	2.47	1.0963
605.44		3.231	1.03	3.192	1.0185	2.974	1.0262	2.864	1.046	3.93	1.0372	3.756	1.0428	2.443	1.1181	2.469	1.0959
605.63		3.243	1.0338	3.208	1.0236	2.983	1.0293	2.869	1.0478	3.948	1.042	3.768	1.0461	2.444	1.1185	2.478	1.0999
605.82		3.247	1.0351	3.21	1.0243	3.001	1.0355	2.872	1.0489	3.955	1.0438	3.777	1.0486	2.445	1.119	2.488	1.1043
606.01		3.24	1.0328	3.211	1.0246	3.012	1.0393	2.874	1.0497	3.968	1.0472	3.793	1.053	2.434	1.114	2.475	1.0985
606.2		3.237	1.0319	3.211	1.0246	3.006	1.0373	2.877	1.0508	3.977	1.0496	3.795	1.0536	2.446	1.1195	2.475	1.0985
606.39		3.225	1.0281	3.21	1.0243	3.003	1.0362	2.871	1.0486	3.974	1.0488	3.787	1.0514	2.432	1.113	2.461	1.0923
606.58		3.228	1.029	3.224	1.0287	3.005	1.0369	2.885	1.0537	3.985	1.0517	3.784	1.0505	2.438	1.1158	2.471	1.0968
606.77		3.216	1.0252	3.23	1.0306	3.009	1.0383	2.887	1.0544	3.99	1.053	3.786	1.0511	2.445	1.119	2.476	1.099
606.96		3.22	1.0265	3.225	1.029	3.004	1.0366	2.887	1.0544	3.981	1.0507	3.779	1.0491	2.42	1.1076	2.47	1.0963
607.15		3.214	1.0245	3.239	1.0335	3.015	1.0404	2.902	1.0599	3.981	1.0507	3.771	1.0469	2.428	1.1112	2.469	1.0959
607.35		3.211	1.0236	3.232	1.0313	3.01	1.0386	2.894	1.057	3.976	1.0494	3.769	1.0464	2.42	1.1076	2.463	1.0932
607.54		3.212	1.0239	3.237	1.0329	2.997	1.0342	2.896	1.0577	3.98	1.0504	3.774	1.0478	2.424	1.1094	2.466	1.0945
607.73		3.223	1.0274	3.238	1.0332	2.975	1.0266	2.89	1.0555	3.981	1.0507	3.764	1.045	2.433	1.1135	2.465	1.0941
607.92		3.22	1.0265	3.245	1.0354	2.973	1.0259	2.896	1.0577	3.983	1.0512	3.769	1.0464	2.424	1.1094	2.471	1.0968
608.11		3.221	1.0268	3.246	1.0357	2.982	1.029	2.89	1.0555	3.989	1.0528	3.777	1.0486	2.422	1.1085	2.483	1.1021
608.3		3.222	1.0271	3.228	1.03	2.979	1.028	2.883	1.053	3.984	1.0515	3.784	1.0505	2.43	1.1121	2.481	1.1012
608.49		3.226	1.0284	3.231	1.031	2.975	1.0266	2.875	1.05	3.983	1.0512	3.786	1.0511	2.425	1.1098	2.487	1.1039
608.68		3.224	1.0277	3.236	1.0325	2.987	1.0307	2.876	1.0504	3.987	1.0523	3.794	1.0533	2.443	1.1181	2.497	1.1083
608.87		3.228	1.029	3.226	1.0294	2.986	1.0304	2.866	1.0467	3.996	1.0546	3.803	1.0558	2.453	1.1227	2.512	1.115
609.06		3.223	1.0274	3.22	1.0274	2.976	1.0269	2.864	1.046	4.001	1.056	3.803	1.0558	2.471	1.1309	2.514	1.1158
609.25		3.221	1.0268	3.22	1.0274	2.975	1.0266	2.855	1.0427	3.999	1.0554	3.817	1.0597	2.476	1.1332	2.521	1.119
609.44		3.213	1.0242	3.214	1.0255	2.98	1.0283	2.856	1.0431	3.999	1.0554	3.825	1.0619	2.48	1.135	2.539	1.1269
609.63		3.22	1.0265	3.208	1.0236	2.974	1.0262	2.85	1.0409	4.009	1.0581	3.828	1.0627	2.494	1.1414	2.537	1.1261
609.82		3.223	1.0274	3.211	1.0246	2.966	1.0235	2.864	1.046	4.015	1.0596	3.84	1.0661	2.516	1.1515	2.549	1.1314
610.01		3.226	1.0284	3.212	1.0249	2.966	1.0235	2.865	1.0464	4.034	1.0647	3.86	1.0716	2.519	1.1529	2.558	1.1354
610.2		3.228	1.029	3.213	1.0252	2.963	1.0224	2.869	1.0478	4.053	1.0697	3.867	1.0736	2.543	1.1638	2.58	1.1451
610.39		3.227	1.0287	3.208	1.0236	2.964	1.0228	2.866	1.0467	4.061	1.0718	3.864	1.0727	2.559	1.1712	2.589	1.1491
610.58		3.226	1.0284	3.209	1.0239	2.96	1.0214	2.865	1.0464	4.08	1.0768	3.873	1.0752	2.57	1.1762	2.593	1.1509
610.77		3.239	1.0325	3.225	1.029	2.975	1.0266	2.885	1.0537	4.089	1.0792	3.889	1.0797	2.569	1.1757	2.62	1.1629
610.96		3.246	1.0347	3.219	1.0271	2.973	1.0259	2.895	1.0573	4.099	1.0818	3.887	1.0791	2.569	1.1757	2.618	1.162
611.15		3.251	1.0363	3.228	1.03	2.978	1.0276	2.902	1.0599	4.106	1.0837	3.892	1.0805	2.576	1.1789	2.611	1.1589
611.34		3.247	1.0351	3.222	1.0281	2.986	1.0304	2.903	1.0603	4.101	1.0823	3.897	1.0819	2.576	1.1789	2.624	1.1647
611.53		3.261	1.0395	3.225	1.029	2.992	1.0324	2.908	1.0621	4.105	1.0834	3.9	1.0827	2.584	1.1826	2.635	1.1696
611.72		3.262	1.0398	3.226	1.0294	3.001	1.0355	2.913	1.0639	4.104	1.0831	3.893	1.0808	2.581	1.1812	2.636	1.17
611.91		3.262	1.0398	3.225	1.029	3.013	1.0397	2.932	1.0709	4.103	1.0829	3.901	1.083	2.575	1.1785	2.635	1.1696
612.1		3.241	1.0332	3.212	1.0249	3.001	1.0355	2.932	1.0709	4.09	1.0794	3.903	1.0836	2.569	1.1757	2.624	1.1647
612.29		3.238	1.0322	3.219	1.0271	3.017	1.0411	2.934	1.0716	4.072	1.0747	3.897	1.0819	2.562	1.1725	2.626	1.1656
612.48		3.224	1.0277	3.21	1.0243	3.013	1.0397	2.919	1.0661	4.082	1.0773	3.897	1.0819	2.566	1.1744	2.608	1.1576
612.67		3.212	1.0239	3.213	1.0252	3.021	1.0424	2.91	1.0628	4.082	1.0773	3.882	1.0777	2.563	1.173	2.608	1.1576
612.86		3.202	1.0207	3.201	1.0214	3.016	1.0407	2.907	1.0617	4.077	1.076	3.885	1.0786	2.555	1.1693	2.607	1.1571
613.05		3.186	1.0156	3.192	1.0185	3.023	1.0431	2.909	1.0625	4.065	1.0728	3.874	1.0755	2.55	1.167	2.593	1.1509
613.24		3.165	1.0089	3.192	1.0185	3.036	1.0476	2.912	1.0636	4.077	1.076	3.869	1.0741	2.538	1.1616	2.583	1.1465
613.43		3.147	1.0032	3.187	1.0169	3.028	1.0449	2.918	1.0657	4.075	1.0755	3.864	1.0727	2.54	1.1625	2.576	1.1434
613.62		3.144	1.0022	3.163	1.0093	3.026	1.0442	2.907	1.0617	4.054	1.0699	3.848	1.0683	2.526	1.1561	2.561	1.1367
613.81		3.164	1.0086	3.171	1.0118	3.045	1.0507	2.918	1.0657	4.07	1.0742	3.855	1.0702	2.541	1.1629	2.576	1.1434
614		3.163	1.0083	3.157	1.0073	3.043	1.05	2.926	1.0687	4.074	1.0752	3.86	1.0716	2.542	1.1634	2.567	1.1394
614.19		3.156	1.0061	3.134	1	3.044	1.0504	2.925	1.0683	4.05	1.0689	3.843	1.0669	2.538	1.1616	2.561	1.1367
614.38		3.175	1.0121	3.14	1.0019	3.061	1.0562	2.948	1.0767	4.051	1.0691	3.855	1.0702	2.56	1.1716	2.575	1.1429
614.57		3.178	1.0131	3.15	1.0051	3.097	1.0687	2.969	1.0844	4.06	1.0715	3.86	1.0716	2.561	1.1721	2.589	1.1491
614.76		3.19	1.0169	3.163	1.0093	3.099	1.0694	2.976	1.0869	4.064	1.0726	3.846	1.0677	2.568	1.1753	2.591	1.15
614.95		3.204	1.0214	3.163	1.0093	3.111	1.0735	2.983	1.0895	4.049	1.0686	3.834	1.0644	2.58	1.1808	2.591	1.15
615.14		3.218	1.0258	3.162	1.0089	3.112	1.0738	2.98	1.0884	4.044	1.0673	3.833	1.0641	2.579	1.1803	2.594	1.1514
615.33		3.217	1.0255	3.167	1.0105	3.107	1.0721	2.983	1.0895	4.037	1.0655	3.823	1.0614	2.577	1.1794	2.593	1.1509
615.52		3.227	1.0287	3.17	1.0115	3.105	1.0714	2.996	1.0942	4.039	1.066	3.823	1.0614	2.57	1.1762	2.592	1.1505
615.71		3.232	1.0303	3.182	1.0153	3.112	1.0738	2.989	1.0917	4.024	1.062	3.802	1.0555	2.571	1.1767	2.596	1.1522
615.9		3.235	1.0312	3.203	1.022	3.1	1.0697	2.981	1.0888	4.027	1.0628	3.793	1.053	2.567	1.1748	2.589	1.1491
616.09		3.221	1.0268	3.204	1.0223	3.105	1.0714	2.975	1.0866	4.008	1.0578	3.796	1.0539	2.558	1.1707	2.585	1.1474
616.28		3.248	1.0354	3.222	1.0281	3.093	1.0673	2.981	1.0888	4.012	1.0589	3.788	1.0516	2.578	1.1799	2.589	1.1491
616.47		3.253	1.037	3.228	1.03	3.117	1.0756	2.989	1.0917	4.013	1.0591	3.804	1.0561	2.576	1.1789	2.595	1.1518
616.66		3.271	1.0427	3.225	1.029	3.096	1.0683	3.011	1.0997	4.007	1.0575	3.818	1.06	2.563	1.173	2.602	1.1549
616.85		3.272	1.043	3.237	1.0329	3.113	1.0742	3.02	1.103	3.999	1.0554	3.814	1.0589	2.571	1.1767	2.597	1.1527
617.04		3.279	1.0453	3.252	1.0377	3.126	1.0787	3.03	1.1066	4.003	1.0565	3.827	1.0625	2.576	1.1789	2.605	1.1562
617.23		3.278	1.0449	3.25	1.037	3.122	1.0773	3.027	1.1056	3.997	1.0549	3.827	1.0625	2.566	1.1744	2.594	1.1514
617.42		3.279	1.0453	3.259	1.0399	3.112	1.0738	3.053	1.115	4.009	1.0581	3.837	1.0652	2.56	1.1716	2.6	1.154
617.61		3.307	1.0542	3.275	1.045	3.132	1.0807	3.081	1.1253	4.012	1.0589	3.846	1.0677	2.572	1.1771	2.616	1.1611
617.8		3.334	1.0628	3.283	1.0475	3.143	1.0845	3.095	1.1304	4.033	1.0644	3.864	1.0727	2.575	1.1785	2.628	1.1664
617.99		3.329	1.0612	3.264	1.0415	3.142	1.0842	3.086	1.1271	4.008	1.0578	3.862	1.0722	2.563	1.173	2.61	1.1585
618.18		3.333	1.0625	3.271	1.0437	3.123	1.0776	3.088	1.1278	4.006	1.0573	3.864	1.0727	2.546	1.1652	2.611	1.1589
618.37		3.314	1.0564	3.281	1.0469	3.134	1.0814	3.069	1.1209	4.008	1.0578	3.856	1.0705	2.551	1.1675	2.609	1.158
618.56		3.323	1.0593	3.286	1.0485	3.14	1.0835	3.063	1.1187	4.014	1.0594	3.853	1.0697	2.551	1.1675	2.62	1.1629
618.75		3.329	1.0612	3.278	1.0459	3.136	1.0821	3.065	1.1194	4	1.0557	3.842	1.0666	2.555	1.1693	2.625	1.1651
618.94		3.344	1.066	3.296	1.0517	3.149	1.0866	3.081	1.1253	4.009	1.0581	3.847	1.068	2.556	1.1698	2.621	1.1633
619.13		3.358	1.0704	3.306	1.0549	3.163	1.0914	3.081	1.1253	4.013	1.0591	3.847	1.068	2.568	1.1753	2.622	1.1638
619.32		3.356	1.0698	3.321	1.0597	3.169	1.0935	3.098	1.1315	4.016	1.0599	3.852	1.0694	2.564	1.1735	2.625	1.1651
619.51		3.349	1.0676	3.313	1.0571	3.155	1.0887	3.094	1.13	4.008	1.0578	3.822	1.0611	2.555	1.1693	2.615	1.1607
619.7		3.344	1.066	3.322	1.06	3.156	1.089	3.09	1.1286	4.02	1.061	3.823	1.0614	2.551	1.1675	2.608	1.1576
619.89		3.351	1.0682	3.328	1.0619	3.16	1.0904	3.095	1.1304	4.025	1.0623	3.829	1.063	2.582	1.1817	2.607	1.1571
620.08		3.379	1.0771	3.338	1.0651	3.172	1.0945	3.11	1.1359	4.039	1.066	3.841	1.0664	2.59	1.1854	2.608	1.1576
620.27		3.395	1.0822	3.342	1.0664	3.167	1.0928	3.126	1.1417	4.055	1.0702	3.855	1.0702	2.597	1.1886	2.607	1.1571
620.46		3.392	1.0813	3.357	1.0712	3.181	1.0977	3.134	1.1446	4.071	1.0744	3.867	1.0736	2.602	1.1908	2.595	1.1518
620.65		3.37	1.0743	3.358	1.0715	3.177	1.0963	3.112	1.1366	4.044	1.0673	3.844	1.0672	2.597	1.1886	2.596	1.1522
620.84		3.361	1.0714	3.355	1.0705	3.168	1.0932	3.106	1.1344	4.027	1.0628	3.844	1.0672	2.573	1.1776	2.594	1.1514
621.03		3.382	1.0781	3.346	1.0676	3.174	1.0952	3.089	1.1282	4.021	1.0612	3.853	1.0697	2.581	1.1812	2.596	1.1522
621.22		3.391	1.081	3.351	1.0692	3.191	1.1011	3.092	1.1293	4.022	1.0615	3.859	1.0713	2.587	1.184	2.582	1.146
621.41		3.381	1.0778	3.359	1.0718	3.17	1.0939	3.094	1.13	3.995	1.0544	3.84	1.0661	2.575	1.1785	2.566	1.1389
621.6		3.365	1.0727	3.346	1.0676	3.153	1.088	3.069	1.1209	3.985	1.0517	3.823	1.0614	2.548	1.1661	2.55	1.1318
621.79		3.341	1.065	3.326	1.0613	3.125	1.0783	3.042	1.111	3.957	1.0443	3.809	1.0575	2.52	1.1533	2.518	1.1176
621.97		3.314	1.0564	3.324	1.0606	3.114	1.0745	3.025	1.1048	3.924	1.0356	3.795	1.0536	2.5	1.1442	2.505	1.1119
622.16		3.322	1.059	3.341	1.066	3.1	1.0697	3.024	1.1045	3.922	1.0351	3.8	1.055	2.498	1.1432	2.517	1.1172
622.35		3.333	1.0625	3.338	1.0651	3.096	1.0683	3.033	1.1077	3.936	1.0388	3.811	1.058	2.493	1.141	2.512	1.115
622.54		3.327	1.0606	3.329	1.0622	3.091	1.0666	3.024	1.1045	3.939	1.0396	3.805	1.0564	2.493	1.141	2.501	1.1101
622.73		3.301	1.0523	3.311	1.0565	3.079	1.0625	3.019	1.1026	3.934	1.0383	3.781	1.0497	2.475	1.1327	2.495	1.1074
622.92		3.295	1.0504	3.32	1.0593	3.068	1.0587	3.023	1.1041	3.933	1.038	3.773	1.0475	2.465	1.1281	2.508	1.1132
623.11		3.312	1.0558	3.331	1.0629	3.087	1.0652	3.023	1.1041	3.95	1.0425	3.789	1.0519	2.474	1.1323	2.533	1.1243
623.3		3.327	1.0606	3.339	1.0654	3.103	1.0707	3.034	1.1081	3.961	1.0454	3.792	1.0527	2.482	1.1359	2.545	1.1296
623.49		3.333	1.0625	3.358	1.0715	3.121	1.0769	3.053	1.115	3.974	1.0488	3.787	1.0514	2.496	1.1423	2.573	1.142
623.68		3.34	1.0647	3.355	1.0705	3.116	1.0752	3.042	1.111	3.969	1.0475	3.772	1.0472	2.48	1.135	2.559	1.1358
623.87		3.325	1.0599	3.342	1.0664	3.106	1.0718	3.022	1.1037	3.973	1.0486	3.748	1.0405	2.467	1.1291	2.542	1.1283
624.06		3.322	1.059	3.346	1.0676	3.111	1.0735	3.016	1.1015	3.978	1.0499	3.752	1.0416	2.477	1.1336	2.554	1.1336
624.25		3.334	1.0628	3.342	1.0664	3.105	1.0714	3.008	1.0986	3.982	1.0509	3.753	1.0419	2.482	1.1359	2.548	1.1309
624.44		3.335	1.0631	3.364	1.0734	3.104	1.0711	2.998	1.095	3.991	1.0533	3.763	1.0447	2.486	1.1378	2.554	1.1336
624.63		3.325	1.0599	3.347	1.068	3.097	1.0687	2.963	1.0822	3.995	1.0544	3.764	1.045	2.481	1.1355	2.524	1.1203
624.82		3.329	1.0612	3.339	1.0654	3.081	1.0631	2.951	1.0778	4.001	1.056	3.761	1.0441	2.476	1.1332	2.514	1.1158
625.01		3.323	1.0593	3.325	1.0609	3.061	1.0562	2.948	1.0767	3.987	1.0523	3.765	1.0453	2.477	1.1336	2.499	1.1092
625.19		3.319	1.058	3.311	1.0565	3.052	1.0531	2.931	1.0705	3.979	1.0501	3.761	1.0441	2.471	1.1309	2.488	1.1043
625.38		3.324	1.0596	3.305	1.0546	3.046	1.0511	2.938	1.073	3.989	1.0528	3.763	1.0447	2.481	1.1355	2.504	1.1114
625.57		3.329	1.0612	3.304	1.0542	3.038	1.0483	2.938	1.073	3.983	1.0512	3.772	1.0472	2.481	1.1355	2.504	1.1114
625.76		3.326	1.0602	3.296	1.0517	3.015	1.0404	2.923	1.0676	3.975	1.0491	3.762	1.0444	2.478	1.1341	2.495	1.1074
625.95		3.306	1.0539	3.289	1.0495	3.011	1.039	2.906	1.0614	3.961	1.0454	3.746	1.04	2.458	1.1249	2.481	1.1012
626.14		3.307	1.0542	3.274	1.0447	3.003	1.0362	2.897	1.0581	3.944	1.0409	3.729	1.0353	2.456	1.124	2.477	1.0994
626.33		3.308	1.0545	3.267	1.0424	2.993	1.0328	2.892	1.0562	3.923	1.0354	3.726	1.0344	2.45	1.1213	2.482	1.1016
626.52		3.296	1.0507	3.27	1.0434	2.991	1.0321	2.886	1.0541	3.909	1.0317	3.712	1.0305	2.459	1.1254	2.493	1.1065
626.71		3.299	1.0516	3.283	1.0475	2.995	1.0335	2.879	1.0515	3.928	1.0367	3.719	1.0325	2.446	1.1195	2.497	1.1083
626.9		3.3	1.052	3.286	1.0485	2.997	1.0342	2.879	1.0515	3.948	1.042	3.734	1.0366	2.448	1.1204	2.501	1.1101
627.09		3.289	1.0485	3.29	1.0498	2.992	1.0324	2.872	1.0489	3.944	1.0409	3.742	1.0389	2.456	1.124	2.49	1.1052
627.28		3.3	1.052	3.299	1.0526	3.001	1.0355	2.869	1.0478	3.949	1.0422	3.743	1.0391	2.458	1.1249	2.487	1.1039
627.46		3.317	1.0574	3.307	1.0552	3.015	1.0404	2.872	1.0489	3.956	1.0441	3.751	1.0414	2.452	1.1222	2.503	1.111
627.65		3.336	1.0634	3.315	1.0578	3.009	1.0383	2.89	1.0555	3.97	1.0478	3.776	1.0483	2.472	1.1314	2.518	1.1176
627.84		3.344	1.066	3.321	1.0597	3.013	1.0397	2.895	1.0573	3.99	1.053	3.794	1.0533	2.47	1.1304	2.504	1.1114
628.03		3.345	1.0663	3.339	1.0654	3.005	1.0369	2.908	1.0621	4.003	1.0565	3.791	1.0525	2.479	1.1346	2.506	1.1123
628.22		3.335	1.0631	3.328	1.0619	3.005	1.0369	2.909	1.0625	4.015	1.0596	3.807	1.0569	2.466	1.1286	2.494	1.107
628.41		3.335	1.0631	3.326	1.0613	3.009	1.0383	2.914	1.0643	4.007	1.0575	3.794	1.0533	2.466	1.1286	2.493	1.1065
628.6		3.331	1.0618	3.314	1.0574	3.001	1.0355	2.902	1.0599	3.991	1.0533	3.779	1.0491	2.461	1.1263	2.478	1.0999
628.79		3.353	1.0689	3.322	1.06	3.019	1.0418	2.905	1.061	4.008	1.0578	3.795	1.0536	2.475	1.1327	2.503	1.111
628.98		3.352	1.0685	3.313	1.0571	3.009	1.0383	2.898	1.0584	4.005	1.057	3.799	1.0547	2.478	1.1341	2.503	1.111
629.17		3.342	1.0653	3.306	1.0549	2.997	1.0342	2.892	1.0562	4.001	1.056	3.792	1.0527	2.486	1.1378	2.481	1.1012
629.36		3.34	1.0647	3.311	1.0565	3.002	1.0359	2.885	1.0537	3.991	1.0533	3.794	1.0533	2.485	1.1373	2.482	1.1016
629.54		3.331	1.0618	3.31	1.0562	3	1.0352	2.888	1.0548	3.994	1.0541	3.796	1.0539	2.482	1.1359	2.493	1.1065
629.73		3.326	1.0602	3.321	1.0597	3.027	1.0445	2.895	1.0573	4.007	1.0575	3.82	1.0605	2.488	1.1387	2.506	1.1123
629.92		3.352	1.0685	3.332	1.0632	3.033	1.0466	2.911	1.0632	4.018	1.0604	3.831	1.0636	2.498	1.1432	2.535	1.1252
630.11		3.352	1.0685	3.312	1.0568	3.032	1.0462	2.9	1.0592	4.013	1.0591	3.828	1.0627	2.504	1.146	2.523	1.1198
630.3		3.364	1.0724	3.333	1.0635	3.047	1.0514	2.919	1.0661	4.028	1.0631	3.841	1.0664	2.519	1.1529	2.542	1.1283
630.49		3.349	1.0676	3.334	1.0638	3.045	1.0507	2.921	1.0668	4.024	1.062	3.833	1.0641	2.509	1.1483	2.521	1.119
630.68		3.339	1.0644	3.328	1.0619	3.054	1.0538	2.919	1.0661	4.025	1.0623	3.83	1.0633	2.507	1.1474	2.522	1.1194
630.87		3.334	1.0628	3.327	1.0616	3.056	1.0545	2.926	1.0687	4.024	1.062	3.816	1.0594	2.502	1.1451	2.519	1.1181
631.06		3.329	1.0612	3.324	1.0606	3.057	1.0549	2.923	1.0676	4.028	1.0631	3.813	1.0586	2.5	1.1442	2.517	1.1172
631.24		3.342	1.0653	3.32	1.0593	3.058	1.0552	2.92	1.0665	4.023	1.0618	3.807	1.0569	2.492	1.1405	2.516	1.1167
631.43		3.353	1.0689	3.302	1.0536	3.049	1.0521	2.921	1.0668	4.016	1.0599	3.789	1.0519	2.493	1.141	2.514	1.1158
631.62		3.317	1.0574	3.273	1.0444	3.031	1.0459	2.895	1.0573	3.992	1.0536	3.771	1.0469	2.477	1.1336	2.472	1.0972
631.81		3.318	1.0577	3.296	1.0517	3.035	1.0473	2.9	1.0592	3.997	1.0549	3.772	1.0472	2.469	1.13	2.496	1.1079
632		3.303	1.0529	3.283	1.0475	3.016	1.0407	2.897	1.0581	3.982	1.0509	3.767	1.0458	2.464	1.1277	2.484	1.1025
632.19		3.302	1.0526	3.265	1.0418	3.011	1.039	2.884	1.0533	3.981	1.0507	3.758	1.0433	2.458	1.1249	2.477	1.0994
632.38		3.312	1.0558	3.268	1.0428	3.014	1.04	2.898	1.0584	4.006	1.0573	3.765	1.0453	2.471	1.1309	2.489	1.1047
632.57		3.3	1.052	3.251	1.0373	3.011	1.039	2.892	1.0562	3.999	1.0554	3.763	1.0447	2.46	1.1259	2.482	1.1016
632.76		3.307	1.0542	3.251	1.0373	3.027	1.0445	2.9	1.0592	4.012	1.0589	3.756	1.0428	2.465	1.1281	2.466	1.0945
632.94		3.298	1.0513	3.26	1.0402	3.033	1.0466	2.915	1.0646	4.023	1.0618	3.763	1.0447	2.488	1.1387	2.462	1.0928
633.13		3.283	1.0465	3.251	1.0373	3.022	1.0428	2.902	1.0599	4.005	1.057	3.756	1.0428	2.472	1.1314	2.449	1.087
633.32		3.302	1.0526	3.27	1.0434	3.027	1.0445	2.906	1.0614	4.02	1.061	3.746	1.04	2.487	1.1382	2.478	1.0999
633.51		3.308	1.0545	3.264	1.0415	3.029	1.0452	2.921	1.0668	4.022	1.0615	3.75	1.0411	2.494	1.1414	2.477	1.0994
633.7		3.327	1.0606	3.276	1.0453	3.053	1.0535	2.92	1.0665	4.026	1.0625	3.753	1.0419	2.493	1.141	2.494	1.107
633.89		3.331	1.0618	3.288	1.0491	3.061	1.0562	2.935	1.072	4.012	1.0589	3.752	1.0416	2.484	1.1368	2.506	1.1123
634.08		3.333	1.0625	3.303	1.0539	3.074	1.0607	2.953	1.0785	4.003	1.0565	3.752	1.0416	2.485	1.1373	2.519	1.1181
634.26		3.345	1.0663	3.326	1.0613	3.081	1.0631	2.968	1.084	4.015	1.0596	3.756	1.0428	2.496	1.1423	2.539	1.1269
634.45		3.331	1.0618	3.343	1.0667	3.077	1.0618	2.97	1.0847	4.012	1.0589	3.761	1.0441	2.505	1.1465	2.565	1.1385
634.64		3.335	1.0631	3.336	1.0645	3.066	1.058	2.968	1.084	3.999	1.0554	3.76	1.0439	2.493	1.141	2.578	1.1443
634.83		3.342	1.0653	3.335	1.0641	3.069	1.059	2.989	1.0917	4.015	1.0596	3.776	1.0483	2.491	1.14	2.588	1.1487
635.02		3.343	1.0657	3.33	1.0625	3.087	1.0652	3.013	1.1004	4.008	1.0578	3.786	1.0511	2.49	1.1396	2.582	1.146
635.21		3.355	1.0695	3.341	1.066	3.092	1.0669	3.008	1.0986	4.03	1.0636	3.8	1.055	2.497	1.1428	2.57	1.1407
635.4		3.353	1.0689	3.346	1.0676	3.079	1.0625	3.011	1.0997	4.039	1.066	3.807	1.0569	2.504	1.146	2.575	1.1429
635.58		3.34	1.0647	3.358	1.0715	3.073	1.0604	3.014	1.1008	4.037	1.0655	3.815	1.0591	2.503	1.1455	2.58	1.1451
635.77		3.338	1.0641	3.346	1.0676	3.051	1.0528	2.981	1.0888	4.024	1.062	3.812	1.0583	2.487	1.1382	2.559	1.1358
635.96		3.353	1.0689	3.36	1.0721	3.07	1.0594	2.997	1.0946	4.031	1.0639	3.843	1.0669	2.502	1.1451	2.587	1.1482
636.15		3.376	1.0762	3.35	1.0689	3.066	1.058	3.01	1.0993	4.044	1.0673	3.849	1.0686	2.502	1.1451	2.577	1.1438
636.34		3.366	1.073	3.364	1.0734	3.055	1.0542	3.001	1.0961	4.049	1.0686	3.856	1.0705	2.508	1.1478	2.571	1.1411
636.53		3.39	1.0807	3.388	1.081	3.077	1.0618	3.002	1.0964	4.051	1.0691	3.874	1.0755	2.528	1.157	2.582	1.146
636.72		3.394	1.0819	3.4	1.0849	3.071	1.0597	2.994	1.0935	4.059	1.0713	3.878	1.0766	2.515	1.151	2.578	1.1443
636.9		3.39	1.0807	3.409	1.0877	3.074	1.0607	3.007	1.0982	4.035	1.0649	3.884	1.0783	2.527	1.1565	2.595	1.1518
637.09		3.393	1.0816	3.39	1.0817	3.067	1.0583	3.018	1.1023	4.03	1.0636	3.891	1.0802	2.515	1.151	2.586	1.1478
637.28		3.404	1.0851	3.382	1.0791	3.068	1.0587	3.03	1.1066	4.042	1.0668	3.903	1.0836	2.532	1.1588	2.59	1.1496
637.47		3.398	1.0832	3.375	1.0769	3.083	1.0638	3.054	1.1154	4.048	1.0684	3.915	1.0869	2.532	1.1588	2.582	1.146
637.66		3.381	1.0778	3.337	1.0648	3.072	1.06	3.036	1.1088	4.023	1.0618	3.899	1.0825	2.51	1.1487	2.548	1.1309
637.85		3.352	1.0685	3.332	1.0632	3.072	1.06	3.026	1.1052	4.015	1.0596	3.89	1.08	2.513	1.1501	2.543	1.1287
638.03		3.359	1.0708	3.323	1.0603	3.093	1.0673	3.037	1.1092	4.015	1.0596	3.888	1.0794	2.505	1.1465	2.53	1.1229
638.22		3.343	1.0657	3.313	1.0571	3.077	1.0618	3.021	1.1034	4.005	1.057	3.871	1.0747	2.5	1.1442	2.527	1.1216
638.41		3.35	1.0679	3.316	1.0581	3.085	1.0645	3.028	1.1059	4	1.0557	3.88	1.0772	2.518	1.1524	2.535	1.1252
638.6		3.326	1.0602	3.283	1.0475	3.07	1.0594	3.002	1.0964	3.993	1.0538	3.868	1.0738	2.501	1.1446	2.507	1.1127
638.79		3.325	1.0599	3.305	1.0546	3.081	1.0631	3.007	1.0982	3.998	1.0552	3.867	1.0736	2.512	1.1497	2.506	1.1123
638.98		3.336	1.0634	3.324	1.0606	3.095	1.068	3.003	1.0968	4.003	1.0565	3.864	1.0727	2.509	1.1483	2.518	1.1176
639.16		3.347	1.0669	3.341	1.066	3.098	1.069	3.005	1.0975	4.012	1.0589	3.858	1.0711	2.519	1.1529	2.529	1.1225
639.35		3.359	1.0708	3.371	1.0756	3.116	1.0752	3.009	1.099	4.039	1.066	3.873	1.0752	2.526	1.1561	2.543	1.1287
639.54		3.373	1.0752	3.378	1.0779	3.116	1.0752	3	1.0957	4.016	1.0599	3.876	1.0761	2.5	1.1442	2.543	1.1287
639.73		3.381	1.0778	3.397	1.0839	3.137	1.0825	2.999	1.0953	4.021	1.0612	3.888	1.0794	2.506	1.1469	2.566	1.1389
639.92		3.367	1.0733	3.39	1.0817	3.127	1.079	3.008	1.0986	4.027	1.0628	3.872	1.075	2.494	1.1414	2.559	1.1358
640.11		3.382	1.0781	3.395	1.0833	3.138	1.0828	3.017	1.1019	4.036	1.0652	3.883	1.078	2.499	1.1437	2.544	1.1292
640.29		3.41	1.087	3.417	1.0903	3.151	1.0873	3.03	1.1066	4.044	1.0673	3.87	1.0744	2.512	1.1497	2.559	1.1358
640.48		3.4	1.0838	3.402	1.0855	3.145	1.0852	3.019	1.1026	4.025	1.0623	3.861	1.0719	2.504	1.146	2.546	1.13
640.67		3.405	1.0854	3.396	1.0836	3.142	1.0842	3.01	1.0993	4.013	1.0591	3.852	1.0694	2.484	1.1368	2.528	1.1221
640.86		3.408	1.0864	3.378	1.0779	3.133	1.0811	3.01	1.0993	4.021	1.0612	3.85	1.0689	2.488	1.1387	2.523	1.1198
641.05		3.411	1.0873	3.353	1.0699	3.124	1.078	3.001	1.0961	3.994	1.0541	3.835	1.0647	2.48	1.135	2.512	1.115
641.24		3.416	1.0889	3.364	1.0734	3.126	1.0787	3.02	1.103	4.017	1.0602	3.846	1.0677	2.483	1.1364	2.506	1.1123
641.42		3.411	1.0873	3.352	1.0696	3.109	1.0728	3.041	1.1107	4.003	1.0565	3.837	1.0652	2.486	1.1378	2.497	1.1083
641.61		3.446	1.0985	3.373	1.0763	3.141	1.0839	3.045	1.1121	4.001	1.056	3.866	1.0733	2.499	1.1437	2.482	1.1016
641.8		3.425	1.0918	3.35	1.0689	3.146	1.0856	3.035	1.1085	3.982	1.0509	3.848	1.0683	2.484	1.1368	2.467	1.095
641.99		3.413	1.088	3.347	1.068	3.149	1.0866	3.049	1.1136	3.973	1.0486	3.862	1.0722	2.475	1.1327	2.453	1.0888
642.18		3.421	1.0905	3.366	1.074	3.156	1.089	3.046	1.1125	3.989	1.0528	3.864	1.0727	2.46	1.1259	2.46	1.0919
642.36		3.415	1.0886	3.361	1.0724	3.156	1.089	3.06	1.1176	4.002	1.0562	3.88	1.0772	2.479	1.1346	2.458	1.091
642.55		3.403	1.0848	3.382	1.0791	3.172	1.0945	3.062	1.1183	3.977	1.0496	3.873	1.0752	2.48	1.135	2.461	1.0923
642.74		3.391	1.081	3.409	1.0877	3.162	1.0911	3.08	1.1249	4	1.0557	3.895	1.0813	2.487	1.1382	2.46	1.0919
642.93		3.386	1.0794	3.394	1.083	3.183	1.0983	3.083	1.126	3.991	1.0533	3.883	1.078	2.501	1.1446	2.478	1.0999
643.12		3.381	1.0778	3.382	1.0791	3.181	1.0977	3.071	1.1216	4.008	1.0578	3.88	1.0772	2.5	1.1442	2.482	1.1016
643.3		3.37	1.0743	3.374	1.0766	3.182	1.098	3.082	1.1256	4.01	1.0583	3.872	1.075	2.499	1.1437	2.508	1.1132
643.49		3.374	1.0755	3.402	1.0855	3.17	1.0939	3.082	1.1256	4.029	1.0633	3.868	1.0738	2.509	1.1483	2.533	1.1243
643.68		3.381	1.0778	3.408	1.0874	3.171	1.0942	3.075	1.1231	4.054	1.0699	3.88	1.0772	2.504	1.146	2.56	1.1363
643.87		3.388	1.08	3.409	1.0877	3.185	1.099	3.086	1.1271	4.054	1.0699	3.883	1.078	2.529	1.1574	2.553	1.1332
644.06		3.392	1.0813	3.403	1.0858	3.191	1.1011	3.097	1.1311	4.05	1.0689	3.862	1.0722	2.538	1.1616	2.555	1.134
644.24		3.396	1.0826	3.382	1.0791	3.182	1.098	3.093	1.1297	4.063	1.0723	3.874	1.0755	2.516	1.1515	2.542	1.1283
644.43		3.394	1.0819	3.352	1.0696	3.18	1.0973	3.078	1.1242	4.058	1.071	3.857	1.0708	2.498	1.1432	2.523	1.1198
644.62		3.422	1.0909	3.369	1.075	3.201	1.1046	3.097	1.1311	4.081	1.0771	3.883	1.078	2.506	1.1469	2.543	1.1287
644.81		3.438	1.096	3.376	1.0772	3.207	1.1066	3.096	1.1308	4.078	1.0763	3.901	1.083	2.513	1.1501	2.557	1.1349
645		3.422	1.0909	3.368	1.0747	3.185	1.099	3.084	1.1264	4.081	1.0771	3.896	1.0816	2.498	1.1432	2.541	1.1278
645.18		3.402	1.0845	3.345	1.0673	3.165	1.0921	3.07	1.1213	4.077	1.076	3.9	1.0827	2.48	1.135	2.534	1.1247
645.37		3.413	1.088	3.359	1.0718	3.176	1.0959	3.095	1.1304	4.08	1.0768	3.91	1.0855	2.506	1.1469	2.551	1.1323
645.56		3.385	1.0791	3.335	1.0641	3.168	1.0932	3.077	1.1238	4.086	1.0784	3.905	1.0841	2.508	1.1478	2.56	1.1363
645.75		3.387	1.0797	3.349	1.0686	3.167	1.0928	3.071	1.1216	4.101	1.0823	3.909	1.0852	2.501	1.1446	2.578	1.1443
645.94		3.378	1.0768	3.341	1.066	3.168	1.0932	3.061	1.118	4.1	1.0821	3.895	1.0813	2.514	1.1506	2.598	1.1531
646.12		3.399	1.0835	3.359	1.0718	3.169	1.0935	3.072	1.122	4.108	1.0842	3.903	1.0836	2.541	1.1629	2.606	1.1567
646.31		3.375	1.0759	3.338	1.0651	3.142	1.0842	3.058	1.1169	4.091	1.0797	3.885	1.0786	2.53	1.1579	2.582	1.146
646.5		3.349	1.0676	3.332	1.0632	3.158	1.0897	3.051	1.1143	4.102	1.0826	3.863	1.0725	2.522	1.1542	2.575	1.1429
646.69		3.362	1.0717	3.347	1.068	3.169	1.0935	3.058	1.1169	4.13	1.09	3.88	1.0772	2.54	1.1625	2.584	1.1469
646.87		3.365	1.0727	3.345	1.0673	3.185	1.099	3.068	1.1205	4.134	1.0911	3.889	1.0797	2.543	1.1638	2.597	1.1527
647.06		3.345	1.0663	3.338	1.0651	3.192	1.1014	3.055	1.1158	4.129	1.0897	3.897	1.0819	2.54	1.1625	2.572	1.1416
647.25		3.361	1.0714	3.338	1.0651	3.17	1.0939	3.068	1.1205	4.129	1.0897	3.903	1.0836	2.517	1.1519	2.578	1.1443
647.44		3.345	1.0663	3.329	1.0622	3.161	1.0908	3.059	1.1172	4.132	1.0905	3.917	1.0875	2.525	1.1556	2.572	1.1416
647.62		3.358	1.0704	3.333	1.0635	3.171	1.0942	3.097	1.1311	4.135	1.0913	3.936	1.0927	2.539	1.162	2.581	1.1456
647.81		3.348	1.0673	3.347	1.068	3.177	1.0963	3.101	1.1326	4.148	1.0947	3.939	1.0936	2.543	1.1638	2.592	1.1505
648		3.352	1.0685	3.363	1.0731	3.201	1.1046	3.093	1.1297	4.177	1.1024	3.959	1.0991	2.555	1.1693	2.596	1.1522
648.19		3.357	1.0701	3.35	1.0689	3.187	1.0997	3.088	1.1278	4.172	1.1011	3.986	1.1066	2.545	1.1648	2.584	1.1469
648.38		3.333	1.0625	3.337	1.0648	3.192	1.1014	3.095	1.1304	4.152	1.0958	3.972	1.1027	2.525	1.1556	2.586	1.1478
648.56		3.343	1.0657	3.341	1.066	3.183	1.0983	3.112	1.1366	4.147	1.0945	3.984	1.1061	2.541	1.1629	2.578	1.1443
648.75		3.335	1.0631	3.315	1.0578	3.154	1.0883	3.084	1.1264	4.13	1.09	3.94	1.0938	2.529	1.1574	2.564	1.138
648.94		3.328	1.0609	3.327	1.0616	3.176	1.0959	3.095	1.1304	4.137	1.0918	3.961	1.0997	2.546	1.1652	2.565	1.1385
649.13		3.324	1.0596	3.308	1.0555	3.173	1.0949	3.086	1.1271	4.126	1.0889	3.946	1.0955	2.541	1.1629	2.537	1.1261
649.31		3.304	1.0532	3.296	1.0517	3.166	1.0925	3.057	1.1165	4.125	1.0887	3.941	1.0941	2.536	1.1606	2.517	1.1172
649.5		3.28	1.0456	3.286	1.0485	3.155	1.0887	3.054	1.1154	4.118	1.0868	3.946	1.0955	2.522	1.1542	2.506	1.1123
649.69		3.267	1.0414	3.267	1.0424	3.124	1.078	3.057	1.1165	4.112	1.0852	3.934	1.0922	2.503	1.1455	2.519	1.1181
649.88		3.273	1.0434	3.28	1.0466	3.134	1.0814	3.085	1.1267	4.122	1.0879	3.951	1.0969	2.519	1.1529	2.538	1.1265
650.06		3.273	1.0434	3.281	1.0469	3.127	1.079	3.082	1.1256	4.12	1.0874	3.973	1.103	2.535	1.1602	2.544	1.1292
650.25		3.257	1.0383	3.271	1.0437	3.129	1.0797	3.042	1.111	4.134	1.0911	3.955	1.098	2.522	1.1542	2.534	1.1247
650.44		3.254	1.0373	3.276	1.0453	3.138	1.0828	3.045	1.1121	4.152	1.0958	3.98	1.1049	2.504	1.146	2.548	1.1309
650.63		3.249	1.0357	3.282	1.0472	3.132	1.0807	3.056	1.1161	4.16	1.0979	3.968	1.1016	2.513	1.1501	2.548	1.1309
650.81		3.257	1.0383	3.304	1.0542	3.142	1.0842	3.072	1.122	4.19	1.1058	3.99	1.1077	2.521	1.1538	2.566	1.1389
651		3.248	1.0354	3.301	1.0533	3.145	1.0852	3.051	1.1143	4.182	1.1037	4.004	1.1116	2.515	1.151	2.574	1.1425
651.19		3.249	1.0357	3.275	1.045	3.14	1.0835	3.042	1.111	4.177	1.1024	3.992	1.1083	2.523	1.1547	2.579	1.1447
651.38		3.265	1.0408	3.281	1.0469	3.148	1.0863	3.021	1.1034	4.178	1.1027	4.014	1.1144	2.534	1.1597	2.569	1.1403
651.56		3.278	1.0449	3.281	1.0469	3.135	1.0818	3.001	1.0961	4.179	1.1029	3.995	1.1091	2.538	1.1616	2.567	1.1394
651.75		3.266	1.0411	3.257	1.0392	3.128	1.0794	2.986	1.0906	4.16	1.0979	3.976	1.1038	2.53	1.1579	2.534	1.1247
651.94		3.284	1.0469	3.261	1.0405	3.132	1.0807	3.021	1.1034	4.175	1.1019	4.017	1.1152	2.549	1.1666	2.546	1.13
652.13		3.306	1.0539	3.259	1.0399	3.145	1.0852	3.03	1.1066	4.175	1.1019	4.026	1.1177	2.565	1.1739	2.553	1.1332
652.31		3.297	1.051	3.246	1.0357	3.134	1.0814	3	1.0957	4.156	1.0969	4.026	1.1177	2.551	1.1675	2.521	1.119
652.5		3.262	1.0398	3.221	1.0278	3.115	1.0749	2.966	1.0833	4.117	1.0866	4.003	1.1113	2.52	1.1533	2.5	1.1096
652.69		3.268	1.0418	3.235	1.0322	3.104	1.0711	2.983	1.0895	4.126	1.0889	3.993	1.1086	2.521	1.1538	2.503	1.111
652.88		3.282	1.0462	3.267	1.0424	3.121	1.0769	2.999	1.0953	4.135	1.0913	4.014	1.1144	2.526	1.1561	2.516	1.1167
653.06		3.259	1.0389	3.262	1.0408	3.107	1.0721	3.012	1.1001	4.113	1.0855	3.999	1.1102	2.524	1.1551	2.514	1.1158
653.25		3.235	1.0312	3.243	1.0348	3.102	1.0704	3.008	1.0986	4.084	1.0779	3.98	1.1049	2.531	1.1584	2.484	1.1025
653.44		3.248	1.0354	3.263	1.0412	3.092	1.0669	2.983	1.0895	4.1	1.0821	3.975	1.1036	2.53	1.1579	2.501	1.1101
653.62		3.231	1.03	3.263	1.0412	3.086	1.0649	2.965	1.0829	4.073	1.075	3.945	1.0952	2.514	1.1506	2.505	1.1119
653.81		3.219	1.0261	3.264	1.0415	3.074	1.0607	2.969	1.0844	4.087	1.0786	3.961	1.0997	2.525	1.1556	2.504	1.1114
654		3.234	1.0309	3.251	1.0373	3.072	1.06	2.972	1.0855	4.086	1.0784	3.946	1.0955	2.534	1.1597	2.527	1.1216
654.19		3.262	1.0398	3.26	1.0402	3.085	1.0645	2.985	1.0902	4.118	1.0868	3.977	1.1041	2.57	1.1762	2.56	1.1363
654.37		3.266	1.0411	3.271	1.0437	3.111	1.0735	2.999	1.0953	4.129	1.0897	3.998	1.1099	2.586	1.1835	2.569	1.1403
654.56		3.256	1.0379	3.253	1.038	3.129	1.0797	2.988	1.0913	4.14	1.0926	3.997	1.1097	2.599	1.1895	2.591	1.15
654.75		3.263	1.0402	3.246	1.0357	3.12	1.0766	2.984	1.0898	4.155	1.0966	3.984	1.1061	2.611	1.195	2.594	1.1514
654.93		3.269	1.0421	3.258	1.0396	3.116	1.0752	2.979	1.088	4.177	1.1024	3.998	1.1099	2.596	1.1881	2.625	1.1651
655.12		3.311	1.0555	3.249	1.0367	3.129	1.0797	3.015	1.1012	4.183	1.104	4.031	1.1191	2.623	1.2005	2.665	1.1829
655.31		3.34	1.0647	3.259	1.0399	3.153	1.088	3.032	1.1074	4.198	1.1079	4.047	1.1235	2.632	1.2046	2.661	1.1811
655.5		3.336	1.0634	3.278	1.0459	3.151	1.0873	3.037	1.1092	4.197	1.1077	4.027	1.118	2.646	1.211	2.668	1.1842
655.68		3.333	1.0625	3.288	1.0491	3.166	1.0925	3.034	1.1081	4.217	1.113	4.061	1.1274	2.643	1.2096	2.683	1.1909
655.87		3.339	1.0644	3.289	1.0495	3.168	1.0932	3.042	1.111	4.221	1.114	4.055	1.1258	2.636	1.2064	2.674	1.1869
656.06		3.353	1.0689	3.28	1.0466	3.15	1.087	3.025	1.1048	4.241	1.1193	4.044	1.1227	2.625	1.2014	2.669	1.1846
656.24		3.369	1.074	3.289	1.0495	3.137	1.0825	3.025	1.1048	4.239	1.1188	4.034	1.1199	2.608	1.1936	2.649	1.1758
656.43		3.391	1.081	3.317	1.0584	3.16	1.0904	3.037	1.1092	4.246	1.1206	4.067	1.1291	2.615	1.1968	2.67	1.1851
656.62		3.379	1.0771	3.324	1.0606	3.173	1.0949	3.041	1.1107	4.266	1.1259	4.075	1.1313	2.624	1.2009	2.663	1.182
656.81		3.348	1.0673	3.355	1.0705	3.182	1.098	3.06	1.1176	4.282	1.1301	4.061	1.1274	2.628	1.2027	2.642	1.1727
656.99		3.336	1.0634	3.358	1.0715	3.184	1.0987	3.05	1.114	4.294	1.1333	4.075	1.1313	2.634	1.2055	2.669	1.1846
657.18		3.335	1.0631	3.326	1.0613	3.17	1.0939	3.042	1.111	4.291	1.1325	4.072	1.1305	2.605	1.1922	2.677	1.1882
657.37		3.318	1.0577	3.333	1.0635	3.166	1.0925	3.045	1.1121	4.288	1.1317	4.061	1.1274	2.597	1.1886	2.66	1.1806
657.55		3.301	1.0523	3.344	1.067	3.159	1.0901	3.033	1.1077	4.271	1.1272	4.048	1.1238	2.589	1.1849	2.647	1.1749
657.74		3.316	1.0571	3.36	1.0721	3.169	1.0935	3.045	1.1121	4.263	1.1251	4.062	1.1277	2.58	1.1808	2.639	1.1713
657.93		3.304	1.0532	3.356	1.0708	3.165	1.0921	3.031	1.107	4.236	1.118	4.07	1.1299	2.577	1.1794	2.637	1.1704
658.11		3.269	1.0421	3.336	1.0645	3.139	1.0832	3.014	1.1008	4.221	1.114	4.03	1.1188	2.552	1.168	2.604	1.1558
658.3		3.281	1.0459	3.345	1.0673	3.122	1.0773	3.019	1.1026	4.198	1.1079	4.032	1.1194	2.54	1.1625	2.605	1.1562
658.49		3.293	1.0497	3.344	1.067	3.127	1.079	3.003	1.0968	4.179	1.1029	4.037	1.1208	2.534	1.1597	2.602	1.1549
658.68		3.291	1.0491	3.348	1.0683	3.11	1.0732	2.992	1.0928	4.148	1.0947	4.015	1.1147	2.515	1.151	2.571	1.1411
658.86		3.288	1.0481	3.371	1.0756	3.128	1.0794	2.988	1.0913	4.133	1.0908	4.018	1.1155	2.511	1.1492	2.559	1.1358
659.05		3.299	1.0516	3.354	1.0702	3.124	1.078	3.001	1.0961	4.138	1.0921	4.012	1.1138	2.52	1.1533	2.563	1.1376
659.24		3.309	1.0548	3.348	1.0683	3.124	1.078	3.007	1.0982	4.13	1.09	4.019	1.1158	2.507	1.1474	2.551	1.1323
659.42		3.305	1.0536	3.352	1.0696	3.133	1.0811	3.01	1.0993	4.115	1.086	4.02	1.116	2.519	1.1529	2.56	1.1363
659.61		3.318	1.0577	3.359	1.0718	3.142	1.0842	3.042	1.111	4.129	1.0897	4.007	1.1124	2.53	1.1579	2.557	1.1349
659.8		3.343	1.0657	3.364	1.0734	3.161	1.0908	3.058	1.1169	4.148	1.0947	4.04	1.1216	2.543	1.1638	2.568	1.1398
659.98		3.362	1.0717	3.362	1.0728	3.171	1.0942	3.06	1.1176	4.164	1.099	4.033	1.1197	2.554	1.1689	2.55	1.1318
660.17		3.355	1.0695	3.354	1.0702	3.168	1.0932	3.054	1.1154	4.168	1.1	4.027	1.118	2.525	1.1556	2.528	1.1221
660.36		3.356	1.0698	3.337	1.0648	3.179	1.097	3.07	1.1213	4.177	1.1024	4.037	1.1208	2.527	1.1565	2.517	1.1172
660.54		3.378	1.0768	3.337	1.0648	3.174	1.0952	3.079	1.1245	4.186	1.1048	4.042	1.1222	2.53	1.1579	2.506	1.1123
660.73		3.405	1.0854	3.358	1.0715	3.187	1.0997	3.077	1.1238	4.191	1.1061	4.06	1.1272	2.517	1.1519	2.518	1.1176
660.92		3.423	1.0912	3.362	1.0728	3.189	1.1004	3.082	1.1256	4.209	1.1108	4.05	1.1244	2.524	1.1551	2.543	1.1287
661.1		3.415	1.0886	3.355	1.0705	3.174	1.0952	3.084	1.1264	4.208	1.1106	4.04	1.1216	2.519	1.1529	2.514	1.1158
661.29		3.402	1.0845	3.354	1.0702	3.161	1.0908	3.058	1.1169	4.21	1.1111	4.053	1.1252	2.511	1.1492	2.509	1.1136
661.48		3.421	1.0905	3.366	1.074	3.165	1.0921	3.05	1.114	4.201	1.1087	4.025	1.1174	2.497	1.1428	2.49	1.1052
661.66		3.403	1.0848	3.347	1.068	3.17	1.0939	3.037	1.1092	4.189	1.1056	4.019	1.1158	2.494	1.1414	2.484	1.1025
661.85		3.421	1.0905	3.356	1.0708	3.181	1.0977	3.053	1.115	4.199	1.1082	4.025	1.1174	2.515	1.151	2.506	1.1123
662.04		3.436	1.0953	3.387	1.0807	3.178	1.0966	3.056	1.1161	4.205	1.1098	4.025	1.1174	2.515	1.151	2.526	1.1212
662.22		3.44	1.0966	3.393	1.0826	3.178	1.0966	3.066	1.1198	4.218	1.1132	4.012	1.1138	2.522	1.1542	2.522	1.1194
662.41		3.428	1.0928	3.391	1.082	3.185	1.099	3.063	1.1187	4.186	1.1048	4.011	1.1135	2.525	1.1556	2.505	1.1119
662.6		3.446	1.0985	3.408	1.0874	3.193	1.1018	3.073	1.1224	4.181	1.1035	4.033	1.1197	2.53	1.1579	2.507	1.1127
662.78		3.446	1.0985	3.406	1.0868	3.182	1.098	3.063	1.1187	4.189	1.1056	4.022	1.1166	2.529	1.1574	2.524	1.1203
662.97		3.464	1.1042	3.407	1.0871	3.206	1.1063	3.061	1.118	4.182	1.1037	4.018	1.1155	2.507	1.1474	2.518	1.1176
663.16		3.472	1.1068	3.414	1.0893	3.234	1.1159	3.075	1.1231	4.189	1.1056	4.048	1.1238	2.532	1.1588	2.548	1.1309
663.34		3.511	1.1192	3.466	1.1059	3.255	1.1232	3.101	1.1326	4.199	1.1082	4.084	1.1338	2.548	1.1661	2.582	1.146
663.53		3.503	1.1167	3.481	1.1107	3.245	1.1197	3.1	1.1322	4.195	1.1072	4.095	1.1369	2.554	1.1689	2.576	1.1434
663.72		3.514	1.1202	3.472	1.1078	3.238	1.1173	3.103	1.1333	4.205	1.1098	4.091	1.1358	2.56	1.1716	2.578	1.1443
663.9		3.506	1.1176	3.488	1.113	3.245	1.1197	3.103	1.1333	4.191	1.1061	4.117	1.143	2.574	1.178	2.596	1.1522
664.09		3.515	1.1205	3.504	1.1181	3.248	1.1208	3.121	1.1399	4.22	1.1138	4.102	1.1388	2.586	1.1835	2.608	1.1576
664.28		3.476	1.1081	3.5	1.1168	3.248	1.1208	3.096	1.1308	4.214	1.1122	4.089	1.1352	2.586	1.1835	2.598	1.1531
664.46		3.49	1.1125	3.535	1.128	3.27	1.1284	3.116	1.1381	4.209	1.1108	4.105	1.1396	2.602	1.1908	2.613	1.1598
664.65		3.504	1.117	3.554	1.134	3.27	1.1284	3.149	1.1501	4.222	1.1143	4.112	1.1416	2.629	1.2032	2.636	1.17
664.84		3.498	1.1151	3.561	1.1362	3.257	1.1239	3.172	1.1585	4.209	1.1108	4.097	1.1374	2.627	1.2023	2.639	1.1713
665.02		3.474	1.1074	3.546	1.1315	3.261	1.1253	3.162	1.1549	4.193	1.1066	4.054	1.1255	2.612	1.1954	2.627	1.166
665.21		3.462	1.1036	3.519	1.1228	3.261	1.1253	3.153	1.1516	4.189	1.1056	4.018	1.1155	2.595	1.1876	2.613	1.1598
665.4		3.432	1.094	3.515	1.1216	3.265	1.1266	3.157	1.153	4.176	1.1021	4.007	1.1124	2.576	1.1789	2.583	1.1465
665.58		3.423	1.0912	3.503	1.1177	3.258	1.1242	3.145	1.1486	4.151	1.0955	3.994	1.1088	2.564	1.1735	2.557	1.1349
665.77		3.417	1.0893	3.506	1.1187	3.262	1.1256	3.146	1.149	4.141	1.0929	3.992	1.1083	2.569	1.1757	2.556	1.1345
665.95		3.428	1.0928	3.487	1.1126	3.258	1.1242	3.173	1.1589	4.145	1.094	3.981	1.1052	2.554	1.1689	2.548	1.1309
666.14		3.423	1.0912	3.476	1.1091	3.263	1.1259	3.169	1.1574	4.154	1.0963	3.99	1.1077	2.54	1.1625	2.535	1.1252
666.33		3.414	1.0883	3.451	1.1011	3.26	1.1249	3.149	1.1501	4.148	1.0947	3.969	1.1019	2.529	1.1574	2.529	1.1225
666.51		3.422	1.0909	3.433	1.0954	3.259	1.1246	3.125	1.1413	4.146	1.0942	3.963	1.1002	2.498	1.1432	2.514	1.1158
666.7		3.433	1.0944	3.429	1.0941	3.245	1.1197	3.136	1.1454	4.154	1.0963	3.985	1.1063	2.496	1.1423	2.51	1.1141
666.89		3.431	1.0937	3.418	1.0906	3.235	1.1163	3.126	1.1417	4.154	1.0963	4.012	1.1138	2.5	1.1442	2.53	1.1229
667.07		3.442	1.0972	3.398	1.0842	3.263	1.1259	3.132	1.1439	4.164	1.099	4.011	1.1135	2.505	1.1465	2.558	1.1354
667.26		3.463	1.1039	3.389	1.0814	3.278	1.1311	3.145	1.1486	4.198	1.1079	4.018	1.1155	2.498	1.1432	2.585	1.1474
667.45		3.468	1.1055	3.369	1.075	3.277	1.1308	3.119	1.1392	4.205	1.1098	4.029	1.1185	2.489	1.1391	2.577	1.1438
667.63		3.468	1.1055	3.383	1.0795	3.305	1.1404	3.134	1.1446	4.221	1.114	4.051	1.1247	2.487	1.1382	2.587	1.1482
667.82		3.473	1.1071	3.369	1.075	3.282	1.1325	3.138	1.1461	4.214	1.1122	4.041	1.1219	2.478	1.1341	2.565	1.1385
668		3.483	1.1103	3.388	1.081	3.3	1.1387	3.136	1.1454	4.229	1.1161	4.043	1.1224	2.472	1.1314	2.556	1.1345
668.19		3.459	1.1026	3.394	1.083	3.309	1.1418	3.153	1.1516	4.238	1.1185	4.061	1.1274	2.481	1.1355	2.557	1.1349
668.38		3.459	1.1026	3.401	1.0852	3.319	1.1453	3.168	1.157	4.242	1.1196	4.072	1.1305	2.481	1.1355	2.556	1.1345
668.56		3.473	1.1071	3.418	1.0906	3.353	1.157	3.195	1.1669	4.246	1.1206	4.078	1.1321	2.479	1.1346	2.537	1.1261
668.75		3.48	1.1093	3.455	1.1024	3.343	1.1536	3.188	1.1644	4.245	1.1203	4.091	1.1358	2.489	1.1391	2.554	1.1336
668.93		3.454	1.1011	3.463	1.105	3.354	1.1573	3.191	1.1654	4.257	1.1235	4.08	1.1327	2.507	1.1474	2.54	1.1274
669.12		3.454	1.1011	3.473	1.1082	3.357	1.1584	3.212	1.1731	4.264	1.1254	4.085	1.1341	2.5	1.1442	2.543	1.1287
669.31		3.469	1.1058	3.479	1.1101	3.351	1.1563	3.22	1.176	4.263	1.1251	4.093	1.1363	2.508	1.1478	2.546	1.13
669.49		3.481	1.1097	3.492	1.1142	3.392	1.1705	3.242	1.1841	4.28	1.1296	4.105	1.1396	2.542	1.1634	2.581	1.1456
669.68		3.468	1.1055	3.497	1.1158	3.377	1.1653	3.282	1.1987	4.276	1.1285	4.15	1.1521	2.558	1.1707	2.611	1.1589
669.87		3.471	1.1065	3.486	1.1123	3.359	1.1591	3.271	1.1947	4.283	1.1304	4.124	1.1449	2.564	1.1735	2.602	1.1549
670.05		3.458	1.1023	3.472	1.1078	3.351	1.1563	3.248	1.1863	4.281	1.1298	4.099	1.138	2.561	1.1721	2.589	1.1491
670.24		3.473	1.1071	3.481	1.1107	3.349	1.1556	3.247	1.1859	4.307	1.1367	4.074	1.131	2.577	1.1794	2.608	1.1576
670.42		3.48	1.1093	3.47	1.1072	3.362	1.1601	3.252	1.1877	4.319	1.1399	4.079	1.1324	2.585	1.1831	2.585	1.1474
670.61		3.489	1.1122	3.443	1.0986	3.354	1.1573	3.251	1.1874	4.32	1.1401	4.089	1.1352	2.568	1.1753	2.593	1.1509
670.8		3.485	1.1109	3.43	1.0944	3.352	1.1567	3.233	1.1808	4.306	1.1364	4.072	1.1305	2.568	1.1753	2.583	1.1465
670.98		3.474	1.1074	3.413	1.089	3.365	1.1611	3.242	1.1841	4.313	1.1383	4.077	1.1319	2.566	1.1744	2.588	1.1487
671.17		3.476	1.1081	3.413	1.089	3.377	1.1653	3.233	1.1808	4.34	1.1454	4.073	1.1308	2.543	1.1638	2.594	1.1514
671.35		3.443	1.0975	3.391	1.082	3.367	1.1618	3.192	1.1658	4.335	1.1441	4.036	1.1205	2.532	1.1588	2.536	1.1256
671.54		3.438	1.096	3.404	1.0862	3.374	1.1643	3.197	1.1676	4.333	1.1436	4.043	1.1224	2.535	1.1602	2.544	1.1292
671.73		3.441	1.0969	3.409	1.0877	3.39	1.1698	3.236	1.1819	4.331	1.143	4.049	1.1241	2.532	1.1588	2.562	1.1372
671.91		3.422	1.0909	3.412	1.0887	3.378	1.1656	3.254	1.1885	4.321	1.1404	4.065	1.1285	2.519	1.1529	2.574	1.1425
672.1		3.423	1.0912	3.398	1.0842	3.381	1.1667	3.257	1.1896	4.326	1.1417	4.075	1.1313	2.536	1.1606	2.6	1.154
672.28		3.426	1.0921	3.411	1.0884	3.393	1.1708	3.279	1.1976	4.326	1.1417	4.077	1.1319	2.55	1.167	2.61	1.1585
672.47		3.409	1.0867	3.411	1.0884	3.399	1.1729	3.291	1.202	4.338	1.1449	4.084	1.1338	2.55	1.167	2.611	1.1589
672.66		3.42	1.0902	3.425	1.0929	3.406	1.1753	3.299	1.2049	4.324	1.1412	4.085	1.1341	2.595	1.1876	2.631	1.1678
672.84		3.441	1.0969	3.419	1.0909	3.363	1.1605	3.271	1.1947	4.303	1.1357	4.074	1.131	2.592	1.1863	2.629	1.1669
673.03		3.455	1.1014	3.423	1.0922	3.368	1.1622	3.268	1.1936	4.301	1.1351	4.064	1.1283	2.588	1.1844	2.626	1.1656
673.21		3.468	1.1055	3.425	1.0929	3.376	1.1649	3.274	1.1958	4.293	1.133	4.091	1.1358	2.604	1.1918	2.626	1.1656
673.4		3.431	1.0937	3.411	1.0884	3.357	1.1584	3.246	1.1855	4.268	1.1264	4.084	1.1338	2.6	1.1899	2.605	1.1562
673.58		3.433	1.0944	3.379	1.0782	3.356	1.158	3.228	1.179	4.273	1.1277	4.104	1.1394	2.612	1.1954	2.603	1.1553
673.77		3.438	1.096	3.391	1.082	3.364	1.1608	3.232	1.1804	4.28	1.1296	4.1	1.1383	2.611	1.195	2.59	1.1496
673.96		3.411	1.0873	3.37	1.0753	3.34	1.1525	3.183	1.1625	4.223	1.1145	4.065	1.1285	2.581	1.1812	2.559	1.1358
674.14		3.417	1.0893	3.361	1.0724	3.334	1.1504	3.194	1.1665	4.201	1.1087	4.062	1.1277	2.59	1.1854	2.569	1.1403
674.33		3.386	1.0794	3.364	1.0734	3.318	1.1449	3.173	1.1589	4.198	1.1079	4.033	1.1197	2.557	1.1703	2.526	1.1212
674.51		3.369	1.074	3.367	1.0743	3.346	1.1546	3.194	1.1665	4.204	1.1095	4.052	1.1249	2.565	1.1739	2.53	1.1229
674.7		3.396	1.0826	3.383	1.0795	3.352	1.1567	3.22	1.176	4.222	1.1143	4.074	1.131	2.571	1.1767	2.587	1.1482
674.88		3.385	1.0791	3.397	1.0839	3.343	1.1536	3.221	1.1764	4.227	1.1156	4.084	1.1338	2.574	1.178	2.616	1.1611
675.07		3.429	1.0931	3.385	1.0801	3.346	1.1546	3.218	1.1753	4.244	1.1201	4.098	1.1377	2.577	1.1794	2.64	1.1718
675.26		3.47	1.1062	3.431	1.0948	3.371	1.1632	3.237	1.1822	4.256	1.1233	4.103	1.1391	2.589	1.1849	2.658	1.1798
675.44		3.469	1.1058	3.433	1.0954	3.366	1.1615	3.226	1.1782	4.255	1.123	4.11	1.141	2.59	1.1854	2.65	1.1762
675.63		3.487	1.1116	3.453	1.1018	3.383	1.1674	3.25	1.187	4.289	1.132	4.15	1.1521	2.603	1.1913	2.668	1.1842
675.81		3.506	1.1176	3.481	1.1107	3.392	1.1705	3.262	1.1914	4.315	1.1388	4.161	1.1552	2.623	1.2005	2.679	1.1891
676		3.546	1.1304	3.488	1.113	3.388	1.1691	3.262	1.1914	4.326	1.1417	4.189	1.163	2.639	1.2078	2.709	1.2024
676.18		3.548	1.131	3.474	1.1085	3.378	1.1656	3.266	1.1928	4.303	1.1357	4.195	1.1646	2.658	1.2165	2.706	1.2011
676.37		3.537	1.1275	3.462	1.1047	3.398	1.1725	3.279	1.1976	4.296	1.1338	4.226	1.1732	2.659	1.2169	2.684	1.1913
676.56		3.519	1.1218	3.439	1.0973	3.4	1.1732	3.259	1.1903	4.296	1.1338	4.184	1.1616	2.632	1.2046	2.648	1.1753
676.74		3.514	1.1202	3.452	1.1015	3.43	1.1836	3.27	1.1943	4.305	1.1362	4.211	1.1691	2.64	1.2082	2.65	1.1762
676.93		3.485	1.1109	3.426	1.0932	3.429	1.1832	3.248	1.1863	4.292	1.1328	4.2	1.166	2.616	1.1973	2.64	1.1718
677.11		3.505	1.1173	3.443	1.0986	3.444	1.1884	3.286	1.2001	4.305	1.1362	4.209	1.1685	2.632	1.2046	2.669	1.1846
677.3		3.498	1.1151	3.432	1.0951	3.427	1.1825	3.268	1.1936	4.288	1.1317	4.19	1.1632	2.632	1.2046	2.668	1.1842
677.48		3.487	1.1116	3.429	1.0941	3.43	1.1836	3.263	1.1917	4.285	1.1309	4.177	1.1596	2.618	1.1982	2.66	1.1806
677.67		3.485	1.1109	3.418	1.0906	3.448	1.1898	3.245	1.1852	4.279	1.1293	4.178	1.1599	2.619	1.1986	2.653	1.1775
677.85		3.461	1.1033	3.414	1.0893	3.434	1.185	3.22	1.176	4.279	1.1293	4.174	1.1588	2.579	1.1803	2.643	1.1731
678.04		3.467	1.1052	3.427	1.0935	3.423	1.1812	3.209	1.172	4.288	1.1317	4.179	1.1602	2.592	1.1863	2.656	1.1789
678.23		3.505	1.1173	3.433	1.0954	3.445	1.1888	3.224	1.1775	4.302	1.1354	4.216	1.1705	2.63	1.2037	2.691	1.1944
678.41		3.481	1.1097	3.415	1.0897	3.427	1.1825	3.212	1.1731	4.305	1.1362	4.187	1.1624	2.628	1.2027	2.681	1.19
678.6		3.476	1.1081	3.411	1.0884	3.4	1.1732	3.212	1.1731	4.31	1.1375	4.176	1.1594	2.619	1.1986	2.664	1.1824
678.78		3.433	1.0944	3.357	1.0712	3.35	1.156	3.17	1.1578	4.28	1.1296	4.146	1.151	2.586	1.1835	2.629	1.1669
678.97		3.442	1.0972	3.358	1.0715	3.372	1.1636	3.184	1.1629	4.31	1.1375	4.145	1.1507	2.585	1.1831	2.648	1.1753
679.15		3.442	1.0972	3.346	1.0676	3.368	1.1622	3.173	1.1589	4.313	1.1383	4.155	1.1535	2.593	1.1867	2.646	1.1744
679.34		3.454	1.1011	3.358	1.0715	3.389	1.1694	3.206	1.1709	4.335	1.1441	4.172	1.1582	2.619	1.1986	2.653	1.1775
679.52		3.469	1.1058	3.352	1.0696	3.405	1.1749	3.222	1.1768	4.329	1.1425	4.152	1.1527	2.635	1.2059	2.629	1.1669
679.71		3.455	1.1014	3.316	1.0581	3.38	1.1663	3.197	1.1676	4.305	1.1362	4.095	1.1369	2.598	1.189	2.599	1.1536
679.89		3.462	1.1036	3.323	1.0603	3.368	1.1622	3.196	1.1673	4.3	1.1349	4.087	1.1346	2.59	1.1854	2.588	1.1487
680.08		3.487	1.1116	3.371	1.0756	3.372	1.1636	3.228	1.179	4.322	1.1407	4.106	1.1399	2.617	1.1977	2.602	1.1549
680.26		3.489	1.1122	3.361	1.0724	3.372	1.1636	3.228	1.179	4.313	1.1383	4.105	1.1396	2.619	1.1986	2.604	1.1558
680.45		3.509	1.1186	3.393	1.0826	3.389	1.1694	3.23	1.1797	4.326	1.1417	4.11	1.141	2.621	1.1995	2.596	1.1522
680.64		3.521	1.1224	3.407	1.0871	3.376	1.1649	3.238	1.1826	4.313	1.1383	4.12	1.1438	2.638	1.2073	2.606	1.1567
680.82		3.539	1.1281	3.44	1.0976	3.384	1.1677	3.268	1.1936	4.33	1.1428	4.132	1.1471	2.636	1.2064	2.627	1.166
681.01		3.517	1.1211	3.449	1.1005	3.375	1.1646	3.24	1.1833	4.311	1.1378	4.114	1.1421	2.593	1.1867	2.624	1.1647
681.19		3.478	1.1087	3.441	1.098	3.357	1.1584	3.242	1.1841	4.311	1.1378	4.102	1.1388	2.573	1.1776	2.632	1.1682
681.38		3.514	1.1202	3.479	1.1101	3.39	1.1698	3.283	1.1991	4.333	1.1436	4.153	1.153	2.602	1.1908	2.641	1.1722
681.56		3.493	1.1135	3.489	1.1133	3.404	1.1746	3.286	1.2001	4.342	1.1459	4.161	1.1552	2.601	1.1904	2.641	1.1722
681.75		3.503	1.1167	3.466	1.1059	3.408	1.176	3.265	1.1925	4.355	1.1494	4.165	1.1563	2.567	1.1748	2.635	1.1696
681.93		3.474	1.1074	3.483	1.1114	3.412	1.1774	3.268	1.1936	4.34	1.1454	4.145	1.1507	2.568	1.1753	2.622	1.1638
682.12		3.492	1.1132	3.515	1.1216	3.425	1.1818	3.311	1.2093	4.364	1.1518	4.174	1.1588	2.588	1.1844	2.665	1.1829
682.3		3.493	1.1135	3.555	1.1343	3.457	1.1929	3.318	1.2118	4.408	1.1634	4.205	1.1674	2.616	1.1973	2.661	1.1811
682.49		3.48	1.1093	3.523	1.1241	3.439	1.1867	3.289	1.2012	4.38	1.156	4.172	1.1582	2.6	1.1899	2.627	1.166
682.67		3.479	1.109	3.508	1.1193	3.412	1.1774	3.282	1.1987	4.404	1.1623	4.154	1.1532	2.612	1.1954	2.627	1.166
682.86		3.481	1.1097	3.531	1.1267	3.419	1.1798	3.278	1.1972	4.415	1.1652	4.163	1.1557	2.628	1.2027	2.635	1.1696
683.04		3.457	1.102	3.524	1.1244	3.41	1.1767	3.261	1.191	4.405	1.1626	4.146	1.151	2.648	1.2119	2.64	1.1718
683.23		3.454	1.1011	3.506	1.1187	3.382	1.167	3.239	1.183	4.412	1.1644	4.115	1.1424	2.631	1.2041	2.614	1.1602
683.41		3.442	1.0972	3.509	1.1197	3.393	1.1708	3.253	1.1881	4.388	1.1581	4.096	1.1371	2.63	1.2037	2.619	1.1625
683.6		3.439	1.0963	3.54	1.1295	3.405	1.1749	3.25	1.187	4.402	1.1618	4.114	1.1421	2.657	1.216	2.648	1.1753
683.78		3.435	1.095	3.504	1.1181	3.4	1.1732	3.251	1.1874	4.381	1.1562	4.099	1.138	2.651	1.2133	2.634	1.1691
683.97		3.424	1.0915	3.49	1.1136	3.37	1.1629	3.252	1.1877	4.345	1.1467	4.07	1.1299	2.637	1.2069	2.618	1.162
684.15		3.419	1.0899	3.498	1.1161	3.376	1.1649	3.257	1.1896	4.336	1.1444	4.085	1.1341	2.653	1.2142	2.644	1.1735
684.34		3.429	1.0931	3.498	1.1161	3.371	1.1632	3.274	1.1958	4.301	1.1351	4.085	1.1341	2.651	1.2133	2.638	1.1709
684.52		3.456	1.1017	3.493	1.1146	3.385	1.168	3.288	1.2009	4.311	1.1378	4.099	1.138	2.636	1.2064	2.638	1.1709
684.71		3.484	1.1106	3.494	1.1149	3.378	1.1656	3.318	1.2118	4.351	1.1483	4.104	1.1394	2.647	1.2114	2.669	1.1846
684.89		3.483	1.1103	3.478	1.1098	3.388	1.1691	3.327	1.2151	4.335	1.1441	4.13	1.1466	2.647	1.2114	2.694	1.1957
685.08		3.457	1.102	3.479	1.1101	3.376	1.1649	3.315	1.2107	4.33	1.1428	4.127	1.1458	2.649	1.2124	2.703	1.1997
685.26		3.484	1.1106	3.456	1.1027	3.378	1.1656	3.343	1.221	4.364	1.1518	4.141	1.1496	2.662	1.2183	2.697	1.1971
685.45		3.47	1.1062	3.463	1.105	3.387	1.1687	3.329	1.2159	4.368	1.1528	4.134	1.1477	2.681	1.227	2.689	1.1935
685.63		3.469	1.1058	3.435	1.096	3.397	1.1722	3.312	1.2096	4.385	1.1573	4.151	1.1524	2.666	1.2201	2.714	1.2046
685.82		3.462	1.1036	3.414	1.0893	3.396	1.1718	3.301	1.2056	4.395	1.1599	4.143	1.1502	2.649	1.2124	2.698	1.1975
686		3.469	1.1058	3.423	1.0922	3.414	1.1781	3.316	1.2111	4.422	1.1671	4.172	1.1582	2.644	1.2101	2.709	1.2024
686.19		3.471	1.1065	3.408	1.0874	3.394	1.1712	3.29	1.2016	4.428	1.1686	4.174	1.1588	2.658	1.2165	2.715	1.2051
686.37		3.464	1.1042	3.427	1.0935	3.431	1.1839	3.254	1.1885	4.404	1.1623	4.184	1.1616	2.647	1.2114	2.705	1.2006
686.56		3.46	1.103	3.429	1.0941	3.44	1.187	3.252	1.1877	4.397	1.1605	4.16	1.1549	2.642	1.2092	2.702	1.1993
686.74		3.472	1.1068	3.431	1.0948	3.424	1.1815	3.255	1.1888	4.386	1.1576	4.181	1.1607	2.666	1.2201	2.671	1.1855
686.93		3.462	1.1036	3.409	1.0877	3.414	1.1781	3.252	1.1877	4.364	1.1518	4.182	1.161	2.636	1.2064	2.658	1.1798
687.11		3.481	1.1097	3.402	1.0855	3.431	1.1839	3.255	1.1888	4.378	1.1554	4.225	1.173	2.631	1.2041	2.667	1.1838
687.3		3.494	1.1138	3.374	1.0766	3.431	1.1839	3.279	1.1976	4.366	1.1523	4.232	1.1749	2.614	1.1963	2.643	1.1731
687.48		3.509	1.1186	3.432	1.0951	3.468	1.1967	3.314	1.2104	4.406	1.1628	4.257	1.1818	2.63	1.2037	2.66	1.1806
687.67		3.48	1.1093	3.402	1.0855	3.452	1.1912	3.294	1.2031	4.385	1.1573	4.205	1.1674	2.608	1.1936	2.624	1.1647
687.85		3.468	1.1055	3.402	1.0855	3.441	1.1874	3.317	1.2115	4.358	1.1502	4.201	1.1663	2.605	1.1922	2.606	1.1567
688.04		3.419	1.0899	3.36	1.0721	3.396	1.1718	3.311	1.2093	4.326	1.1417	4.168	1.1571	2.564	1.1735	2.579	1.1447
688.22		3.395	1.0822	3.365	1.0737	3.387	1.1687	3.328	1.2155	4.311	1.1378	4.176	1.1594	2.548	1.1661	2.576	1.1434
688.41		3.398	1.0832	3.358	1.0715	3.429	1.1832	3.321	1.2129	4.348	1.1475	4.19	1.1632	2.524	1.1551	2.604	1.1558
688.59		3.419	1.0899	3.383	1.0795	3.462	1.1946	3.301	1.2056	4.362	1.1512	4.198	1.1655	2.547	1.1657	2.63	1.1673
688.77		3.389	1.0803	3.37	1.0753	3.45	1.1905	3.29	1.2016	4.327	1.142	4.131	1.1469	2.51	1.1487	2.628	1.1664
688.96		3.378	1.0768	3.402	1.0855	3.464	1.1953	3.285	1.1998	4.337	1.1446	4.114	1.1421	2.508	1.1478	2.637	1.1704
689.14		3.353	1.0689	3.345	1.0673	3.443	1.1881	3.232	1.1804	4.312	1.138	4.092	1.136	2.508	1.1478	2.619	1.1625
689.33		3.36	1.0711	3.34	1.0657	3.453	1.1915	3.239	1.183	4.349	1.1478	4.151	1.1524	2.547	1.1657	2.635	1.1696
689.51		3.365	1.0727	3.32	1.0593	3.466	1.196	3.241	1.1837	4.389	1.1584	4.176	1.1594	2.557	1.1703	2.658	1.1798
689.7		3.392	1.0813	3.33	1.0625	3.488	1.2036	3.273	1.1954	4.439	1.1715	4.215	1.1702	2.584	1.1826	2.672	1.186
689.88		3.413	1.088	3.334	1.0638	3.518	1.2139	3.28	1.198	4.465	1.1784	4.244	1.1782	2.588	1.1844	2.665	1.1829
690.07		3.389	1.0803	3.325	1.0609	3.509	1.2108	3.281	1.1983	4.456	1.176	4.232	1.1749	2.602	1.1908	2.659	1.1802
690.25		3.333	1.0625	3.299	1.0526	3.452	1.1912	3.294	1.2031	4.428	1.1686	4.238	1.1766	2.577	1.1794	2.625	1.1651
690.44		3.317	1.0574	3.316	1.0581	3.45	1.1905	3.3	1.2053	4.458	1.1766	4.271	1.1857	2.583	1.1822	2.619	1.1625
690.62		3.3	1.052	3.286	1.0485	3.411	1.177	3.292	1.2023	4.458	1.1766	4.279	1.188	2.613	1.1959	2.579	1.1447
690.81		3.286	1.0475	3.28	1.0466	3.408	1.176	3.303	1.2064	4.464	1.1781	4.305	1.1952	2.6	1.1899	2.576	1.1434
690.99		3.266	1.0411	3.275	1.045	3.402	1.1739	3.306	1.2075	4.447	1.1737	4.275	1.1868	2.58	1.1808	2.571	1.1411
691.17		3.279	1.0453	3.285	1.0482	3.427	1.1825	3.317	1.2115	4.454	1.1755	4.27	1.1855	2.58	1.1808	2.575	1.1429
691.36		3.275	1.044	3.303	1.0539	3.452	1.1912	3.325	1.2144	4.468	1.1792	4.258	1.1821	2.584	1.1826	2.597	1.1527
691.54		3.257	1.0383	3.285	1.0482	3.429	1.1832	3.319	1.2122	4.468	1.1792	4.244	1.1782	2.597	1.1886	2.622	1.1638
691.73		3.264	1.0405	3.28	1.0466	3.437	1.186	3.326	1.2148	4.454	1.1755	4.261	1.183	2.591	1.1858	2.619	1.1625
691.91		3.295	1.0504	3.276	1.0453	3.463	1.195	3.334	1.2177	4.478	1.1818	4.276	1.1871	2.595	1.1876	2.644	1.1735
692.1		3.294	1.05	3.269	1.0431	3.506	1.2098	3.351	1.2239	4.49	1.185	4.306	1.1954	2.612	1.1954	2.644	1.1735
692.28		3.256	1.0379	3.246	1.0357	3.546	1.2236	3.355	1.2253	4.47	1.1797	4.278	1.1877	2.613	1.1959	2.653	1.1775
692.47		3.278	1.0449	3.241	1.0341	3.53	1.2181	3.382	1.2352	4.48	1.1824	4.287	1.1902	2.638	1.2073	2.68	1.1895
692.65		3.26	1.0392	3.228	1.03	3.524	1.216	3.376	1.233	4.466	1.1787	4.32	1.1993	2.609	1.1941	2.684	1.1913
[truncated: 40 more rows]
