# Supplementary material for: Photoreflectance/scattering measurements of spider silks informed by standard optics
Source: R Soc Open Sci. 2020 Apr 22;7(4):192174. doi: 10.1098/rsos.192174 (PMC7211891; doi:10.1098/rsos.192174)
Supplement: Ave Normalised Reflectance for all 4 species Measured [file rsos192174supp5.xlsx]

## Sheet: Sheet1
						RSOS Photoreflectance/Scattering Measurements of Spider Silks Informed by Standard Optics
wavelength (nm)		ET	AK	NP	PG	Sean J. Blamires, Douglas J. Little, Thomas E. White, Deb M. Kane
299.98		0.6992	0.7264	0.7189	1.1481
300.18		0.6969	0.7255	0.7066	1.1339
300.39		0.6975	0.7291	0.6987	1.1434
300.6		0.6966	0.7343	0.6936	1.1395
300.81		0.7043	0.7362	0.6873	1.1198
301.01		0.7054	0.7405	0.6866	1.1247
301.22		0.7075	0.7406	0.6735	1.1286
301.43		0.7079	0.7451	0.6726	1.127
301.63		0.7141	0.7459	0.6759	1.1247
301.84		0.7197	0.7484	0.6783	1.1308
302.05		0.7241	0.7428	0.6808	1.125
302.26		0.7272	0.7494	0.68	1.1459
302.46		0.7295	0.7511	0.6749	1.1478
302.67		0.7267	0.7525	0.6887	1.1424
302.88		0.7232	0.749	0.6853	1.1485
303.08		0.7236	0.7434	0.6888	1.1617
303.29		0.7243	0.7392	0.7004	1.1538
303.5		0.7211	0.7388	0.6947	1.1578
303.7		0.7207	0.7397	0.6981	1.1568
303.91		0.7207	0.745	0.6956	1.1514
304.12		0.7179	0.7378	0.6889	1.1414
304.32		0.7206	0.7358	0.6924	1.1449
304.53		0.7242	0.7403	0.69	1.1306
304.74		0.7287	0.7441	0.6884	1.1262
304.95		0.7306	0.7473	0.687	1.122
305.15		0.7348	0.7477	0.6796	1.1125
305.36		0.739	0.7528	0.6839	1.1018
305.57		0.741	0.7508	0.6797	1.1083
305.77		0.7474	0.7514	0.6773	1.0994
305.98		0.7528	0.7479	0.6848	1.096
306.19		0.7544	0.7416	0.6818	1.1205
306.39		0.755	0.7377	0.6824	1.1093
306.6		0.7595	0.7321	0.6787	1.0987
306.81		0.7598	0.735	0.6802	1.1012
307.01		0.7623	0.7347	0.6829	1.0992
307.22		0.7542	0.736	0.6838	1.1026
307.43		0.7572	0.7343	0.682	1.102
307.63		0.7531	0.7267	0.6757	1.0954
307.84		0.7546	0.7284	0.675	1.0981
308.05		0.7555	0.7387	0.6757	1.1014
308.25		0.7583	0.7331	0.6609	1.0961
308.46		0.7611	0.7299	0.6635	1.0822
308.67		0.7684	0.7213	0.658	1.1012
308.88		0.77	0.7246	0.6564	1.1035
309.08		0.7807	0.7169	0.6487	1.1161
309.29		0.7859	0.7201	0.6425	1.1331
309.5		0.7912	0.7241	0.6441	1.1193
309.7		0.7936	0.7313	0.6367	1.1327
309.91		0.7935	0.7256	0.6349	1.142
310.12		0.7919	0.7291	0.632	1.1459
310.32		0.7923	0.7375	0.6269	1.1535
310.53		0.7897	0.7402	0.6236	1.1537
310.74		0.7847	0.7346	0.6238	1.1429
310.94		0.788	0.7391	0.6275	1.1369
311.15		0.7843	0.7415	0.6331	1.1458
311.36		0.7807	0.7472	0.6349	1.1354
311.56		0.7817	0.7443	0.6305	1.1304
311.77		0.7866	0.7374	0.6292	1.1419
311.98		0.7926	0.7359	0.63	1.1194
312.18		0.793	0.7262	0.6249	1.112
312.39		0.7927	0.726	0.6313	1.111
312.59		0.7967	0.7269	0.6271	1.0951
312.8		0.7924	0.7245	0.6216	1.0959
313.01		0.796	0.7218	0.6123	1.099
313.21		0.8024	0.7208	0.6131	1.088
313.42		0.8043	0.709	0.61	1.082
313.63		0.8065	0.7142	0.6036	1.083
313.83		0.8041	0.7133	0.6056	1.0706
314.04		0.8067	0.7209	0.6061	1.0607
314.25		0.8066	0.7241	0.6048	1.0709
314.45		0.8088	0.7271	0.6031	1.0791
314.66		0.8156	0.7302	0.6038	1.0775
314.87		0.8186	0.7333	0.6084	1.0714
315.07		0.8193	0.7274	0.6039	1.0616
315.28		0.8203	0.7352	0.6089	1.0727
315.49		0.8167	0.7342	0.6176	1.0879
315.69		0.8203	0.7358	0.6124	1.081
315.9		0.8257	0.737	0.6217	1.0821
316.11		0.837	0.7409	0.6197	1.0895
316.31		0.8412	0.7378	0.6208	1.0972
316.52		0.8451	0.7316	0.6204	1.1058
316.72		0.8473	0.7306	0.6121	1.108
316.93		0.8509	0.7276	0.6194	1.1026
317.14		0.8594	0.7274	0.6146	1.1104
317.34		0.8674	0.7355	0.6003	1.1219
317.55		0.8722	0.7391	0.6012	1.115
317.76		0.8718	0.7411	0.5908	1.112
317.96		0.8782	0.7316	0.5883	1.1091
318.17		0.8853	0.7361	0.595	1.1028
318.38		0.8927	0.7375	0.5903	1.0891
318.58		0.8964	0.7297	0.5996	1.0914
318.79		0.9083	0.7325	0.5786	1.0869
318.99		0.9179	0.7351	0.5802	1.0856
319.2		0.9251	0.7276	0.587	1.0915
319.41		0.9341	0.7243	0.5914	1.098
319.61		0.9463	0.7212	0.5925	1.087
319.82		0.9479	0.7239	0.5891	1.0856
320.03		0.9558	0.7238	0.5808	1.0713
320.23		0.9571	0.7233	0.5845	1.0778
320.44		0.9659	0.7254	0.5795	1.0767
320.64		0.9687	0.7329	0.5856	1.0676
320.85		0.9699	0.73	0.5858	1.0584
321.06		0.9726	0.7353	0.5977	1.0505
321.26		0.9789	0.7368	0.5836	1.0526
321.47		0.985	0.735	0.5916	1.0392
321.68		0.9906	0.7313	0.5994	1.0246
321.88		0.9899	0.7252	0.6023	1.0228
322.09		0.9998	0.7314	0.6058	1.0136
322.29		1.0089	0.7375	0.6136	1.0097
322.5		1.0133	0.7315	0.6173	1.0081
322.71		1.0191	0.7275	0.6237	1.0258
322.91		1.0269	0.7224	0.6154	1.05
323.12		1.0312	0.7167	0.6259	1.0498
323.32		1.031	0.7175	0.6261	1.06
323.53		1.0368	0.7131	0.6259	1.0501
323.74		1.0494	0.7133	0.6224	1.0566
323.94		1.0564	0.7053	0.6134	1.0615
324.15		1.0595	0.6995	0.6122	1.078
324.36		1.0613	0.709	0.6183	1.0763
324.56		1.065	0.7159	0.6221	1.0858
324.77		1.0684	0.7175	0.6252	1.0868
324.97		1.07	0.7284	0.6234	1.0802
325.18		1.0744	0.7312	0.6222	1.0713
325.39		1.0763	0.7386	0.6232	1.0652
325.59		1.074	0.7473	0.6257	1.049
325.8		1.0694	0.7506	0.6327	1.0399
326		1.069	0.7526	0.6283	1.029
326.21		1.0707	0.7405	0.6318	1.0294
326.42		1.0684	0.7405	0.6328	1.022
326.62		1.0676	0.7393	0.6361	1.0087
326.83		1.0667	0.7315	0.6401	0.9952
327.03		1.0667	0.725	0.6409	0.994
327.24		1.0657	0.7178	0.6377	0.9913
327.45		1.0654	0.7145	0.6382	0.9864
327.65		1.0659	0.7103	0.6406	0.9791
327.86		1.0669	0.7069	0.6369	0.9848
328.06		1.0648	0.7017	0.6345	0.9832
328.27		1.0689	0.6964	0.6377	0.9808
328.47		1.0709	0.6955	0.6334	0.9867
328.68		1.0676	0.6945	0.6301	0.9792
328.89		1.0678	0.7003	0.6277	0.9993
329.09		1.0694	0.707	0.6316	1.0016
329.3		1.0729	0.7081	0.6402	1.0047
329.5		1.0693	0.7215	0.6373	0.9958
329.71		1.0647	0.7338	0.6477	0.9996
329.92		1.0674	0.7363	0.6379	1.0091
330.12		1.0641	0.7378	0.6358	1.0146
330.33		1.0635	0.7415	0.6327	1.03
330.53		1.0695	0.7451	0.6314	1.0437
330.74		1.0681	0.7497	0.6374	1.0304
330.94		1.0688	0.7488	0.6417	1.0231
331.15		1.0674	0.7425	0.632	1.0166
331.36		1.0711	0.7351	0.6406	1.0257
331.56		1.0712	0.7227	0.6427	1.0339
331.77		1.0731	0.7246	0.6634	1.0335
331.97		1.0712	0.7274	0.6652	1.0372
332.18		1.0702	0.7268	0.6668	1.0581
332.38		1.0701	0.7251	0.6775	1.0475
332.59		1.0682	0.7226	0.6775	1.0424
332.8		1.0697	0.7252	0.6794	1.0368
333		1.0727	0.7303	0.6815	1.0492
333.21		1.0751	0.7254	0.67	1.0607
333.41		1.0825	0.7313	0.6661	1.0681
333.62		1.0844	0.7365	0.6631	1.0712
333.82		1.0864	0.741	0.6701	1.0752
334.03		1.085	0.7311	0.6695	1.0856
334.24		1.0862	0.7294	0.6633	1.0884
334.44		1.0878	0.7338	0.6545	1.0587
334.65		1.0837	0.7282	0.6555	1.0599
334.85		1.0779	0.7227	0.6551	1.0629
335.06		1.0746	0.7205	0.6689	1.062
335.26		1.0729	0.7154	0.6655	1.0541
335.47		1.0725	0.7123	0.6612	1.0442
335.68		1.0762	0.7055	0.6518	1.0414
335.88		1.0767	0.7148	0.6562	1.0458
336.09		1.077	0.7227	0.6633	1.035
336.29		1.0764	0.7112	0.6688	1.0343
336.5		1.0787	0.719	0.6654	1.0274
336.7		1.0787	0.724	0.6715	1.0426
336.91		1.0793	0.7313	0.6673	1.0522
337.11		1.0776	0.7316	0.6708	1.0558
337.32		1.0753	0.7284	0.6733	1.0699
337.52		1.0734	0.7399	0.6757	1.0696
337.73		1.0771	0.7418	0.6813	1.0754
337.94		1.0758	0.7394	0.6761	1.0731
338.14		1.0727	0.7472	0.6727	1.0794
338.35		1.0696	0.7456	0.669	1.0738
338.55		1.0749	0.7435	0.6606	1.0668
338.76		1.0761	0.7459	0.6603	1.0725
338.96		1.0771	0.7523	0.6596	1.0724
339.17		1.0773	0.7501	0.661	1.0622
339.37		1.0748	0.739	0.6597	1.0518
339.58		1.0717	0.7334	0.6519	1.0367
339.78		1.0679	0.7295	0.6524	1.03
339.99		1.0689	0.7231	0.6577	1.0282
340.2		1.0712	0.7173	0.6638	1.0242
340.4		1.0663	0.7271	0.6724	1.0148
340.61		1.0677	0.7248	0.6735	1.0102
340.81		1.0654	0.7281	0.6723	1.007
341.02		1.0632	0.7348	0.6757	0.9985
341.22		1.0649	0.7365	0.6833	1.0033
341.43		1.0644	0.7378	0.6894	1.0143
341.63		1.0673	0.741	0.6882	1.0187
341.84		1.0702	0.7461	0.6898	1.0185
342.04		1.0732	0.7528	0.686	1.0264
342.25		1.0707	0.7454	0.6846	1.0272
342.45		1.0703	0.7433	0.6879	1.0292
342.66		1.0706	0.7341	0.6893	1.0294
342.86		1.0708	0.7403	0.6843	1.0321
343.07		1.0692	0.7482	0.6783	1.0342
343.27		1.0692	0.7508	0.6795	1.0447
343.48		1.0684	0.7461	0.6872	1.0473
343.69		1.0666	0.7428	0.6868	1.041
343.89		1.0673	0.7386	0.6902	1.0435
344.1		1.071	0.7414	0.6941	1.0469
344.3		1.0674	0.742	0.686	1.0398
344.51		1.0679	0.7481	0.6859	1.0397
344.71		1.0677	0.7526	0.6846	1.0397
344.92		1.0699	0.7475	0.6847	1.0366
345.12		1.0729	0.7548	0.6836	1.0385
345.33		1.0771	0.7588	0.687	1.035
345.53		1.0795	0.7614	0.6938	1.0335
345.74		1.0729	0.7647	0.6937	1.0261
345.94		1.0717	0.7664	0.6913	1.0249
346.15		1.0759	0.7687	0.6983	1.0243
346.35		1.0746	0.763	0.6991	1.0289
346.56		1.0754	0.7542	0.6963	1.045
346.76		1.0763	0.7528	0.697	1.0506
346.97		1.0743	0.7524	0.6921	1.0545
347.17		1.0685	0.7499	0.6888	1.0584
347.38		1.0667	0.7461	0.6841	1.065
347.58		1.0666	0.7468	0.6807	1.0658
347.79		1.0637	0.7485	0.6824	1.0596
347.99		1.0569	0.7524	0.6789	1.0541
348.2		1.0574	0.7616	0.6828	1.0541
348.4		1.0584	0.7616	0.6888	1.0445
348.61		1.056	0.768	0.6816	1.0435
348.81		1.0522	0.7608	0.6792	1.0336
349.02		1.0514	0.7766	0.6754	1.0326
349.22		1.0523	0.7782	0.6687	1.0322
349.43		1.0522	0.7782	0.6718	1.0315
349.63		1.0558	0.7841	0.6633	1.0203
349.84		1.0592	0.7804	0.6655	1.0252
350.04		1.0581	0.7764	0.6708	1.0249
350.25		1.0548	0.7841	0.6667	1.0288
350.45		1.0543	0.7789	0.6816	1.0384
350.66		1.0565	0.7821	0.686	1.0358
350.86		1.0599	0.7693	0.6935	1.0294
351.07		1.0608	0.7687	0.6972	1.0274
351.27		1.0618	0.7731	0.6991	1.0305
351.48		1.0607	0.7641	0.7026	1.0212
351.68		1.0632	0.7648	0.6991	1.0203
351.89		1.0657	0.7665	0.692	1.0239
352.09		1.0639	0.7588	0.6998	1.0251
352.3		1.0632	0.7593	0.6868	1.0242
352.5		1.0639	0.7572	0.6808	1.0173
352.71		1.059	0.759	0.6739	1.0021
352.91		1.0567	0.7584	0.6778	1.0131
353.11		1.0578	0.7522	0.6797	1.0138
353.32		1.0595	0.7499	0.6845	1.0109
353.52		1.0574	0.7504	0.6805	1.0051
353.73		1.0562	0.7532	0.6931	1.0166
353.93		1.0564	0.7585	0.6924	1.008
354.14		1.0549	0.7533	0.6971	1.0003
354.34		1.0553	0.7558	0.7017	0.9941
354.55		1.0589	0.757	0.7073	0.991
354.75		1.0586	0.7592	0.7044	1.0045
354.96		1.0599	0.7611	0.6981	1.0178
355.16		1.0566	0.7618	0.6915	1.0103
355.37		1.0575	0.7647	0.7028	1.011
355.57		1.0567	0.7603	0.6898	1.0164
355.78		1.0571	0.7551	0.6928	1.0154
355.98		1.0568	0.7611	0.6915	1.0085
356.19		1.0585	0.7573	0.6966	1.0099
356.39		1.0582	0.7514	0.6966	1.0198
356.59		1.056	0.7528	0.6992	1.0202
356.8		1.0534	0.7503	0.7033	1.0281
357		1.0534	0.7485	0.7077	1.0123
357.21		1.0526	0.7444	0.7048	1.0096
357.41		1.0517	0.7407	0.7077	1.0148
357.62		1.054	0.746	0.7011	1.0175
357.82		1.058	0.7431	0.7074	1.0171
358.03		1.0583	0.7432	0.7045	1.0159
358.23		1.0583	0.7467	0.7063	1.0166
358.44		1.0609	0.7469	0.7066	1.0195
358.64		1.0624	0.7508	0.7041	1.0174
358.84		1.0621	0.7503	0.709	1.0202
359.05		1.0621	0.7486	0.7065	1.0115
359.25		1.0656	0.7502	0.715	1.0152
359.46		1.0652	0.7442	0.7139	1.0223
359.66		1.0649	0.7445	0.7163	1.0196
359.87		1.0594	0.7443	0.7157	1.0229
360.07		1.0581	0.7474	0.7132	1.0185
360.28		1.0573	0.7457	0.7138	1.0152
360.48		1.0556	0.7417	0.7164	1.0197
360.68		1.0546	0.7433	0.7165	1.0238
360.89		1.0543	0.7446	0.7243	1.02
361.09		1.0497	0.7447	0.7217	1.0154
361.3		1.0479	0.7419	0.7299	1.0224
361.5		1.0458	0.741	0.727	1.0276
361.71		1.0482	0.7397	0.7299	1.0273
361.91		1.0474	0.7326	0.7266	1.0315
362.12		1.0466	0.7356	0.7268	1.0253
362.32		1.0472	0.7357	0.7287	1.026
362.52		1.0454	0.7356	0.7282	1.0276
362.73		1.0438	0.7427	0.7241	1.0248
362.93		1.0449	0.7397	0.7209	1.0259
363.14		1.046	0.7435	0.7163	1.0298
363.34		1.0449	0.7436	0.7125	1.0402
363.55		1.0403	0.7518	0.7112	1.0409
363.75		1.0378	0.7561	0.7132	1.0357
363.95		1.0362	0.7554	0.7163	1.0292
364.16		1.0332	0.757	0.7155	1.0305
364.36		1.0345	0.7588	0.7111	1.0277
364.57		1.036	0.752	0.7104	1.023
364.77		1.0329	0.7572	0.7092	1.0285
364.98		1.0313	0.7554	0.7097	1.0276
365.18		1.0291	0.7561	0.7089	1.0203
365.38		1.0306	0.7521	0.7032	1.0159
365.59		1.0315	0.7538	0.7011	1.0083
365.79		1.03	0.7559	0.6977	1.0047
366		1.0265	0.7593	0.6938	1.0103
366.2		1.0271	0.7584	0.6986	1.0092
366.41		1.0247	0.7573	0.7009	1.0023
366.61		1.0252	0.7607	0.7084	1.0136
366.81		1.023	0.7595	0.7168	1.0232
367.02		1.0234	0.76	0.7266	1.0146
367.22		1.023	0.7625	0.736	1.018
367.43		1.024	0.7645	0.7399	1.0182
367.63		1.0248	0.7635	0.7401	1.0273
367.83		1.0305	0.7621	0.747	1.0344
368.04		1.0285	0.7677	0.7463	1.0401
368.24		1.0306	0.7709	0.7505	1.041
368.45		1.0309	0.7712	0.7454	1.0359
368.65		1.0294	0.7769	0.7359	1.043
368.85		1.0297	0.781	0.7341	1.0365
369.06		1.0311	0.7803	0.7346	1.0351
369.26		1.0268	0.7779	0.7358	1.0428
369.47		1.0245	0.7814	0.7377	1.0359
369.67		1.0194	0.7807	0.7424	1.0457
369.87		1.0182	0.7779	0.7477	1.0413
370.08		1.0152	0.7772	0.7479	1.032
370.28		1.0141	0.7755	0.758	1.0223
370.49		1.0114	0.7798	0.7665	1.028
370.69		1.0106	0.7742	0.7696	1.0364
370.89		1.0084	0.7712	0.7723	1.0397
371.1		1.0112	0.7717	0.7761	1.0406
371.3		1.0111	0.7733	0.7819	1.0401
371.51		1.0139	0.7711	0.7793	1.0376
371.71		1.0147	0.7696	0.7794	1.0367
371.91		1.0146	0.7649	0.7793	1.0346
372.12		1.0163	0.7631	0.7757	1.034
372.32		1.0233	0.7585	0.7755	1.0309
372.53		1.0232	0.7636	0.7763	1.0273
372.73		1.0234	0.7668	0.7771	1.0242
372.93		1.0244	0.7681	0.7773	1.0246
373.14		1.0281	0.7605	0.775	1.019
373.34		1.0311	0.7653	0.7793	1.0204
373.54		1.0303	0.7623	0.7788	1.0151
373.75		1.0321	0.7684	0.7814	1.0134
373.95		1.0315	0.7706	0.7758	1.011
374.16		1.0307	0.7737	0.7795	1.0071
374.36		1.0313	0.7762	0.7727	1.005
374.56		1.0332	0.7754	0.7763	0.9986
374.77		1.031	0.7708	0.7755	1.0059
374.97		1.0287	0.7755	0.7776	1.0003
375.17		1.026	0.7728	0.7797	0.9993
375.38		1.0254	0.7795	0.7806	1.0023
375.58		1.0223	0.7849	0.7825	0.997
375.79		1.0225	0.7853	0.7924	1.0037
375.99		1.0183	0.784	0.7886	1.0081
376.19		1.0179	0.7782	0.7948	1.0156
376.4		1.017	0.7767	0.7943	1.0188
376.6		1.0166	0.7815	0.8008	1.0186
376.8		1.017	0.7793	0.8025	1.038
377.01		1.0169	0.7788	0.8004	1.041
377.21		1.0164	0.776	0.8056	1.0408
377.42		1.0172	0.7723	0.8113	1.0417
377.62		1.0163	0.7731	0.8149	1.0415
377.82		1.0191	0.7746	0.8232	1.0418
378.03		1.0201	0.7804	0.8259	1.0446
378.23		1.02	0.7849	0.8278	1.0423
378.43		1.0202	0.7841	0.8257	1.0407
378.64		1.0194	0.7849	0.8253	1.0391
378.84		1.0187	0.7905	0.8269	1.0367
379.04		1.0199	0.7919	0.822	1.0263
379.25		1.0204	0.7942	0.8194	1.0179
379.45		1.0209	0.7906	0.8138	1.0215
379.65		1.0201	0.7857	0.8104	1.0147
379.86		1.018	0.782	0.8119	1.0151
380.06		1.0187	0.7821	0.8104	1.0108
380.27		1.0201	0.7839	0.8138	1.0042
380.47		1.0216	0.7832	0.8129	1.0024
380.67		1.0207	0.7837	0.8142	1.0068
380.88		1.0213	0.7837	0.8223	1.0015
381.08		1.0218	0.7821	0.8251	1.0083
381.28		1.0223	0.7875	0.827	1.0071
381.49		1.0213	0.7927	0.8271	1.0135
381.69		1.0221	0.7904	0.8275	1.007
381.89		1.0215	0.7927	0.8312	1.0064
382.1		1.0191	0.7907	0.8298	0.9987
382.3		1.0162	0.7895	0.833	1.0062
382.5		1.0165	0.7892	0.8351	1.0037
382.71		1.013	0.7918	0.8331	1.0055
382.91		1.0095	0.7923	0.8297	0.9956
383.11		1.0071	0.7934	0.8328	0.9988
383.32		1.0062	0.7921	0.8363	0.9904
383.52		1.0055	0.7962	0.8345	0.9902
383.72		1.0036	0.7932	0.8374	0.9902
383.93		1.0031	0.7979	0.8407	0.9956
384.13		1.0051	0.8024	0.8421	0.9959
384.33		1.0052	0.8015	0.8454	0.9949
384.54		1.0079	0.7962	0.8481	0.9951
384.74		1.0092	0.798	0.853	0.9969
384.94		1.0101	0.7935	0.8548	0.9938
385.15		1.0119	0.7949	0.8561	0.9992
385.35		1.0129	0.7919	0.8612	0.9948
385.55		1.0134	0.7918	0.8611	1.0003
385.76		1.0143	0.793	0.8639	1.0041
385.96		1.0155	0.7887	0.8658	0.9987
386.16		1.0153	0.7879	0.8637	1.0014
386.37		1.0145	0.7905	0.8651	1.0004
386.57		1.0161	0.7897	0.8623	0.9994
386.77		1.0151	0.7894	0.862	0.9968
386.98		1.0146	0.7897	0.8615	0.9936
387.18		1.0145	0.795	0.8599	0.9978
387.38		1.0145	0.7928	0.8591	0.994
387.58		1.0156	0.7903	0.8602	0.9988
387.79		1.0143	0.794	0.8619	0.9989
387.99		1.0168	0.7926	0.8649	0.9926
388.19		1.0161	0.7935	0.8669	0.9956
388.4		1.0135	0.7949	0.8716	0.9911
388.6		1.0139	0.7984	0.8734	0.9955
388.8		1.0136	0.8002	0.8768	0.9965
389.01		1.0124	0.797	0.8804	0.9984
389.21		1.0116	0.8006	0.8811	0.9981
389.41		1.0122	0.8025	0.8807	0.9939
389.62		1.0114	0.8049	0.8774	0.9923
389.82		1.0098	0.804	0.877	0.9869
390.02		1.0083	0.8059	0.8732	0.984
390.22		1.0099	0.8057	0.8709	0.9916
390.43		1.01	0.8054	0.8689	0.9912
390.63		1.0098	0.8042	0.8673	0.9925
390.83		1.0103	0.805	0.8679	0.9887
391.04		1.0096	0.8059	0.8663	0.9893
391.24		1.0073	0.806	0.8623	0.9874
391.44		1.0083	0.8027	0.8661	0.9947
391.65		1.008	0.8062	0.8669	1.0009
391.85		1.0094	0.8059	0.8676	1.006
392.05		1.0088	0.8042	0.8681	1.0087
392.25		1.0069	0.8033	0.8705	1.0042
392.46		1.0063	0.803	0.8728	0.9995
392.66		1.0038	0.8053	0.8733	1.0019
392.86		1.0035	0.8024	0.8769	1.0022
393.07		1.0022	0.8005	0.8806	1.0019
393.27		0.9986	0.8033	0.8836	1.0065
393.47		0.997	0.8033	0.8854	1.0078
393.67		0.9979	0.805	0.8883	1.001
393.88		0.9966	0.8043	0.892	0.9962
394.08		0.9972	0.8059	0.8935	0.9925
394.28		0.9979	0.807	0.8949	0.9914
394.49		1.0003	0.8064	0.8937	0.9942
394.69		1.0007	0.8078	0.8967	0.9953
394.89		1.0037	0.81	0.8976	0.9936
395.09		1.0062	0.8101	0.8956	0.9942
395.3		1.009	0.814	0.8949	0.9959
395.5		1.009	0.8153	0.8981	0.9931
395.7		1.0121	0.8195	0.8948	0.9923
395.91		1.0128	0.8208	0.8946	0.9954
396.11		1.0122	0.8243	0.8922	0.9993
396.31		1.0132	0.826	0.8949	0.9998
396.51		1.0139	0.8301	0.8953	0.9963
396.72		1.0139	0.8297	0.8975	0.9999
396.92		1.0152	0.8272	0.9017	1
397.12		1.0141	0.8233	0.9066	0.9958
397.32		1.012	0.8229	0.9059	0.994
397.53		1.0112	0.8203	0.913	0.9901
397.73		1.0125	0.8176	0.9124	0.9887
397.93		1.0108	0.8158	0.9139	0.9833
398.14		1.0083	0.8169	0.9148	0.9835
398.34		1.0066	0.8141	0.912	0.9777
398.54		1.0031	0.8119	0.9122	0.9804
398.74		0.999	0.8159	0.912	0.9868
398.95		0.9956	0.8155	0.9091	0.9864
399.15		0.9949	0.8142	0.9081	0.9805
399.35		0.9906	0.8135	0.9064	0.9838
399.55		0.9882	0.8142	0.9124	0.9786
399.76		0.9883	0.8162	0.9139	0.9823
399.96		0.9874	0.8161	0.9164	0.9808
400.16		0.9869	0.8154	0.9186	0.983
400.36		0.9872	0.8172	0.922	0.9836
400.57		0.9885	0.8165	0.9245	0.9863
400.77		0.9901	0.8189	0.9256	0.9801
400.97		0.9913	0.8225	0.9306	0.9801
401.17		0.9946	0.8252	0.9341	0.9815
401.38		0.9964	0.8291	0.9347	0.9818
401.58		0.9958	0.8282	0.9407	0.9785
401.78		0.9965	0.8281	0.9391	0.9802
401.98		0.999	0.8314	0.938	0.9798
402.19		1.0001	0.8333	0.9375	0.9805
402.39		0.9999	0.8326	0.9368	0.9804
402.59		1.0023	0.8289	0.9401	0.9834
402.79		1.0026	0.8272	0.9379	0.9854
403		1.0031	0.8305	0.9405	0.9893
403.2		1.0026	0.8306	0.9402	0.9868
403.4		1.006	0.831	0.9392	0.9862
403.6		1.0067	0.8333	0.9464	0.989
403.8		1.0058	0.8342	0.9499	0.9927
404.01		1.0059	0.8339	0.955	0.991
404.21		1.0076	0.8376	0.9572	0.9891
404.41		1.0065	0.8412	0.962	0.9922
404.61		1.0082	0.8425	0.9663	0.9892
404.82		1.0092	0.8381	0.9649	0.9863
405.02		1.0088	0.8414	0.9694	0.9849
405.22		1.0085	0.8418	0.9705	0.9864
405.42		1.0095	0.8426	0.9711	0.9898
405.63		1.0099	0.8444	0.9726	0.9891
405.83		1.0109	0.8476	0.9699	0.9903
406.03		1.0101	0.8492	0.9714	0.9879
406.23		1.0092	0.8492	0.9682	0.9926
406.43		1.0078	0.8519	0.9667	0.9952
406.64		1.0072	0.8572	0.9637	0.9986
406.84		1.0071	0.855	0.9619	1.0055
407.04		1.0064	0.8565	0.9617	1.0028
407.24		1.0033	0.8553	0.9602	1.0065
407.45		1.0017	0.8531	0.966	1.0098
407.65		0.9998	0.8543	0.9683	1.0077
407.85		0.9976	0.8539	0.9699	1.0085
408.05		0.9957	0.8596	0.9704	1.01
408.25		0.9924	0.8547	0.973	1.0112
408.46		0.9894	0.8525	0.9742	1.0103
408.66		0.9873	0.8526	0.976	1.0129
408.86		0.9849	0.8506	0.9747	1.0062
409.06		0.9863	0.8526	0.9714	1.0055
409.26		0.9849	0.8547	0.9664	1.0099
409.47		0.9856	0.8547	0.9645	1.0062
409.67		0.9866	0.8551	0.9623	1.0031
409.87		0.9876	0.8526	0.9611	1.0006
410.07		0.9897	0.858	0.9591	0.9996
410.27		0.9895	0.861	0.9645	0.9992
410.48		0.9909	0.8615	0.9632	0.9996
410.68		0.9905	0.8648	0.9657	0.9992
410.88		0.9902	0.8662	0.9707	0.9994
411.08		0.993	0.8677	0.9722	1.0071
411.28		0.9919	0.8701	0.9741	1.0095
411.49		0.9921	0.8685	0.9793	1.0092
411.69		0.9932	0.8684	0.985	1.01
411.89		0.9926	0.866	0.991	1.0122
412.09		0.9942	0.863	0.9909	1.0177
412.29		0.9939	0.8633	0.9933	1.0222
412.5		0.9936	0.8625	0.9941	1.023
412.7		0.9942	0.8624	0.9976	1.0259
412.9		0.9943	0.8586	1.0028	1.0273
413.1		0.9945	0.8561	1.0028	1.0251
413.3		0.9961	0.8555	1	1.0222
413.51		0.9951	0.8555	0.9992	1.0245
413.71		0.9953	0.8552	0.9987	1.0221
413.91		0.9928	0.8563	0.9991	1.024
414.11		0.992	0.8538	1.0009	1.0214
414.31		0.9935	0.8552	1.0029	1.0205
414.51		0.9918	0.8529	0.9998	1.0143
414.72		0.9907	0.854	0.9989	1.0109
414.92		0.9886	0.8523	0.999	1.0108
415.12		0.9885	0.8533	1.0009	1.0133
415.32		0.9898	0.8522	1.0014	1.0157
415.52		0.9918	0.8549	1.0011	1.0176
415.73		0.9933	0.8568	1.0002	1.0163
415.93		0.9953	0.8605	0.999	1.0216
416.13		0.9965	0.8597	0.9981	1.0206
416.33		0.9987	0.8604	0.9981	1.0199
416.53		1.0011	0.8642	0.9977	1.0213
416.73		1.0038	0.8656	1.0002	1.0223
416.94		1.0023	0.8655	0.9996	1.0205
417.14		1.0018	0.8677	1.0011	1.0198
417.34		1.0021	0.8697	1.0025	1.0191
417.54		1.0032	0.8716	1.0038	1.0175
417.74		1.0025	0.8716	1.0071	1.02
417.94		1.0013	0.8734	1.0081	1.0146
418.15		1.001	0.8744	1.0073	1.0124
418.35		1.0004	0.8747	1.0086	1.0116
418.55		1.0003	0.8759	1.0088	1.0093
418.75		1.0017	0.8789	1.009	1.0056
418.95		1.0018	0.8796	1.0083	1.0076
419.15		1.0019	0.8797	1.0067	1.0119
419.36		1.0016	0.8782	1.0062	1.0099
419.56		1.0033	0.8773	1.0016	1.0068
419.76		1.0049	0.8758	1.0013	1.0069
419.96		1.0056	0.8741	1.0021	1.0042
420.16		1.0066	0.8748	1.0001	1.0025
420.36		1.0083	0.8744	1.0018	1.0054
420.56		1.0097	0.8726	1.003	1.0071
420.77		1.0096	0.8731	1.0046	1.0113
420.97		1.0108	0.8717	1.0065	1.0142
421.17		1.0109	0.8718	1.0075	1.0143
421.37		1.0114	0.8738	1.0103	1.0149
421.57		1.0116	0.875	1.0121	1.0184
421.77		1.0122	0.8775	1.0157	1.0197
421.97		1.012	0.8757	1.0177	1.02
422.18		1.0115	0.8749	1.0176	1.018
422.38		1.0108	0.8735	1.0178	1.0205
422.58		1.013	0.8719	1.0171	1.0141
422.78		1.0125	0.8717	1.0176	1.0121
422.98		1.0133	0.8715	1.0177	1.0086
423.18		1.0132	0.8696	1.018	1.0049
423.38		1.0133	0.869	1.0187	1.0028
423.59		1.014	0.8674	1.0178	0.9983
423.79		1.0134	0.8669	1.0162	0.9983
423.99		1.0129	0.8681	1.0165	0.9977
424.19		1.0115	0.8701	1.0194	0.996
424.39		1.0097	0.8708	1.0211	0.995
424.59		1.0089	0.8704	1.0213	0.9971
424.79		1.007	0.87	1.0239	1.0002
425		1.0051	0.8703	1.0276	1.0007
425.2		1.0032	0.8705	1.0281	1.0012
425.4		1.0007	0.8712	1.0268	1.0037
425.6		0.9999	0.8724	1.0287	1.0031
425.8		0.9994	0.8735	1.0294	1.0056
426		0.9984	0.8746	1.026	1.0003
426.2		0.9974	0.8734	1.0262	1.0001
426.4		0.9962	0.874	1.0255	0.9995
426.61		0.9967	0.8764	1.0223	0.9992
426.81		0.9968	0.8779	1.0183	0.9931
427.01		0.9978	0.8797	1.0155	0.9909
427.21		0.997	0.8816	1.0159	0.9855
427.41		0.9962	0.8831	1.0151	0.9814
427.61		0.9947	0.8821	1.013	0.9756
427.81		0.9951	0.8813	1.013	0.9698
428.01		0.9937	0.884	1.0078	0.963
428.21		0.9939	0.8841	1.0075	0.9607
428.42		0.9929	0.8838	1.0052	0.9557
428.62		0.991	0.8841	1.0044	0.9516
428.82		0.989	0.8821	1.0058	0.948
429.02		0.9877	0.8822	1.0045	0.9448
429.22		0.9858	0.8825	1.0022	0.9395
429.42		0.9841	0.8854	1.0015	0.938
429.62		0.981	0.8854	1.0006	0.932
429.82		0.9797	0.8865	1.0058	0.9295
430.02		0.9768	0.8865	1.0056	0.9289
430.22		0.9744	0.8896	1.0066	0.9308
430.43		0.9731	0.8918	1.0109	0.9288
430.63		0.9709	0.8958	1.0105	0.9312
430.83		0.9709	0.8959	1.0133	0.9273
431.03		0.9691	0.8942	1.0149	0.9299
431.23		0.9682	0.8939	1.0178	0.9339
431.43		0.9676	0.8958	1.0203	0.9358
431.63		0.9674	0.8988	1.0186	0.9386
431.83		0.968	0.9021	1.0203	0.942
432.03		0.9699	0.9006	1.0245	0.943
432.23		0.9702	0.8988	1.0226	0.945
432.44		0.9728	0.897	1.0261	0.9477
432.64		0.9738	0.8981	1.0275	0.9529
432.84		0.9775	0.9011	1.0337	0.9517
433.04		0.9818	0.9009	1.0352	0.9593
433.24		0.9872	0.9009	1.0379	0.9612
433.44		0.991	0.9001	1.0403	0.9611
433.64		0.9946	0.8996	1.0423	0.962
433.84		0.9984	0.9009	1.0442	0.9637
434.04		1.004	0.9015	1.0487	0.9679
434.24		1.0077	0.9042	1.0488	0.9737
434.44		1.012	0.9035	1.0491	0.9823
434.64		1.0142	0.9032	1.0471	0.9852
434.85		1.0165	0.9068	1.0492	0.9852
435.05		1.0186	0.9062	1.0487	0.9854
435.25		1.0201	0.9071	1.0508	0.984
435.45		1.0212	0.9085	1.0482	0.9814
435.65		1.0217	0.9078	1.0485	0.9819
435.85		1.0204	0.9101	1.0445	0.983
436.05		1.0196	0.9102	1.0452	0.9833
436.25		1.0185	0.9121	1.0471	0.9836
436.45		1.0175	0.9122	1.0452	0.9826
436.65		1.0145	0.9108	1.0426	0.9778
436.85		1.0108	0.9129	1.0416	0.9762
437.05		1.0088	0.9109	1.037	0.9736
437.25		1.0068	0.9112	1.0355	0.974
437.45		1.0035	0.9136	1.0334	0.9741
437.65		1.0003	0.9125	1.0324	0.975
437.86		0.9983	0.9137	1.0312	0.9762
438.06		0.995	0.9125	1.0255	0.9745
438.26		0.9936	0.9146	1.0241	0.9717
438.46		0.9921	0.9141	1.0213	0.9733
438.66		0.9906	0.915	1.02	0.9751
438.86		0.9888	0.9174	1.0189	0.9755
439.06		0.9866	0.9184	1.0206	0.9759
439.26		0.9868	0.9194	1.0205	0.9785
439.46		0.9878	0.9211	1.0212	0.9786
439.66		0.9876	0.9223	1.0207	0.9797
439.86		0.9881	0.9243	1.0225	0.9831
440.06		0.9891	0.9261	1.0232	0.9869
440.26		0.9903	0.9254	1.0252	0.9928
440.46		0.9926	0.9262	1.0255	0.9961
440.66		0.9947	0.9272	1.0284	1.0025
440.86		0.9972	0.9295	1.0299	1.004
441.06		0.9975	0.9296	1.0318	1.0068
441.26		0.9992	0.9309	1.0305	1.0109
441.46		1.0013	0.9299	1.0309	1.0135
441.67		1.003	0.9314	1.0318	1.0202
441.87		1.0032	0.9296	1.0344	1.0236
442.07		1.004	0.9308	1.0334	1.0233
442.27		1.0044	0.9313	1.0327	1.0213
442.47		1.0045	0.9304	1.0279	1.0196
442.67		1.0049	0.9279	1.0254	1.0222
442.87		1.0055	0.9265	1.0225	1.0166
443.07		1.0044	0.9266	1.0198	1.014
443.27		1.0041	0.9267	1.017	1.0112
443.47		1.004	0.9249	1.0145	1.0096
443.67		1.0043	0.9247	1.0094	1.0062
443.87		1.0042	0.9232	1.0067	1.0028
444.07		1.0055	0.9214	1.0055	0.9983
444.27		1.0056	0.92	1.0053	0.9998
444.47		1.0065	0.9183	1.0029	0.9993
444.67		1.0076	0.9175	0.9997	0.9982
444.87		1.009	0.914	0.999	0.9991
445.07		1.0111	0.9109	1.0009	1.003
445.27		1.0126	0.9095	1.0012	1.0057
445.47		1.0137	0.9081	1.0002	1.0085
445.67		1.0161	0.9081	1.003	1.0109
445.87		1.0173	0.9078	1.006	1.0149
446.07		1.0204	0.908	1.0121	1.0178
446.27		1.0227	0.9095	1.0142	1.0226
446.47		1.0242	0.9106	1.0182	1.026
446.67		1.0256	0.9101	1.024	1.0299
446.87		1.0259	0.9122	1.0253	1.0334
447.07		1.0271	0.9135	1.0277	1.0358
447.27		1.0293	0.9139	1.0341	1.0352
447.47		1.03	0.9149	1.036	1.0348
447.67		1.031	0.9142	1.0364	1.0361
447.87		1.0302	0.9149	1.0364	1.0366
448.07		1.029	0.9156	1.0388	1.0352
448.27		1.0279	0.9155	1.0397	1.0357
448.47		1.0266	0.9179	1.038	1.0349
448.67		1.024	0.9171	1.0367	1.0313
448.87		1.0218	0.9165	1.0359	1.0315
449.07		1.0182	0.9167	1.033	1.0323
449.27		1.0153	0.918	1.0321	1.0276
449.47		1.0094	0.9215	1.0296	1.0259
449.67		1.0048	0.9212	1.0276	1.0268
449.87		1.0009	0.9213	1.0267	1.0251
450.07		0.996	0.9217	1.0232	1.0191
450.27		0.9923	0.9238	1.02	1.0153
450.47		0.9879	0.9269	1.0181	1.0092
450.67		0.9841	0.928	1.0163	1.0043
450.87		0.9799	0.9295	1.0128	1.0026
451.07		0.9759	0.9294	1.0095	0.9959
451.27		0.9736	0.9294	1.0096	0.9915
451.47		0.9714	0.931	1.0067	0.9898
451.67		0.9698	0.9308	1.0028	0.9851
451.87		0.9695	0.9308	1.0041	0.9845
452.07		0.9672	0.9311	1.0052	0.9814
452.27		0.9682	0.9325	1.0075	0.9814
452.47		0.9691	0.9363	1.0097	0.9847
452.67		0.9709	0.9375	1.0135	0.9873
452.87		0.9727	0.9391	1.0177	0.9913
453.07		0.9752	0.9409	1.0164	0.9916
453.27		0.9768	0.9423	1.0157	0.9964
453.47		0.9803	0.9459	1.0189	0.9962
453.67		0.9835	0.9477	1.02	1.0004
453.87		0.9883	0.9485	1.0221	1.0061
454.07		0.9918	0.9462	1.0221	1.0035
454.27		0.9947	0.9451	1.0228	1.0035
454.47		0.9984	0.9462	1.0226	1.0018
454.67		1.0011	0.9488	1.0213	1.0051
454.87		1.0034	0.9499	1.0264	1.0046
455.07		1.0074	0.9504	1.0302	1.0002
455.27		1.0092	0.95	1.0314	1.0001
455.47		1.0112	0.9508	1.0331	1.0007
455.67		1.0118	0.9507	1.0348	1.0027
455.87		1.0139	0.9499	1.0377	0.9988
456.07		1.0159	0.9493	1.0364	0.996
456.27		1.0167	0.9492	1.0354	0.997
456.47		1.017	0.9481	1.0353	0.9981
456.67		1.0181	0.9459	1.0333	1.0017
456.87		1.0187	0.9451	1.0339	0.9958
457.06		1.0188	0.9439	1.0336	0.9969
457.26		1.0195	0.9433	1.0311	0.9954
457.46		1.02	0.9428	1.0262	0.9938
457.66		1.0185	0.945	1.0233	0.9884
457.86		1.0175	0.9436	1.021	0.9837
458.06		1.0176	0.9422	1.0222	0.9827
458.26		1.0173	0.9402	1.021	0.9818
458.46		1.0162	0.937	1.0195	0.9799
458.66		1.0156	0.9361	1.0184	0.981
458.86		1.0151	0.9348	1.017	0.9805
459.06		1.0151	0.9337	1.0206	0.9808
459.26		1.0163	0.9321	1.0244	0.983
459.46		1.0166	0.9321	1.0261	0.9882
459.66		1.0166	0.9335	1.0296	0.9903
459.86		1.0161	0.9337	1.0327	0.9939
460.06		1.0167	0.9341	1.0373	0.9997
460.26		1.0168	0.9365	1.0401	1.0054
460.46		1.0157	0.9377	1.0421	1.0076
460.66		1.0152	0.9393	1.0469	1.0118
460.85		1.0142	0.9404	1.0441	1.0128
461.05		1.0111	0.9423	1.0437	1.0159
461.25		1.0084	0.9426	1.0453	1.0196
461.45		1.0075	0.9433	1.0469	1.0172
461.65		1.0056	0.9447	1.0447	1.0167
461.85		1.0031	0.9463	1.0404	1.0145
462.05		1.0002	0.9467	1.038	1.0132
462.25		0.9984	0.9474	1.0334	1.0088
462.45		0.9963	0.9478	1.027	1.0001
462.65		0.9932	0.9472	1.0257	0.9977
462.85		0.9912	0.9487	1.0219	0.9912
463.05		0.9892	0.9505	1.0132	0.9865
463.25		0.9853	0.9511	1.0073	0.9778
463.45		0.9838	0.9505	1.0035	0.97
463.65		0.9818	0.9491	1.0014	0.9647
463.84		0.9821	0.9485	0.9959	0.9616
464.04		0.9807	0.9507	0.9926	0.9592
464.24		0.9794	0.9502	0.9923	0.9551
464.44		0.9801	0.9522	0.9885	0.9513
464.64		0.9819	0.9515	0.9882	0.9511
464.84		0.9839	0.9512	0.9895	0.9499
465.04		0.9859	0.9512	0.9886	0.9499
465.24		0.9879	0.9536	0.9876	0.9467
465.44		0.99	0.9554	0.9844	0.9496
465.64		0.9908	0.9566	0.9836	0.9518
465.84		0.9946	0.9544	0.9849	0.9551
466.04		0.9984	0.9569	0.9821	0.9528
466.23		1.0023	0.9567	0.9852	0.9492
466.43		1.0049	0.9571	0.9848	0.9488
466.63		1.009	0.957	0.9854	0.951
466.83		1.014	0.9599	0.9865	0.9542
467.03		1.0176	0.9589	0.9865	0.9518
467.23		1.0216	0.9604	0.9912	0.9542
467.43		1.0253	0.9634	0.997	0.9581
467.63		1.0273	0.9649	0.9994	0.9566
467.83		1.0304	0.9661	1.0034	0.958
468.03		1.0308	0.9689	1.0041	0.9587
468.22		1.0323	0.9702	1.0078	0.9593
468.42		1.0324	0.9716	1.0099	0.9633
468.62		1.0299	0.9683	1.0135	0.965
468.82		1.0286	0.9687	1.0162	0.9661
469.02		1.0262	0.9684	1.0172	0.9639
469.22		1.0249	0.9679	1.0153	0.9656
469.42		1.0231	0.9683	1.0171	0.9633
469.62		1.0197	0.9673	1.0182	0.962
469.82		1.0178	0.9669	1.0186	0.9655
470.01		1.0139	0.9685	1.0191	0.9679
470.21		1.0109	0.9674	1.0209	0.9684
470.41		1.0093	0.9704	1.0173	0.9707
470.61		1.0072	0.9709	1.0156	0.9726
470.81		1.0046	0.97	1.0162	0.9748
471.01		1.0005	0.9693	1.0175	0.9736
471.21		0.9982	0.9679	1.0161	0.9742
471.41		0.9952	0.9669	1.0149	0.9761
471.61		0.9914	0.9636	1.0157	0.9752
471.8		0.9895	0.9608	1.0114	0.9788
472		0.9865	0.9603	1.01	0.975
472.2		0.9834	0.9589	1.0112	0.9717
472.4		0.9801	0.9583	1.0151	0.9686
472.6		0.9788	0.9576	1.0147	0.9676
472.8		0.979	0.9576	1.0166	0.9641
473		0.979	0.9578	1.0211	0.9626
473.2		0.979	0.9585	1.0225	0.9648
473.39		0.9797	0.9597	1.0235	0.9631
473.59		0.9805	0.9603	1.0308	0.9618
473.79		0.9834	0.9594	1.0301	0.9663
473.99		0.985	0.9583	1.0325	0.9608
474.19		0.9869	0.9594	1.032	0.9607
474.39		0.9882	0.9613	1.0322	0.9631
474.59		0.9897	0.964	1.0325	0.9639
474.78		0.9902	0.9676	1.03	0.9625
474.98		0.9932	0.9696	1.0316	0.9638
475.18		0.996	0.9677	1.0329	0.964
475.38		0.999	0.9689	1.029	0.9621
475.58		0.9995	0.9705	1.0304	0.9628
475.78		1.0015	0.9727	1.0268	0.9659
475.98		1.0034	0.9712	1.0222	0.9628
476.17		1.006	0.9707	1.0197	0.9685
476.37		1.01	0.9696	1.0188	0.9711
476.57		1.0113	0.9699	1.017	0.9722
476.77		1.0116	0.9683	1.0141	0.9715
476.97		1.0113	0.9702	1.0086	0.9734
477.17		1.0126	0.9687	1.0057	0.9759
477.37		1.0139	0.9713	1.0044	0.9745
477.56		1.0156	0.971	1.0035	0.9763
477.76		1.018	0.9731	1.0055	0.9795
477.96		1.0181	0.9713	1.0042	0.9795
478.16		1.0167	0.9708	1.0031	0.9803
478.36		1.0172	0.9685	1.0008	0.9818
478.56		1.0182	0.9678	1.0014	0.9818
478.75		1.0192	0.9691	1.0032	0.9808
478.95		1.0188	0.969	1.0016	0.9834
479.15		1.0194	0.9683	0.9987	0.9852
479.35		1.0169	0.9665	0.9994	0.9861
479.55		1.0155	0.9663	0.9969	0.9888
479.75		1.0143	0.9696	0.9985	0.9873
479.94		1.0142	0.9688	0.9981	0.9873
480.14		1.0141	0.9702	0.9982	0.9857
480.34		1.0124	0.9714	0.9959	0.9872
480.54		1.0122	0.9701	0.9945	0.9863
480.74		1.0113	0.972	0.9967	0.9907
480.94		1.0106	0.9691	0.9999	0.9933
481.13		1.0107	0.9699	0.9993	0.9918
481.33		1.0083	0.9691	1.0005	0.9908
481.53		1.0091	0.9654	1.0004	0.9894
481.73		1.0097	0.9633	1.0001	0.9924
481.93		1.0088	0.9605	0.9996	0.9935
482.13		1.0104	0.9563	1.0024	0.9931
482.32		1.0142	0.9548	1.0047	0.9967
482.52		1.0219	0.9522	1.0166	1.0043
482.72		1.0387	0.9535	1.0431	1.013
482.92		1.0624	0.9556	1.0787	1.0218
483.12		1.0872	0.9577	1.1183	1.0278
483.31		1.1021	0.9602	1.1484	1.0393
483.51		1.1076	0.9619	1.1685	1.0518
483.71		1.1101	0.9634	1.1845	1.0627
483.91		1.1122	0.965	1.1873	1.0713
484.11		1.1142	0.9673	1.1921	1.0813
484.31		1.1152	0.9691	1.1951	1.0916
484.5		1.108	0.9704	1.1839	1.1016
484.7		1.0928	0.9698	1.1626	1.1064
484.9		1.0741	0.9701	1.1355	1.1115
485.1		1.0614	0.969	1.1144	1.1126
485.3		1.0556	0.9687	1.0959	1.1141
485.49		1.0543	0.9684	1.0831	1.1115
485.69		1.0542	0.968	1.0821	1.1048
485.89		1.0543	0.9672	1.0815	1.0998
486.09		1.0545	0.9665	1.0853	1.0962
486.29		1.0564	0.9656	1.0908	1.0922
486.48		1.0603	0.9647	1.0973	1.0914
486.68		1.0672	0.9643	1.1082	1.088
486.88		1.0698	0.9642	1.1144	1.0861
487.08		1.0746	0.9647	1.1226	1.0824
487.28		1.0763	0.9652	1.1282	1.0818
487.47		1.0763	0.9668	1.1312	1.0796
487.67		1.0756	0.9677	1.1297	1.0798
487.87		1.0729	0.968	1.1181	1.0789
488.07		1.0695	0.9676	1.1064	1.0763
488.26		1.0647	0.9678	1.0942	1.0726
488.46		1.0554	0.9669	1.0747	1.0702
488.66		1.0488	0.9668	1.0566	1.0642
488.86		1.0409	0.9673	1.042	1.0608
489.06		1.0345	0.9658	1.0265	1.0567
489.25		1.029	0.9647	1.0139	1.0512
489.45		1.024	0.9626	1.0051	1.0418
489.65		1.0212	0.9619	1.0003	1.0369
489.85		1.0183	0.9627	0.9955	1.0289
490.05		1.0174	0.9631	0.9901	1.0239
490.24		1.0177	0.9635	0.9859	1.0209
490.44		1.0202	0.9652	0.9864	1.0189
490.64		1.0231	0.9649	0.9867	1.0171
490.84		1.027	0.9669	0.9904	1.0175
491.03		1.0316	0.9694	0.9939	1.0189
491.23		1.035	0.972	0.9987	1.0203
491.43		1.0381	0.9741	1.0025	1.0235
491.63		1.0401	0.9758	1.0051	1.0304
491.82		1.0406	0.9774	1.0099	1.0355
492.02		1.0399	0.9786	1.0144	1.0408
492.22		1.0385	0.9783	1.0158	1.045
492.42		1.0357	0.9799	1.0157	1.0499
492.61		1.0329	0.9793	1.0162	1.0512
492.81		1.0286	0.9778	1.0146	1.0531
493.01		1.0262	0.9794	1.0128	1.0532
493.21		1.0224	0.9795	1.0095	1.0502
493.41		1.0194	0.9807	1.0091	1.0509
493.6		1.0167	0.9809	1.0083	1.0468
493.8		1.0154	0.9823	1.0067	1.0395
494		1.0132	0.9833	1.0061	1.0352
494.2		1.0115	0.9842	1.0047	1.0276
494.39		1.0091	0.9867	1.0019	1.0217
494.59		1.0081	0.9869	1.0024	1.0155
494.79		1.005	0.9861	1.0007	1.0113
494.99		1.0038	0.987	1.0005	1.0081
495.18		1.0035	0.9844	0.9993	1.0023
495.38		1.0028	0.9838	0.998	1.0006
495.58		1.0022	0.9817	0.9959	0.9941
495.78		1.0022	0.9819	0.9948	0.9935
495.97		1.0018	0.9819	0.996	0.9931
496.17		1.0006	0.9802	0.9963	0.9877
496.37		0.9998	0.9812	0.9944	0.9883
496.56		0.9989	0.9815	0.9959	0.9853
496.76		0.9981	0.9798	0.9965	0.9838
496.96		0.9963	0.9818	0.9961	0.9859
497.16		0.9943	0.9841	0.9938	0.9832
497.35		0.9919	0.9858	0.9935	0.9834
497.55		0.9892	0.9861	0.994	0.9807
497.75		0.9875	0.985	0.9916	0.9795
497.95		0.9862	0.9877	0.9895	0.9782
498.14		0.9844	0.9891	0.9905	0.9787
498.34		0.985	0.9897	0.9888	0.9836
498.54		0.9837	0.9916	0.99	0.983
498.74		0.9852	0.992	0.992	0.9871
498.93		0.9869	0.9912	0.9914	0.9878
499.13		0.9887	0.993	0.992	0.9871
499.33		0.9908	0.9958	0.9928	0.9878
499.52		0.9931	0.9979	0.9956	0.9914
499.72		0.9954	0.9989	0.9999	0.9963
499.92		0.9977	1.0006	1.0013	0.9996
500.12		1	1	1	1
500.31		1.0018	1.0006	0.9972	1.0031
500.51		1.0016	1.0007	0.9962	1.0008
500.71		1.0014	1.0015	0.9972	1.0027
500.9		1.0006	1.001	0.9983	1.0026
501.1		1.0004	0.9997	0.9964	0.9994
501.3		0.9997	0.9979	0.9931	0.9988
501.5		1.0005	0.9988	0.9891	0.9948
501.69		1.0004	0.9963	0.9865	0.9901
501.89		0.9982	0.9958	0.9845	0.9837
502.09		0.9981	0.9967	0.9853	0.9806
502.28		0.9983	0.9964	0.9801	0.9793
502.48		0.9995	0.9969	0.9748	0.9736
502.68		1.001	0.9966	0.9686	0.9729
502.88		1.0019	0.9972	0.9665	0.9703
503.07		1.0027	0.9983	0.9647	0.9721
503.27		1.0029	0.9947	0.9621	0.9747
503.47		1.0033	0.9927	0.9597	0.9735
503.66		1.0051	0.9946	0.9589	0.9764
503.86		1.007	0.993	0.9567	0.9784
504.06		1.0085	0.9933	0.9562	0.9802
504.25		1.01	0.9927	0.9567	0.9821
504.45		1.0111	0.9943	0.9584	0.9837
504.65		1.0131	0.9931	0.96	0.9846
504.85		1.0143	0.9923	0.96	0.9864
505.04		1.0157	0.9933	0.9619	0.9868
505.24		1.0173	0.9996	0.9639	0.9821
505.44		1.0183	0.9982	0.9664	0.9803
505.63		1.0198	0.9991	0.9665	0.9809
505.83		1.0205	0.9971	0.9699	0.9818
506.03		1.0191	0.9981	0.9716	0.9817
506.22		1.0201	0.9967	0.974	0.9798
506.42		1.0206	0.9957	0.9734	0.98
506.62		1.0198	0.9964	0.9744	0.9794
506.81		1.0207	0.997	0.9724	0.9781
507.01		1.021	0.9956	0.9712	0.9765
507.21		1.0226	0.9958	0.9728	0.9753
507.4		1.0213	0.9942	0.9751	0.9758
507.6		1.0202	0.9963	0.9777	0.978
507.8		1.0201	0.9963	0.9789	0.9812
507.99		1.0188	0.9963	0.9801	0.9804
508.19		1.018	0.9997	0.9787	0.9793
508.39		1.0179	0.9993	0.9799	0.9803
508.58		1.0164	0.9995	0.9804	0.9841
508.78		1.0152	1.0002	0.9831	0.9855
508.98		1.0131	0.9988	0.9809	0.9901
509.17		1.0133	1.0006	0.9814	0.9919
509.37		1.0132	1.0025	0.9808	0.9929
509.57		1.0138	1.0023	0.9826	0.9944
509.76		1.0131	1.0009	0.9775	0.992
509.96		1.0123	0.9988	0.978	0.9911
510.16		1.0114	1.0005	0.9774	0.9929
510.35		1.0122	0.9998	0.9775	0.9966
510.55		1.0122	0.997	0.9751	0.9981
510.75		1.0115	0.9973	0.9759	0.9937
510.94		1.0112	0.9965	0.9751	0.9932
511.14		1.0103	0.9946	0.9715	0.9905
511.34		1.0093	0.9948	0.9694	0.9903
511.53		1.0097	0.9969	0.9711	0.9894
511.73		1.0094	0.9978	0.97	0.9867
511.93		1.0089	0.997	0.9705	0.9903
512.12		1.007	0.997	0.9698	0.9853
512.32		1.0082	0.9981	0.97	0.9851
512.52		1.0085	1.0016	0.9704	0.9824
512.71		1.0081	1.0024	0.9668	0.9818
512.91		1.0076	1.0014	0.9679	0.9843
513.11		1.0091	1.002	0.9696	0.9842
513.3		1.0088	1.0011	0.971	0.9856
513.5		1.0093	1.0005	0.9736	0.984
513.69		1.0099	1.0036	0.9739	0.984
513.89		1.0102	1.0057	0.9739	0.9868
514.09		1.0081	1.0056	0.9737	0.9838
514.28		1.0093	1.0038	0.9731	0.9878
514.48		1.0097	1.0028	0.978	0.9847
514.68		1.0107	1.0059	0.9751	0.9804
514.87		1.0102	1.0055	0.9714	0.981
515.07		1.0097	1.0074	0.9689	0.9769
515.27		1.0095	1.0054	0.9663	0.9751
515.46		1.0098	1.0032	0.9642	0.9711
515.66		1.0098	1.0008	0.963	0.9684
515.85		1.0121	1.0006	0.9589	0.9666
516.05		1.0101	0.9985	0.9568	0.9657
516.25		1.0089	0.9985	0.9522	0.9661
516.44		1.009	0.9994	0.953	0.9647
516.64		1.009	0.9999	0.9543	0.9653
516.84		1.0104	1.0004	0.9542	0.9664
517.03		1.0115	1.0034	0.9541	0.9655
517.23		1.0136	1.0023	0.9543	0.9697
517.42		1.0151	1.0042	0.9567	0.9701
517.62		1.0161	1.0041	0.9578	0.971
517.82		1.0188	1.0073	0.9607	0.9741
518.01		1.0194	1.0098	0.965	0.98
518.21		1.0206	1.0091	0.9677	0.9827
518.4		1.0205	1.01	0.9721	0.9871
518.6		1.0208	1.0109	0.9785	0.9918
518.8		1.022	1.011	0.9821	0.9968
518.99		1.0215	1.012	0.9876	1.0016
519.19		1.0216	1.0138	0.9934	1.0057
519.38		1.0222	1.0146	0.9999	1.0075
519.58		1.0217	1.0156	1.0049	1.0142
519.78		1.0238	1.0145	1.0087	1.02
519.97		1.0249	1.0145	1.0102	1.0227
520.17		1.0272	1.0147	1.0131	1.0234
520.36		1.028	1.0136	1.0119	1.0229
520.56		1.0271	1.0131	1.0131	1.0223
520.76		1.0274	1.0165	1.0115	1.0183
520.95		1.0278	1.0153	1.0085	1.0164
521.15		1.0261	1.016	1.01	1.0139
521.34		1.0259	1.0149	1.0078	1.0115
521.54		1.0248	1.0181	1.0048	1.0087
521.74		1.0224	1.0193	1.008	1.0045
521.93		1.022	1.0195	1.004	1.0031
522.13		1.0199	1.0205	1.0047	0.9996
522.32		1.0189	1.0226	1.0027	0.9979
522.52		1.0178	1.021	1.0038	0.9981
522.72		1.0162	1.0222	1.0062	0.9947
522.91		1.0159	1.023	1.0051	0.992
523.11		1.0147	1.0234	1.0037	0.9885
523.3		1.0137	1.0208	1.0043	0.9858
523.5		1.0126	1.0199	1.003	0.9807
523.7		1.0082	1.0196	1.0049	0.9806
523.89		1.0075	1.0196	1.0027	0.9806
524.09		1.0059	1.0183	1.0028	0.9776
524.28		1.0041	1.0166	1.0014	0.9803
524.48		1.0046	1.016	1.0007	0.9832
524.67		1.0028	1.0143	0.9991	0.9811
524.87		1.0038	1.0154	1.0034	0.9834
525.07		1.0017	1.0162	1.0053	0.989
525.26		1.004	1.0151	1.0052	0.9935
525.46		1.007	1.015	1.0064	0.9986
525.65		1.0086	1.0141	1.0111	1.0053
525.85		1.0098	1.0143	1.0175	1.006
526.04		1.0105	1.0158	1.0202	1.0033
526.24		1.0105	1.0156	1.0218	1.0052
526.44		1.0126	1.016	1.0233	0.9993
526.63		1.0143	1.012	1.0205	0.9958
526.83		1.0191	1.01	1.0184	0.9928
527.02		1.0221	1.0089	1.0179	0.9919
527.22		1.0265	1.0076	1.0155	0.99
527.41		1.0317	1.0058	1.0155	0.9902
527.61		1.0386	1.0047	1.0155	0.9918
527.8		1.0462	1.0046	1.0183	0.9944
528		1.0516	1.0051	1.0203	0.9987
528.2		1.0569	1.007	1.0248	1.0059
528.39		1.0599	1.0084	1.0286	1.0112
528.59		1.0628	1.009	1.0331	1.0193
528.78		1.065	1.0096	1.0363	1.0258
528.98		1.0659	1.01	1.0394	1.0358
529.17		1.0663	1.0108	1.0426	1.0416
529.37		1.0656	1.0117	1.0435	1.0452
529.56		1.0633	1.0114	1.0437	1.0504
529.76		1.0617	1.0104	1.0417	1.0529
529.95		1.0597	1.0075	1.0397	1.0533
530.15		1.0587	1.0073	1.0358	1.0528
530.35		1.0574	1.0074	1.0326	1.0509
530.54		1.0563	1.0061	1.0279	1.0451
530.74		1.0552	1.0049	1.025	1.0409
530.93		1.054	1.0048	1.0165	1.0348
531.13		1.0522	1.0032	1.0096	1.0277
531.32		1.0513	1.0033	1.0043	1.022
531.52		1.0506	1.0033	0.9982	1.0174
531.71		1.051	1.0046	0.9905	1.011
531.91		1.0514	1.0036	0.9848	1.0065
532.1		1.0517	1.0029	0.9782	1.0019
532.3		1.0518	1.0029	0.9739	0.9972
532.49		1.0537	1.0033	0.9696	0.994
532.69		1.0546	1.0042	0.9683	0.9954
532.88		1.055	1.0048	0.9689	0.9935
533.08		1.0553	1.0032	0.9643	0.9911
533.28		1.0546	1.0031	0.9626	0.99
533.47		1.0521	1.001	0.9616	0.988
533.67		1.0501	1.0004	0.9605	0.9869
533.86		1.047	0.9998	0.9596	0.9869
534.06		1.0439	1.0009	0.9587	0.9864
534.25		1.0391	1.0008	0.9555	0.9852
534.45		1.0345	0.9983	0.9524	0.984
534.64		1.0302	0.9979	0.9468	0.9802
534.84		1.0265	0.997	0.9457	0.9771
535.03		1.0232	0.9951	0.942	0.9744
535.23		1.0209	0.9962	0.9388	0.9725
535.42		1.0186	0.9959	0.9365	0.9697
535.62		1.0168	0.9949	0.9344	0.9703
535.81		1.0164	0.9936	0.9318	0.9719
536.01		1.0155	0.9937	0.9334	0.9731
536.2		1.0153	0.9955	0.9324	0.9705
536.4		1.016	0.9973	0.9335	0.9697
536.59		1.0154	1	0.9345	0.9708
536.79		1.0166	1.0015	0.9369	0.9731
536.98		1.0157	1.0011	0.9389	0.9723
537.18		1.0169	1.0037	0.9403	0.9749
537.37		1.0177	1.0049	0.9392	0.9773
537.57		1.0164	1.0061	0.9417	0.9784
537.76		1.0164	1.0075	0.9403	0.9792
537.96		1.0169	1.0063	0.9413	0.9772
538.15		1.0151	1.0048	0.9402	0.9729
538.35		1.0149	1.0043	0.9377	0.9715
538.54		1.011	1.0031	0.9344	0.9706
538.74		1.0095	1.0035	0.9318	0.9674
538.93		1.0052	1.0026	0.9306	0.9616
539.13		1.0028	1.0023	0.9261	0.9586
539.32		1.0001	1.002	0.923	0.9563
539.52		0.9986	1.0005	0.9211	0.9531
539.71		0.9968	1.0024	0.9198	0.9531
539.91		0.9973	1.0028	0.9171	0.9485
540.1		0.9994	1.0022	0.9182	0.9473
540.3		1.0026	1.0056	0.9227	0.9493
540.49		1.0058	1.0066	0.9268	0.9533
540.69		1.0095	1.0066	0.9299	0.9565
540.88		1.0127	1.0101	0.9381	0.96
541.07		1.017	1.0118	0.9429	0.9662
541.27		1.0196	1.0147	0.9478	0.9732
541.46		1.0212	1.0158	0.9534	0.9784
541.66		1.0243	1.0187	0.9609	0.9822
541.85		1.0252	1.0207	0.9675	0.9869
542.05		1.027	1.0213	0.9716	0.9954
542.24		1.0281	1.0227	0.9739	1.0015
542.44		1.0295	1.0262	0.9754	1.0062
542.63		1.0306	1.0251	0.9752	1.009
542.83		1.0305	1.0264	0.9768	1.0111
543.02		1.0317	1.0259	0.9768	1.0135
543.22		1.033	1.0259	0.9758	1.0159
543.41		1.0331	1.0254	0.9757	1.013
543.61		1.0338	1.0259	0.9758	1.0087
543.8		1.0342	1.0268	0.9772	1.0078
543.99		1.0348	1.0278	0.977	1.006
544.19		1.0337	1.027	0.9768	1.0018
544.38		1.0333	1.0302	0.9757	1.0033
544.58		1.0329	1.0319	0.9733	0.9971
544.77		1.0322	1.0345	0.9721	0.9951
544.97		1.0329	1.0362	0.9718	0.994
545.16		1.0327	1.0366	0.9715	0.991
545.36		1.032	1.0375	0.9661	0.9857
545.55		1.0311	1.0373	0.962	0.9832
545.75		1.0295	1.0375	0.9592	0.9848
545.94		1.0299	1.0366	0.9589	0.9852
546.13		1.0293	1.0358	0.958	0.9824
546.33		1.0287	1.0339	0.9551	0.9828
546.52		1.0268	1.0307	0.9539	0.9774
546.72		1.0245	1.0292	0.9519	0.9782
546.91		1.0211	1.0302	0.946	0.9746
547.11		1.0189	1.0288	0.9453	0.9724
547.3		1.0168	1.0301	0.9411	0.9707
547.49		1.0143	1.0287	0.941	0.9707
547.69		1.01	1.0298	0.936	0.9704
547.88		1.0059	1.0289	0.9354	0.97
548.08		1.0033	1.0315	0.9342	0.9678
548.27		1.0013	1.0326	0.9296	0.9666
548.47		1.0014	1.0321	0.9273	0.9602
548.66		1.0013	1.0319	0.9266	0.959
548.86		0.9998	1.0338	0.9255	0.9559
549.05		0.9989	1.0318	0.9288	0.9523
549.24		0.9996	1.0359	0.9279	0.9524
549.44		1.0016	1.0366	0.9285	0.9483
549.63		1.004	1.0383	0.9287	0.9437
549.83		1.0047	1.0357	0.9306	0.9429
550.02		1.0064	1.0375	0.9367	0.9373
550.21		1.0062	1.0408	0.9345	0.9316
550.41		1.0077	1.0412	0.9351	0.9314
550.6		1.008	1.0402	0.9355	0.9313
550.8		1.0085	1.042	0.9351	0.927
550.99		1.0087	1.0424	0.9311	0.9256
551.19		1.0086	1.0405	0.9292	0.9307
551.38		1.009	1.0389	0.9272	0.9234
551.57		1.0095	1.0397	0.926	0.9261
551.77		1.008	1.0397	0.9238	0.9251
551.96		1.0074	1.0381	0.9255	0.9228
552.16		1.006	1.0397	0.9269	0.9238
552.35		1.0072	1.0407	0.9265	0.9289
552.54		1.0063	1.0397	0.9265	0.9303
552.74		1.0068	1.0384	0.9295	0.9337
552.93		1.0059	1.0394	0.9324	0.9355
553.13		1.0046	1.0396	0.9329	0.9397
553.32		1.0037	1.0382	0.9335	0.9418
553.51		1.0042	1.0394	0.936	0.9448
553.71		1.0041	1.0413	0.9379	0.9439
553.9		1.0052	1.038	0.9382	0.9469
554.1		1.0061	1.0389	0.9391	0.9498
554.29		1.0071	1.039	0.9416	0.9499
554.48		1.0064	1.0382	0.9436	0.9496
554.68		1.0074	1.0397	0.9436	0.9493
554.87		1.0071	1.0376	0.9444	0.9487
555.07		1.0098	1.0391	0.9475	0.9533
555.26		1.0095	1.0381	0.9459	0.952
555.45		1.0113	1.037	0.9476	0.9527
555.65		1.0106	1.0394	0.9516	0.9541
555.84		1.0113	1.0396	0.9518	0.9558
556.03		1.0122	1.0409	0.9505	0.9572
556.23		1.0123	1.0419	0.9529	0.9556
556.42		1.0124	1.0409	0.9554	0.958
556.62		1.0138	1.0431	0.958	0.959
556.81		1.0114	1.0431	0.958	0.9573
557		1.0121	1.0425	0.9576	0.9619
557.2		1.009	1.0418	0.9573	0.9582
557.39		1.0102	1.0395	0.9562	0.9583
557.59		1.0085	1.0354	0.9564	0.9542
557.78		1.0054	1.0324	0.9587	0.9527
557.97		1.004	1.0315	0.9559	0.948
558.17		1.0037	1.0297	0.9578	0.9467
558.36		1.0023	1.0286	0.9552	0.9477
558.55		1.0008	1.0296	0.9529	0.9445
558.75		0.998	1.0293	0.9526	0.9444
558.94		0.9978	1.0266	0.952	0.9425
559.13		0.9963	1.0252	0.9488	0.9413
559.33		0.997	1.0262	0.9498	0.9409
559.52		0.9969	1.0256	0.9469	0.9432
559.72		0.9983	1.0253	0.9461	0.9472
559.91		0.9959	1.0256	0.9456	0.9469
560.1		0.9941	1.0255	0.9493	0.949
560.3		0.9935	1.0236	0.9523	0.9478
560.49		0.9953	1.0244	0.953	0.947
560.68		0.9959	1.0268	0.9547	0.9508
560.88		0.9971	1.0284	0.958	0.9509
561.07		0.9977	1.0289	0.9588	0.9524
561.26		0.9989	1.0321	0.9636	0.9541
561.46		0.9992	1.0308	0.9654	0.9578
561.65		1.0012	1.0318	0.9657	0.955
561.84		1.0029	1.0336	0.9645	0.9523
562.04		1.0063	1.0341	0.9629	0.9565
562.23		1.0093	1.0327	0.9654	0.9609
562.42		1.0119	1.0324	0.9636	0.9634
562.62		1.0128	1.033	0.9632	0.9675
562.81		1.013	1.0342	0.964	0.9642
563		1.0131	1.0335	0.9595	0.964
563.2		1.014	1.0325	0.9611	0.9662
563.39		1.0143	1.0303	0.9583	0.9645
563.58		1.0154	1.0274	0.9617	0.9632
563.78		1.0156	1.0277	0.9623	0.9672
563.97		1.0143	1.0272	0.9614	0.9701
564.16		1.0136	1.0294	0.9621	0.973
564.36		1.0136	1.0282	0.9624	0.9728
564.55		1.0136	1.0288	0.9608	0.9719
564.74		1.0168	1.0287	0.9596	0.9702
564.94		1.0175	1.0306	0.9573	0.9708
565.13		1.0187	1.0334	0.9564	0.973
565.32		1.0197	1.0335	0.951	0.9768
565.52		1.0207	1.0326	0.9504	0.9799
565.71		1.0228	1.031	0.9505	0.9841
565.9		1.0245	1.0286	0.9506	0.9826
566.1		1.0274	1.0288	0.947	0.9845
566.29		1.0295	1.0277	0.9469	0.9892
566.48		1.0303	1.0294	0.9517	0.9966
566.68		1.0303	1.03	0.9507	0.9993
566.87		1.0329	1.0267	0.9512	1.0061
567.06		1.0346	1.0278	0.9489	1.0118
567.26		1.0356	1.0283	0.9471	1.011
567.45		1.035	1.0308	0.9452	1.012
567.64		1.036	1.0339	0.943	1.007
567.84		1.0334	1.037	0.9435	1.0045
568.03		1.0325	1.0369	0.9425	1.0076
568.22		1.0307	1.037	0.9365	1.0063
568.41		1.0301	1.038	0.935	1.001
568.61		1.0291	1.0409	0.9348	0.9962
568.8		1.0284	1.042	0.9358	1.0005
568.99		1.0267	1.0412	0.9362	0.995
569.19		1.0274	1.0426	0.9355	0.9903
569.38		1.0248	1.0422	0.9386	0.9914
569.57		1.0245	1.0409	0.9376	0.989
569.77		1.0225	1.0431	0.9355	0.9918
569.96		1.0228	1.0422	0.9337	0.9952
570.15		1.0217	1.0415	0.9344	0.9948
570.34		1.021	1.0425	0.9324	0.9966
570.54		1.0201	1.0437	0.9304	0.9944
570.73		1.0185	1.0453	0.9291	0.9969
570.92		1.0173	1.0436	0.9289	0.9927
571.12		1.0166	1.0466	0.9247	0.9916
571.31		1.017	1.0466	0.9202	0.9943
571.5		1.0176	1.0462	0.9211	0.9978
571.69		1.0155	1.045	0.9215	1.0014
571.89		1.0165	1.0459	0.9212	1.0023
572.08		1.0155	1.0475	0.9227	1.0026
572.27		1.0144	1.0453	0.9254	1.0029
572.47		1.0161	1.0448	0.9272	1.0013
572.66		1.0158	1.043	0.9246	1.0047
572.85		1.0161	1.0398	0.925	1.0045
573.04		1.0145	1.0383	0.9283	1.0056
573.24		1.014	1.0396	0.9305	1.0096
573.43		1.0162	1.0412	0.9315	1.0072
573.62		1.0153	1.0395	0.9302	1.0004
573.81		1.0151	1.0373	0.9314	0.9991
574.01		1.0151	1.0385	0.9312	1.0009
574.2		1.0139	1.041	0.9322	1.002
574.39		1.0126	1.0433	0.9351	1.0048
574.59		1.0116	1.0423	0.9378	1.0046
574.78		1.011	1.0425	0.9417	1.0056
574.97		1.0105	1.0416	0.9406	1.0054
575.16		1.009	1.0428	0.9409	1.0096
575.36		1.0094	1.0452	0.9434	1.0133
575.55		1.0087	1.0457	0.943	1.0171
575.74		1.008	1.0451	0.9464	1.0228
575.93		1.0063	1.0432	0.9444	1.0224
576.13		1.0068	1.0419	0.946	1.0238
576.32		1.0072	1.0436	0.9447	1.0191
576.51		1.0077	1.0443	0.9437	1.0153
576.7		1.0065	1.0452	0.9443	1.0179
576.9		1.0062	1.0432	0.9454	1.0146
577.09		1.0054	1.0428	0.9439	1.0145
577.28		1.0049	1.0405	0.944	1.0107
577.47		1.0058	1.0395	0.9368	1.0023
577.67		1.0066	1.0393	0.9389	1.0005
577.86		1.0062	1.0416	0.9373	0.9982
578.05		1.0042	1.0413	0.9381	0.9993
578.24		1.0041	1.0383	0.9364	0.9968
578.44		1.0041	1.0365	0.9363	1.0005
578.63		1.0024	1.034	0.9329	1.003
578.82		1.0002	1.0318	0.9302	1.0041
579.01		0.9999	1.0351	0.9286	1.0048
579.21		0.9973	1.0368	0.9339	0.9989
579.4		0.9962	1.0359	0.9334	0.9965
579.59		0.9967	1.0356	0.9319	0.9993
579.78		0.9985	1.036	0.9283	0.9976
579.97		0.9973	1.0373	0.9271	0.9931
580.17		0.9973	1.0375	0.9267	0.9869
580.36		0.9989	1.0399	0.9268	0.9805
580.55		1.0006	1.041	0.9295	0.9771
580.74		1.001	1.0393	0.9303	0.973
580.94		1.002	1.0395	0.9319	0.9721
581.13		1.0035	1.0408	0.9293	0.9758
581.32		1.0015	1.0422	0.9309	0.9816
581.51		0.9999	1.0402	0.9353	0.9821
581.71		0.9997	1.0408	0.9375	0.9781
581.9		0.9996	1.042	0.9387	0.9792
582.09		0.9988	1.0428	0.9394	0.9816
582.28		0.9996	1.0446	0.9401	0.9846
582.47		1.0023	1.0431	0.9382	0.9861
582.67		1.0023	1.0427	0.9335	0.9866
582.86		1.0019	1.0445	0.9349	0.988
583.05		1.0049	1.044	0.9333	0.985
583.24		1.0059	1.0432	0.931	0.9826
583.43		1.0074	1.0446	0.9301	0.9841
583.63		1.0088	1.0446	0.9252	0.9825
583.82		1.0119	1.0453	0.9263	0.9842
584.01		1.0118	1.0453	0.9257	0.9833
584.2		1.0099	1.0469	0.9282	0.9828
584.39		1.0104	1.0477	0.9265	0.9831
584.59		1.0115	1.0494	0.9243	0.9886
584.78		1.0096	1.0474	0.9285	0.9868
584.97		1.0097	1.0497	0.9255	0.9865
585.16		1.012	1.0515	0.9238	0.9846
585.35		1.0126	1.0482	0.9262	0.9844
585.55		1.0109	1.049	0.9249	0.9812
585.74		1.0101	1.0493	0.9258	0.9821
585.93		1.0119	1.0506	0.9244	0.9846
586.12		1.0121	1.0513	0.9238	0.987
586.31		1.0109	1.0489	0.9259	0.9938
586.51		1.0131	1.0539	0.9211	0.9925
586.7		1.0156	1.0541	0.9267	0.9926
586.89		1.0149	1.0519	0.9292	0.9942
587.08		1.0142	1.0554	0.9292	0.9966
587.27		1.0149	1.0532	0.9305	0.9966
587.47		1.0154	1.0547	0.9324	0.9973
587.66		1.0122	1.0528	0.9305	0.9965
587.85		1.0151	1.0508	0.9337	1.0002
588.04		1.0171	1.0558	0.9317	1.0005
588.23		1.0179	1.0493	0.9321	1.0014
588.42		1.0181	1.0515	0.9309	0.9988
588.62		1.0188	1.0539	0.9332	0.9991
588.81		1.0215	1.0545	0.9313	0.9945
589		1.023	1.0562	0.9338	0.9963
589.19		1.0244	1.055	0.9314	0.9948
589.38		1.0271	1.0579	0.9344	0.9986
589.57		1.0258	1.0591	0.9347	0.9971
589.77		1.0257	1.0576	0.935	0.9987
589.96		1.0247	1.0607	0.9395	1.0015
590.15		1.0259	1.0608	0.938	1.0027
590.34		1.027	1.0619	0.9409	0.9977
590.53		1.0263	1.0632	0.9477	1.0007
590.72		1.0267	1.0642	0.9465	1
590.92		1.0264	1.0626	0.9478	1.0037
591.11		1.025	1.0631	0.9482	0.9997
591.3		1.0259	1.0645	0.952	0.9969
591.49		1.0243	1.0611	0.9547	0.9942
591.68		1.0253	1.0644	0.9505	0.9916
591.87		1.0242	1.0642	0.9538	0.9937
592.07		1.0217	1.0619	0.9519	0.9922
592.26		1.0211	1.0577	0.9473	0.9918
592.45		1.0193	1.0563	0.9516	0.9935
592.64		1.0181	1.0577	0.9542	0.9878
592.83		1.0172	1.0577	0.9553	0.988
593.02		1.0161	1.0577	0.953	0.9812
593.21		1.0168	1.057	0.9568	0.9858
593.41		1.0153	1.0541	0.9626	0.9874
593.6		1.0147	1.0504	0.9589	0.9871
593.79		1.0147	1.0504	0.9551	0.9895
593.98		1.0151	1.047	0.9569	0.991
594.17		1.0153	1.0476	0.9555	0.9866
594.36		1.0166	1.049	0.954	0.9853
594.55		1.017	1.0481	0.9537	0.986
594.74		1.0163	1.046	0.9509	0.9871
594.94		1.0168	1.049	0.9503	0.9852
595.13		1.017	1.0471	0.9477	0.9871
595.32		1.0167	1.0468	0.9485	0.9854
595.51		1.0185	1.045	0.9502	0.9824
595.7		1.0186	1.0485	0.9477	0.9804
595.89		1.0191	1.0491	0.9453	0.978
596.08		1.0187	1.0476	0.9456	0.9739
596.28		1.0196	1.0475	0.9457	0.9749
596.47		1.0216	1.0503	0.9498	0.9785
596.66		1.0228	1.05	0.9502	0.9805
596.85		1.0238	1.0534	0.9539	0.9812
597.04		1.0232	1.0532	0.9527	0.9836
597.23		1.0236	1.0556	0.9538	0.9886
597.42		1.0248	1.0564	0.9541	0.9907
597.61		1.0235	1.0561	0.9575	0.9943
597.8		1.0242	1.0537	0.9563	1.0011
598		1.0238	1.0537	0.9539	1.0017
598.19		1.0223	1.051	0.9531	1.0032
598.38		1.0205	1.0513	0.9483	1.0048
598.57		1.0195	1.0484	0.9418	0.9996
598.76		1.0199	1.0526	0.941	0.9982
598.95		1.0179	1.0528	0.9411	0.9944
599.14		1.0152	1.0549	0.9453	0.9927
599.33		1.0163	1.0559	0.9416	0.9862
599.52		1.0154	1.0612	0.9424	0.984
599.72		1.0165	1.0605	0.9431	0.9834
599.91		1.0176	1.0636	0.9412	0.9759
600.1		1.0182	1.0615	0.9418	0.9767
600.29		1.0176	1.0666	0.9382	0.9702
600.48		1.0161	1.0666	0.937	0.9662
600.67		1.0158	1.0695	0.9375	0.967
600.86		1.0167	1.0652	0.9299	0.9614
601.05		1.0156	1.0625	0.9262	0.9591
601.24		1.0159	1.0624	0.9213	0.9553
601.43		1.0158	1.0656	0.9138	0.9529
601.62		1.0157	1.0646	0.9081	0.9458
601.82		1.0145	1.0671	0.9034	0.946
602.01		1.0156	1.0632	0.9025	0.9435
602.2		1.0153	1.0595	0.9022	0.938
602.39		1.0149	1.0554	0.8951	0.9408
602.58		1.0142	1.0578	0.8949	0.9423
602.77		1.014	1.0565	0.8918	0.9388
602.96		1.0142	1.0514	0.8872	0.9427
603.15		1.0152	1.0485	0.8916	0.9463
603.34		1.0138	1.0479	0.8922	0.9496
603.53		1.0153	1.042	0.8941	0.9525
603.72		1.0145	1.0415	0.8955	0.9557
603.91		1.016	1.0416	0.8957	0.9599
604.11		1.0159	1.0406	0.8957	0.9636
604.3		1.0165	1.0416	0.899	0.9742
604.49		1.0198	1.0437	0.9032	0.9793
604.68		1.021	1.0469	0.9085	0.9804
604.87		1.0227	1.0472	0.9059	0.9818
605.06		1.0241	1.0464	0.9061	0.9832
605.25		1.0258	1.0515	0.9056	0.9858
605.44		1.0295	1.0518	0.9072	0.9932
605.63		1.033	1.0551	0.9105	0.9987
605.82		1.0369	1.0574	0.9174	1.0023
606.01		1.0388	1.0574	0.9189	0.9947
606.2		1.0395	1.0582	0.9193	0.9971
606.39		1.0415	1.0553	0.9219	0.9887
606.58		1.0408	1.0579	0.9254	0.9836
606.77		1.0435	1.0588	0.9273	0.9824
606.96		1.0428	1.0563	0.9297	0.9839
607.15		1.0437	1.0579	0.9312	0.981
607.35		1.0426	1.0559	0.9297	0.9746
607.54		1.0437	1.0563	0.9243	0.9619
607.73		1.0437	1.0557	0.9173	0.9615
607.92		1.0423	1.0561	0.9174	0.9544
608.11		1.0408	1.0574	0.9104	0.9545
608.3		1.0409	1.0567	0.9065	0.952
608.49		1.0415	1.0565	0.9053	0.9509
608.68		1.0429	1.0592	0.9038	0.9508
608.87		1.043	1.0604	0.903	0.9506
609.06		1.0417	1.0608	0.9059	0.9533
609.25		1.04	1.0613	0.904	0.9594
609.44		1.0397	1.0626	0.911	0.9626
609.63		1.0408	1.0632	0.9133	0.9694
609.82		1.0409	1.0663	0.9162	0.9679
610.01		1.0401	1.0685	0.9203	0.9705
610.2		1.0386	1.0721	0.9231	0.9748
610.39		1.0375	1.0733	0.926	0.9741
610.58		1.0339	1.0749	0.9247	0.9722
610.77		1.0339	1.0799	0.9225	0.9706
610.96		1.0333	1.0805	0.9246	0.9684
611.15		1.031	1.082	0.9239	0.9657
611.34		1.0289	1.0827	0.9254	0.96
611.53		1.0288	1.0852	0.925	0.9586
611.72		1.0265	1.0855	0.9271	0.9522
611.91		1.0255	1.0867	0.9264	0.9541
612.1		1.0258	1.0835	0.9201	0.9559
612.29		1.025	1.0833	0.9166	0.9516
612.48		1.0211	1.0811	0.9147	0.9505
612.67		1.0202	1.08	0.9138	0.9567
612.86		1.021	1.0782	0.9119	0.9645
613.05		1.0201	1.0758	0.9068	0.9636
613.24		1.0176	1.0746	0.9059	0.9616
613.43		1.0186	1.0731	0.9045	0.958
613.62		1.0167	1.0685	0.9013	0.9557
613.81		1.0117	1.0734	0.9047	0.9578
614		1.0119	1.073	0.9073	0.9507
614.19		1.0137	1.0698	0.9091	0.9471
614.38		1.012	1.0751	0.9139	0.9448
614.57		1.0105	1.0794	0.9137	0.9478
614.76		1.0102	1.081	0.9146	0.9486
614.95		1.0104	1.0822	0.9184	0.9417
615.14		1.0083	1.0825	0.9185	0.9391
615.33		1.0085	1.0818	0.9231	0.9383
615.52		1.0087	1.0825	0.9259	0.9384
615.71		1.0074	1.0822	0.9277	0.9431
615.9		1.0056	1.0814	0.9247	0.9438
616.09		1.0058	1.0796	0.9195	0.9461
616.28		1.0034	1.0824	0.9144	0.9485
616.47		1.0018	1.085	0.9107	0.9497
616.66		1.0003	1.0856	0.9133	0.9415
616.85		1.0014	1.0871	0.912	0.9372
617.04		1.001	1.0903	0.911	0.9374
617.23		0.9991	1.0885	0.9132	0.9413
617.42		0.9979	1.0904	0.9124	0.9431
617.61		1.0005	1.0963	0.9214	0.9432
617.8		0.9978	1.1009	0.9248	0.9399
617.99		0.997	1.0969	0.9256	0.9402
618.18		0.9963	1.0957	0.934	0.9336
618.37		0.9972	1.0949	0.9311	0.9398
618.56		0.995	1.0962	0.9349	0.9376
618.75		0.9932	1.0957	0.9363	0.9431
618.94		0.994	1.0986	0.9358	0.9473
619.13		0.995	1.101	0.9406	0.9417
619.32		0.9934	1.1028	0.9346	0.9463
619.51		0.9959	1.099	0.9366	0.9434
619.7		1.0001	1.0989	0.9473	0.9459
619.89		0.9996	1.1019	0.9428	0.9526
620.08		1.0003	1.106	0.9466	0.9497
620.27		1.0024	1.1087	0.9424	0.9564
620.46		1.005	1.1107	0.9444	0.9525
620.65		1.0104	1.1067	0.9421	0.9569
620.84		1.0131	1.1036	0.9433	0.9558
621.03		1.0151	1.1042	0.9417	0.9503
621.22		1.0177	1.1054	0.9416	0.9548
621.41		1.0193	1.1014	0.9357	0.9525
621.6		1.0217	1.095	0.9411	0.9524
621.79		1.0207	1.086	0.9433	0.9514
621.97		1.0204	1.0802	0.9471	0.9427
622.16		1.0223	1.0812	0.9472	0.9442
622.35		1.0211	1.082	0.9538	0.9447
622.54		1.0232	1.0801	0.9469	0.935
622.73		1.0252	1.0752	0.9541	0.9365
622.92		1.0252	1.0749	0.9537	0.9349
623.11		1.0252	1.0799	0.9522	0.9382
623.3		1.027	1.0836	0.9497	0.9382
623.49		1.0289	1.0888	0.9469	0.9398
623.68		1.0315	1.0859	0.9457	0.9415
623.87		1.0305	1.081	0.9486	0.9411
624.06		1.0307	1.0826	0.9474	0.9448
624.25		1.0305	1.0824	0.9538	0.9434
624.44		1.0292	1.084	0.951	0.9408
624.63		1.0292	1.0792	0.953	0.9496
624.82		1.0283	1.0771	0.9515	0.947
625.01		1.0297	1.0742	0.9486	0.955
625.19		1.0304	1.071	0.946	0.9534
625.38		1.0314	1.0728	0.9478	0.9559
625.57		1.0313	1.0728	0.9424	0.9552
625.76		1.0331	1.0694	0.9396	0.9605
625.95		1.0331	1.0644	0.9357	0.9637
626.14		1.034	1.0616	0.9365	0.9622
626.33		1.0359	1.0598	0.9352	0.969
626.52		1.0367	1.0593	0.939	0.977
626.71		1.0368	1.0601	0.9422	0.9746
626.9		1.0388	1.0619	0.9421	0.9782
627.09		1.0382	1.0611	0.9415	0.9772
627.28		1.0395	1.0623	0.9453	0.9802
627.46		1.0392	1.0651	0.9456	0.982
627.65		1.0409	1.07	0.9453	0.9824
627.84		1.0424	1.0714	0.9444	0.9814
628.03		1.0405	1.0733	0.9438	0.9743
628.22		1.0419	1.0721	0.9453	0.9785
628.41		1.043	1.0716	0.9459	0.981
628.6		1.0398	1.0679	0.9501	0.9736
628.79		1.0422	1.0733	0.9498	0.9786
628.98		1.0426	1.0724	0.9454	0.9809
629.17		1.0419	1.0698	0.9463	0.9763
629.36		1.042	1.0695	0.9496	0.9736
629.54		1.0399	1.0698	0.9474	0.9781
629.73		1.0433	1.0738	0.9464	0.9752
629.92		1.0421	1.0792	0.941	0.9733
630.11		1.0414	1.0773	0.9421	0.9808
630.3		1.0415	1.083	0.9494	0.982
630.49		1.0379	1.0803	0.9513	0.9823
630.68		1.0372	1.0798	0.9531	0.9819
630.87		1.0361	1.079	0.9521	0.9768
631.06		1.034	1.0784	0.9541	0.9704
631.24		1.0344	1.0778	0.9535	0.9769
631.43		1.0323	1.0763	0.9527	0.9765
631.62		1.0312	1.067	0.9555	0.9675
631.81		1.0314	1.0695	0.9502	0.971
632		1.0332	1.0658	0.9356	0.9786
632.19		1.0345	1.0631	0.931	0.9845
632.38		1.0339	1.0669	0.9277	0.984
632.57		1.0361	1.064	0.9258	0.9789
632.76		1.0372	1.0649	0.921	0.9874
632.94		1.0365	1.0676	0.9259	0.9885
633.13		1.0375	1.0631	0.921	0.9939
633.32		1.0393	1.0676	0.919	0.9943
633.51		1.04	1.0689	0.9161	0.9941
633.7		1.04	1.0723	0.9208	0.9989
633.89		1.0392	1.0736	0.9214	0.9997
634.08		1.0403	1.0761	0.9224	0.9932
634.26		1.0405	1.0808	0.9191	0.9909
634.45		1.0381	1.0829	0.9168	0.9906
634.64		1.0393	1.0818	0.9093	0.9928
634.83		1.0388	1.0846	0.9139	0.9898
635.02		1.0389	1.086	0.9184	0.9917
635.21		1.038	1.0879	0.9202	0.9907
635.4		1.0363	1.0888	0.9155	0.9872
635.58		1.0388	1.0891	0.9152	0.9971
635.77		1.0401	1.0835	0.9163	1
635.96		1.0399	1.0899	0.9198	1.0035
636.15		1.0421	1.0909	0.9196	1.0037
636.34		1.0412	1.0906	0.923	1.0023
636.53		1.0409	1.0959	0.9232	1.0043
636.72		1.0396	1.0954	0.9219	1.0045
636.9		1.0374	1.0974	0.9245	1.0104
637.09		1.0385	1.0958	0.9263	1.0175
637.28		1.0358	1.0985	0.9269	1.0228
637.47		1.0356	1.0999	0.9311	1.0301
637.66		1.036	1.0919	0.9273	1.021
637.85		1.0384	1.0894	0.9289	1.0127
638.03		1.0417	1.0895	0.9245	1.0116
638.22		1.0409	1.0857	0.9257	1.0143
638.41		1.0425	1.0884	0.9209	1.0207
638.6		1.0462	1.0811	0.9178	1.0212
638.79		1.0481	1.0833	0.9147	1.0195
638.98		1.0497	1.0855	0.9135	1.0084
639.16		1.0489	1.0881	0.9075	1.0048
639.35		1.0481	1.0933	0.9128	1.0012
639.54		1.0478	1.0916	0.911	1.0009
639.73		1.0447	1.0957	0.9163	1.0062
639.92		1.044	1.0935	0.9121	1.0138
640.11		1.0404	1.0953	0.9153	1.0154
640.29		1.0412	1.0998	0.9201	1.022
640.48		1.0401	1.0959	0.9217	1.0179
640.67		1.0395	1.0925	0.9188	1.0171
640.86		1.0377	1.0917	0.916	1.0221
641.05		1.035	1.0875	0.9071	1.0279
641.24		1.029	1.0901	0.9086	1.0299
641.42		1.0287	1.0885	0.9021	1.0319
641.61		1.0304	1.0932	0.9019	1.0319
641.8		1.0312	1.0882	0.8969	1.0413
641.99		1.0272	1.0873	0.8959	1.0415
642.18		1.0237	1.0887	0.8931	1.0349
642.36		1.0241	1.0908	0.8935	1.0213
642.55		1.0238	1.0911	0.8963	1.0225
642.74		1.0256	1.094	0.905	1.0281
642.93		1.0254	1.0953	0.9038	1.0215
643.12		1.0244	1.0946	0.9092	1.0184
643.3		1.0235	1.0956	0.9133	1.0151
643.49		1.0222	1.0988	0.9177	1.0199
643.68		1.0238	1.1015	0.9135	1.012
643.87		1.0291	1.1041	0.9209	1.0102
644.06		1.0306	1.1045	0.923	1.0022
644.24		1.0333	1.1021	0.9184	1.0097
644.43		1.0355	1.0972	0.913	1.0157
644.62		1.0382	1.104	0.9083	1.0112
644.81		1.0404	1.1069	0.9068	1.0053
645		1.0416	1.1026	0.8977	1.0064
645.18		1.0445	1.098	0.9015	1.0082
645.37		1.0417	1.1034	0.9026	1.0195
645.56		1.0405	1.1008	0.906	1.0158
645.75		1.0381	1.1024	0.9093	1.0196
645.94		1.0354	1.1026	0.918	1.0224
646.12		1.0323	1.1073	0.9222	1.0283
646.31		1.0329	1.1005	0.9296	1.0295
646.5		1.0318	1.0984	0.9338	1.0314
646.69		1.0317	1.1033	0.9427	1.0331
646.87		1.0314	1.1059	0.9368	1.0361
647.06		1.0315	1.103	0.9387	1.0432
647.25		1.0311	1.1025	0.9314	1.0515
647.44		1.0294	1.1015	0.9281	1.0465
647.62		1.032	1.1064	0.9232	1.0415
647.81		1.0342	1.1083	0.9259	1.0451
648		1.0356	1.1124	0.9267	1.0385
648.19		1.035	1.1107	0.9241	1.039
648.38		1.036	1.1076	0.9253	1.0365
648.56		1.0401	1.1093	0.9323	1.038
648.75		1.044	1.1019	0.9366	1.0441
648.94		1.044	1.1055	0.941	1.0443
649.13		1.0507	1.1013	0.9433	1.0452
649.31		1.0525	1.0968	0.949	1.0419
649.5		1.0505	1.0934	0.9472	1.0308
649.69		1.0505	1.0899	0.9498	1.04
649.88		1.0547	1.0953	0.9544	1.0438
650.06		1.0559	1.0968	0.9526	1.0461
650.25		1.0555	1.0926	0.9502	1.0455
650.44		1.0568	1.0944	0.9487	1.0424
650.63		1.0634	1.095	0.9483	1.0396
650.81		1.0634	1.1006	0.9489	1.0345
651		1.067	1.0996	0.9579	1.0345
651.19		1.0746	1.0982	0.9569	1.0279
651.38		1.0792	1.0993	0.9566	1.0221
651.56		1.0824	1.0978	0.9574	1.0329
651.75		1.0825	1.0918	0.9643	1.0303
651.94		1.0836	1.0982	0.9659	1.0299
652.13		1.0837	1.1015	0.9763	1.0269
652.31		1.0838	1.0956	0.9767	1.0294
652.5		1.0864	1.0858	0.9766	1.0234
652.69		1.0846	1.0871	0.9699	1.0217
652.88		1.0821	1.0924	0.9754	1.0226
653.06		1.0838	1.0898	0.9802	1.0241
653.25		1.0825	1.0848	0.9852	1.0264
653.44		1.0829	1.0858	0.9834	1.0276
653.62		1.0835	1.0814	0.9853	1.0258
653.81		1.0883	1.0823	0.9713	1.0271
654		1.0879	1.0836	0.9735	1.0252
654.19		1.088	1.0923	0.9815	1.0294
654.37		1.0873	1.0971	0.9817	1.0253
654.56		1.0899	1.0986	0.9873	1.0392
654.75		1.0875	1.0989	0.9879	1.0492
654.93		1.0882	1.1013	0.9881	1.0461
655.12		1.0921	1.1099	0.9868	1.0501
655.31		1.0914	1.1146	0.9919	1.0498
655.5		1.0901	1.1158	1.0019	1.0545
655.68		1.0912	1.1191	0.999	1.0625
655.87		1.089	1.1189	1.001	1.0518
656.06		1.0918	1.1169	1.0018	1.0424
656.24		1.0913	1.1148	0.9965	1.0389
656.43		1.0944	1.1213	0.9974	1.0492
656.62		1.0948	1.1229	0.9946	1.0513
656.81		1.095	1.1233	0.9991	1.0458
656.99		1.096	1.1253	0.995	1.0451
657.18		1.0968	1.1216	0.9918	1.0383
657.37		1.0994	1.1193	0.9965	1.0434
657.55		1.0992	1.116	0.9911	1.0422
657.74		1.099	1.1175	0.9875	1.0394
657.93		1.0987	1.1151	0.9861	1.0501
658.11		1.0973	1.1059	0.9782	1.0596
658.3		1.0985	1.1049	0.9716	1.064
658.49		1.0974	1.1039	0.9698	1.0543
658.68		1.0972	1.0981	0.9676	1.0461
658.86		1.0947	1.0982	0.9705	1.051
659.05		1.0897	1.0991	0.9695	1.0599
659.24		1.0914	1.0981	0.9729	1.0603
659.42		1.0912	1.0993	0.9789	1.0619
659.61		1.0932	1.1025	0.9802	1.0649
659.8		1.094	1.1083	0.9825	1.0651
659.98		1.092	1.1095	0.9853	1.0629
660.17		1.0918	1.1055	0.9834	1.0583
660.36		1.0931	1.1062	0.9852	1.0649
660.54		1.0959	1.1073	0.9841	1.0675
660.73		1.0996	1.1104	0.9829	1.0728
660.92		1.0987	1.1136	0.9829	1.0698
661.1		1.0987	1.1102	0.9782	1.0734
661.29		1.0979	1.1077	0.9806	1.0798
661.48		1.0972	1.1056	0.9838	1.0741
661.66		1.1	1.1026	0.9862	1.0763
661.85		1.0991	1.1079	0.9888	1.0744
662.04		1.0997	1.111	0.9925	1.076
662.22		1.0988	1.112	0.9903	1.086
662.41		1.0969	1.1098	0.993	1.0761
662.6		1.0971	1.113	0.9898	1.0795
662.78		1.0959	1.1127	0.9939	1.0843
662.97		1.0927	1.1125	0.9909	1.0843
663.16		1.0937	1.1193	0.988	1.0768
663.34		1.0924	1.1294	0.9879	1.0829
663.53		1.0919	1.1295	0.9872	1.0867
663.72		1.0902	1.13	0.9802	1.0822
663.9		1.0883	1.1329	0.9782	1.0837
664.09		1.0886	1.1366	0.9774	1.0772
664.28		1.0907	1.1325	0.9795	1.0704
664.46		1.0889	1.1385	0.9773	1.0667
664.65		1.0921	1.1448	0.9761	1.0603
664.84		1.0862	1.1445	0.9752	1.0572
665.02		1.084	1.1391	0.9787	1.0541
665.21		1.0835	1.134	0.9774	1.0475
665.4		1.0832	1.1294	0.9848	1.0405
665.58		1.0825	1.1243	0.9918	1.036
665.77		1.0782	1.1242	0.9893	1.0343
665.95		1.0764	1.1234	0.9805	1.0353
666.14		1.0797	1.1219	0.9806	1.038
666.33		1.0785	1.1176	0.9776	1.0347
666.51		1.0831	1.1132	0.9803	1.0381
666.7		1.0854	1.1141	0.975	1.0435
666.89		1.0911	1.115	0.98	1.046
667.07		1.0942	1.1182	0.9745	1.0517
667.26		1.0967	1.1224	0.9734	1.0563
667.45		1.1011	1.1202	0.9785	1.0548
667.63		1.1011	1.1244	0.992	1.0555
667.82		1.1036	1.1209	0.9876	1.0547
668		1.1045	1.1225	0.9908	1.0534
668.19		1.104	1.1244	0.9944	1.0574
668.38		1.1042	1.1263	0.9936	1.0645
668.56		1.102	1.1294	0.9932	1.0689
668.75		1.1048	1.1323	0.9903	1.0714
668.93		1.1036	1.1325	0.9953	1.064
669.12		1.1037	1.1341	1.0003	1.0607
669.31		1.1043	1.1359	0.9968	1.0593
669.49		1.1016	1.1446	1.0054	1.0515
669.68		1.0961	1.1494	1.0102	1.056
669.87		1.0986	1.147	1.0126	1.0581
670.05		1.0984	1.1427	1.0152	1.0516
670.24		1.0984	1.1455	1.0166	1.0431
670.42		1.0969	1.1459	1.0254	1.032
670.61		1.0977	1.1446	1.0216	1.0352
670.8		1.0997	1.1414	1.0193	1.0289
670.98		1.101	1.1419	1.0203	1.0278
671.17		1.1017	1.1418	1.021	1.0304
671.35		1.1107	1.132	1.031	1.0397
671.54		1.1098	1.1337	1.034	1.0508
671.73		1.1111	1.1374	1.0418	1.0619
671.91		1.1116	1.1372	1.0376	1.0638
672.1		1.1096	1.1399	1.0374	1.0671
672.28		1.1131	1.1435	1.0396	1.0782
672.47		1.1142	1.1443	1.036	1.0879
672.66		1.1156	1.1492	1.041	1.0885
672.84		1.1212	1.1454	1.0405	1.0904
673.03		1.1221	1.1453	1.0267	1.1001
673.21		1.1249	1.1481	1.0225	1.092
673.4		1.1295	1.1416	1.0189	1.0915
673.58		1.1331	1.1409	1.0294	1.0889
673.77		1.1376	1.1414	1.0231	1.0696
673.96		1.1404	1.1297	1.0251	1.0722
674.14		1.1418	1.1301	1.0288	1.0639
674.33		1.1413	1.1219	1.028	1.0586
674.51		1.1383	1.1251	1.0289	1.0561
674.7		1.1362	1.1331	1.0403	1.047
674.88		1.139	1.1352	1.0474	1.0484
675.07		1.1401	1.139	1.0543	1.039
675.26		1.1378	1.1467	1.0458	1.0538
675.44		1.1351	1.1458	1.055	1.0436
675.63		1.1336	1.1534	1.0431	1.0494
675.81		1.1329	1.1592	1.0414	1.0643
676		1.1355	1.1648	1.0399	1.0551
676.18		1.1383	1.1645	1.0431	1.0646
676.37		1.1424	1.1647	1.0425	1.0649
676.56		1.139	1.1572	1.0399	1.0693
676.74		1.1333	1.1612	1.0289	1.0707
676.93		1.1341	1.1552	1.0312	1.0778
677.11		1.136	1.1623	1.0386	1.0777
677.3		1.1398	1.1587	1.0491	1.0685
677.48		1.1398	1.1563	1.053	1.0761
677.67		1.1404	1.1552	1.0518	1.0674
677.85		1.1418	1.1494	1.0452	1.0532
678.04		1.1393	1.1511	1.0292	1.0599
678.23		1.1432	1.1604	1.0224	1.0739
678.41		1.1484	1.1558	1.0297	1.0863
678.6		1.1541	1.1526	1.036	1.0875
678.78		1.1558	1.1388	1.0257	1.0937
678.97		1.1562	1.1427	1.0213	1.0952
679.15		1.1577	1.1424	1.0194	1.1003
679.34		1.1592	1.1489	1.0226	1.1057
679.52		1.1631	1.1494	1.0186	1.0964
679.71		1.1637	1.1386	1.0245	1.1065
679.89		1.1641	1.1371	1.0299	1.1121
680.08		1.1649	1.1454	1.0289	1.1206
680.26		1.1617	1.1449	1.0213	1.1157
680.45		1.1628	1.1481	1.0251	1.1157
680.64		1.1608	1.1504	1.0199	1.1186
680.82		1.1607	1.1562	1.0171	1.1124
681.01		1.1596	1.1501	1.0092	1.1065
681.19		1.1552	1.1464	1.0187	1.1112
681.38		1.1582	1.1573	1.0214	1.1151
681.56		1.157	1.1582	1.0192	1.1236
681.75		1.1526	1.1551	1.0156	1.1089
681.93		1.1523	1.1531	1.0213	1.1217
682.12		1.1506	1.163	1.0178	1.117
682.3		1.1504	1.1702	1.0249	1.1121
682.49		1.1522	1.1614	1.023	1.1026
682.67		1.1535	1.1602	1.0253	1.1032
682.86		1.1539	1.1633	1.0229	1.1105
683.04		1.151	1.1614	1.0257	1.1226
683.23		1.1444	1.1551	1.0264	1.1242
683.41		1.1464	1.1546	1.0334	1.1163
683.6		1.1463	1.1604	1.024	1.1125
683.78		1.1429	1.1563	1.0188	1.1193
683.97		1.1412	1.1502	1.0151	1.1081
684.15		1.1381	1.1533	1.0284	1.105
684.34		1.1337	1.1527	1.0365	1.1019
684.52		1.1314	1.1548	1.0298	1.111
684.71		1.1288	1.1608	1.0286	1.1028
684.89		1.1337	1.1628	1.0275	1.0978
685.08		1.1337	1.161	1.0278	1.0902
685.26		1.139	1.1646	1.0285	1.0766
685.45		1.1405	1.1646	1.036	1.0735
685.63		1.14	1.1648	1.0384	1.0885
685.82		1.135	1.1613	1.0261	1.0856
686		1.1378	1.1656	1.026	1.0908
686.19		1.1369	1.1645	1.031	1.0884
686.37		1.138	1.1633	1.0305	1.0854
686.56		1.1359	1.162	1.0325	1.0799
686.74		1.1325	1.162	1.023	1.0728
686.93		1.125	1.157	1.0204	1.0701
687.11		1.1294	1.1605	1.0173	1.0667
687.3		1.1293	1.1586	1.0158	1.0756
687.48		1.1334	1.1687	1.0218	1.079
687.67		1.1304	1.159	1.0217	1.0633
687.85		1.1319	1.1569	1.0237	1.0674
688.04		1.1343	1.145	1.0251	1.0649
688.22		1.1368	1.1433	1.0253	1.0703
688.41		1.1426	1.1466	1.0334	1.0565
688.59		1.145	1.1524	1.0485	1.0524
688.77		1.1432	1.144	1.0588	1.0622
688.96		1.1441	1.1453	1.0565	1.0625
689.14		1.1466	1.1361	1.0591	1.0672
689.33		1.1482	1.1433	1.0609	1.0598
689.51		1.1512	1.1474	1.0632	1.0668
689.7		1.1501	1.1566	1.0662	1.0647
689.88		1.1505	1.161	1.071	1.0584
690.07		1.149	1.1591	1.0675	1.0595
690.25		1.1481	1.1499	1.0627	1.0543
690.44		1.1461	1.1523	1.056	1.0755
690.62		1.1474	1.1481	1.0631	1.0807
690.81		1.1485	1.1479	1.0546	1.0804
690.99		1.1546	1.1437	1.0497	1.0847
691.17		1.1545	1.1465	1.047	1.0717
691.36		1.1567	1.15	1.0457	1.0828
691.54		1.1577	1.149	1.0438	1.0791
691.73		1.1565	1.1493	1.0515	1.0891
691.91		1.1595	1.1548	1.047	1.0881
692.1		1.1634	1.1595	1.0559	1.086
692.28		1.1645	1.1579	1.0475	1.0967
692.47		1.1618	1.1627	1.0579	1.0885
692.65		1.1574	1.1602	1.0654	1.0821
[truncated: 40 more rows]
